# Supplementary material for: Comprehensive analysis of a novel RNA modifications-related model in the prognostic characterization, immune landscape and drug therapy of bladder cancer
Source: Front Genet. 2023 Apr 12;14:1156095. doi: 10.3389/fgene.2023.1156095 (PMC10131083; doi:10.3389/fgene.2023.1156095)
Supplement: Supplementary file 5 [file Table1.XLSX]

## Sheet: Sheet1
Table S1: Summary of five types of RNA modification “writers”.
Type	Writers
	Official abbreviation	Official full name	Other name
m6A	METTL3	methyltransferase 3, N6-adenosine-methyltransferase	M6A; IME4; Spo8; MT-A70; hMETTL3
m6A	METTL14	methyltransferase 14, N6-adenosine-methyltransferase	hMETTL14
m6A	RBM15	RNA binding motif protein 15	OTT; OTT1; SPEN
m6A	WTAP	WT1 associated protein	Mum2
m6A	VIRMA	vir like m6A methyltransferase associated	MSTP054; fSAP121; KIAA1429
m6A	ZC3H13	zinc finger CCCH-type containing 13	Xio; KIAA0853
m6A	METTL16	methyltransferase 16, N6-methyladenosine	METT10D
m6A	CBLL1	Cbl proto-oncogene like 1	HAKAI; RNF188
m6A	RBM15B	RNA binding motif protein 15B	OTT3; HsOTT3; HUMAGCGB
m6Am	PCIF1	phosphorylated CTD interacting factor 1	CAPAM; hCAPAM; hPCIF1; C20orf67; PPP1R121
m6Am	METTL4	methyltransferase 4, N6-adenosine	HsT661
m1A	TRMT6	tRNA methyltransferase 6	GCD10; CGI-09; Gcd10p
m1A	TRMT61A	tRNA methyltransferase 61A	GCD14; TRM61; Gcd14p; hTRM61; C14orf172
m1A	TRMT10C	tRNA methyltransferase 10C	HNYA; MRPP1; COXPD30; RG9MTD1
m1A	TRMT61B	tRNA methyltransferase 61B	NA
m1A	RRP8（NML）	Ribosomal RNA processing 8	NML; KIAA0409
APA	CPSF1	cleavage and polyadenylation specific factor 1	MYP27; CPSF160; P/cl.18; HSU37012
APA	CPSF2	cleavage and polyadenylation specific factor 2	CPSF100
APA	CPSF3	cleavage and polyadenylation specific factor 3	CPSF73; CPSF-73
APA	CPSF4	cleavage and polyadenylation specific factor 4	NAR; NEB1; NEB-1; CPSF30
APA	WDR33	WD repeat domain 33	NET14; WDC146
APA	FIP1L1	factor interacting with PAPOLA and CPSF1	Rhe; FIP1; hFip1
APA	CSTF1	cleavage stimulation factor subunit 1	CstF-50; CstFp50
APA	CSTF2	cleavage stimulation factor subunit 2	CstF-64
APA	CSTF3	cleavage stimulation factor subunit 3	CSTF-77
APA	NUDT21	nudix hydrolase 21	CPSF5; CFIM25
APA	CPSF6	cleavage and polyadenylation specific factor 6	CFIM; CFIM68; CFIM72; HPBRII-4; HPBRII-7
APA	CPSF7	cleavage and polyadenylation specific factor 7	CFIm59
APA	CLP1	cleavage factor polyribonucleotide kinase subunit 1	HEAB; hClp1
APA	PCF11	PCF11 cleavage and polyadenylation factor	NA
APA	PABPN1	poly(A) binding protein nuclear 1	OPMD; PAB2; PABII; PABP2; PABP-2
A-to-I	ADAR	adenosine deaminase RNA specific	DSH; AGS6; G1P1; IFI4; P136; ADAR1; DRADA; DSRAD; IFI-4; K88DSRBP
A-to-I	ADARB1	adenosine deaminase RNA specific B1	RED1; ADAR2; DRABA2; DRADA2; NEDHYMS
A-to-I	ADARB2	adenosine deaminase RNA specific B2	RED2; ADAR3

## Sheet: Sheet2
Table S2: GSEA results of “Writers” WT BCa patients in the TCGA-BLCA cohort.
NAME	SIZE	ES	NES	NOM p-val	RANK AT MAX	LEADING EDGE
GO_REGULATION_OF_GLUCOSE_IMPORT_IN_RESPONSE_TO_INSULIN_STIMULUS	16	-0.74425	-2.1143	0	2386	tags=44%, list=10%, signal=49%
GO_ORGAN_GROWTH	62	-0.590751	-1.98873	0	5596	tags=60%, list=24%, signal=78%
GO_BONE_CELL_DEVELOPMENT	22	-0.621961	-1.94462	0	5972	tags=64%, list=26%, signal=85%
GO_POSITIVE_REGULATION_OF_OSSIFICATION	79	-0.56448	-1.92297	0.0019305	6233	tags=53%, list=27%, signal=72%
GO_RESPONSE_TO_MONOAMINE	34	-0.56723	-1.89571	0.00188324	3945	tags=44%, list=17%, signal=53%
GO_MUSCLE_CELL_CELLULAR_HOMEOSTASIS	17	-0.635776	-1.88538	0.00595238	6089	tags=53%, list=26%, signal=72%
GO_REGULATION_OF_SPROUTING_ANGIOGENESIS	26	-0.603832	-1.87639	0.003861	5153	tags=50%, list=22%, signal=64%
GO_INDOLE_CONTAINING_COMPOUND_METABOLIC_PROCESS	23	-0.607033	-1.8712	0.00361011	5469	tags=52%, list=23%, signal=68%
GO_MEGAKARYOCYTE_DEVELOPMENT	16	-0.637574	-1.86376	0	5972	tags=63%, list=26%, signal=84%
GO_POSITIVE_REGULATION_OF_PHOSPHOLIPID_METABOLIC_PROCESS	41	-0.558118	-1.85724	0.00391389	4963	tags=46%, list=21%, signal=59%
GO_HEART_GROWTH	22	-0.613087	-1.83756	0.00395257	6866	tags=73%, list=29%, signal=103%
GO_NEURONAL_STEM_CELL_POPULATION_MAINTENANCE	19	-0.649041	-1.83619	0.00596422	1798	tags=42%, list=8%, signal=46%
GO_POSITIVE_REGULATION_OF_MUSCLE_TISSUE_DEVELOPMENT	50	-0.541306	-1.82934	0	5800	tags=48%, list=25%, signal=64%
GO_POSITIVE_REGULATION_OF_VASCULAR_ENDOTHELIAL_GROWTH_FACTOR_RECEPTOR_SIGNALING_PATHWAY	16	-0.694123	-1.82816	0.00584795	4486	tags=63%, list=19%, signal=77%
GO_ENDOTHELIUM_DEVELOPMENT	88	-0.530319	-1.82334	0.00790514	5029	tags=45%, list=22%, signal=58%
GO_REGULATION_OF_NEURAL_PRECURSOR_CELL_PROLIFERATION	72	-0.489577	-1.82266	0.00187617	5150	tags=43%, list=22%, signal=55%
GO_REGULATION_OF_PHOSPHOLIPASE_C_ACTIVITY	37	-0.615582	-1.8188	0.00907441	3800	tags=51%, list=16%, signal=61%
GO_POSITIVE_REGULATION_OF_NEUROBLAST_PROLIFERATION	20	-0.620559	-1.818	0.00389105	2470	tags=45%, list=11%, signal=50%
GO_POSITIVE_REGULATION_OF_OSTEOBLAST_DIFFERENTIATION	56	-0.552334	-1.81724	0.0117878	2856	tags=34%, list=12%, signal=39%
GO_RESPONSE_TO_EPINEPHRINE	15	-0.678708	-1.80878	0.0114068	2122	tags=47%, list=9%, signal=51%
GO_ENDOTHELIAL_CELL_DIFFERENTIATION	70	-0.525028	-1.80463	0.00407332	5578	tags=46%, list=24%, signal=60%
GO_REGULATION_OF_MITOCHONDRIAL_FISSION	15	-0.628469	-1.80424	0.00759013	2983	tags=40%, list=13%, signal=46%
GO_STEM_CELL_DIVISION	29	-0.571935	-1.80396	0.00986193	5537	tags=59%, list=24%, signal=77%
GO_MEGAKARYOCYTE_DIFFERENTIATION	20	-0.590628	-1.79956	0.00606061	5972	tags=60%, list=26%, signal=81%
GO_REGULATION_OF_STRIATED_MUSCLE_CELL_APOPTOTIC_PROCESS	21	-0.620702	-1.79738	0.0039604	5853	tags=57%, list=25%, signal=76%
GO_REGULATION_OF_PHOSPHATIDYLINOSITOL_3_KINASE_ACTIVITY	39	-0.566676	-1.79634	0.00202429	6969	tags=56%, list=30%, signal=80%
GO_NEGATIVE_REGULATION_OF_STRIATED_MUSCLE_CELL_APOPTOTIC_PROCESS	16	-0.628427	-1.79491	0.00988142	5246	tags=56%, list=23%, signal=73%
GO_REGULATION_OF_NEUROBLAST_PROLIFERATION	27	-0.56725	-1.7949	0.00391389	5114	tags=52%, list=22%, signal=66%
GO_ASTROCYTE_DIFFERENTIATION	38	-0.555784	-1.79317	0.00574713	5680	tags=55%, list=24%, signal=73%
GO_POSITIVE_REGULATION_OF_LIPID_KINASE_ACTIVITY	32	-0.576706	-1.78439	0.00411523	4963	tags=50%, list=21%, signal=63%
GO_ASTROCYTE_DEVELOPMENT	19	-0.618729	-1.78117	0.00581395	5114	tags=53%, list=22%, signal=67%
GO_CALCIUM_MEDIATED_SIGNALING	84	-0.502245	-1.78094	0.0134357	5395	tags=42%, list=23%, signal=54%
GO_REGULATION_OF_ADHERENS_JUNCTION_ORGANIZATION	48	-0.544356	-1.77981	0.00584795	4755	tags=42%, list=20%, signal=52%
GO_CELL_SUBSTRATE_ADHERENS_JUNCTION_ASSEMBLY	23	-0.583735	-1.77895	0.012024	2526	tags=43%, list=11%, signal=49%
GO_REGULATION_OF_VASCULAR_ENDOTHELIAL_GROWTH_FACTOR_RECEPTOR_SIGNALING_PATHWAY	27	-0.595626	-1.77883	0.00558659	4486	tags=56%, list=19%, signal=69%
GO_CALCIUM_ION_IMPORT_INTO_CYTOSOL	38	-0.575559	-1.77855	0.00391389	4963	tags=47%, list=21%, signal=60%
GO_REGULATION_OF_PHOSPHATIDYLINOSITOL_3_KINASE_SIGNALING	123	-0.493176	-1.77824	0.0094162	5022	tags=47%, list=22%, signal=60%
GO_BLOOD_COAGULATION_FIBRIN_CLOT_FORMATION	16	-0.685958	-1.77759	0.00922509	2407	tags=56%, list=10%, signal=63%
GO_SMOOTH_MUSCLE_CONTRACTION	43	-0.5954	-1.77462	0.010989	5272	tags=60%, list=23%, signal=78%
GO_NEGATIVE_REGULATION_OF_WOUND_HEALING	47	-0.56076	-1.7731	0.00550459	5904	tags=47%, list=25%, signal=63%
GO_REGULATION_OF_CALCIUM_ION_TRANSMEMBRANE_TRANSPORT	108	-0.471482	-1.7709	0.00372439	5219	tags=42%, list=22%, signal=53%
GO_REGULATION_OF_PHOSPHOLIPASE_ACTIVITY	61	-0.524032	-1.76719	0.0128676	3800	tags=43%, list=16%, signal=51%
GO_REGULATION_OF_OSSIFICATION	161	-0.484166	-1.76646	0.00790514	6233	tags=46%, list=27%, signal=62%
GO_REGULATION_OF_OSTEOBLAST_DIFFERENTIATION	101	-0.481926	-1.76488	0.0155945	6140	tags=43%, list=26%, signal=58%
GO_REGULATION_OF_SKELETAL_MUSCLE_TISSUE_DEVELOPMENT	42	-0.534971	-1.76121	0.00809717	5537	tags=40%, list=24%, signal=53%
GO_RESPONSE_TO_MANGANESE_ION	17	-0.560937	-1.75976	0.00766283	3858	tags=41%, list=17%, signal=49%
GO_REGULATION_OF_CELL_JUNCTION_ASSEMBLY	66	-0.522006	-1.75914	0.0116505	4755	tags=41%, list=20%, signal=51%
GO_CORONARY_VASCULATURE_DEVELOPMENT	34	-0.567003	-1.75697	0.01002	7679	tags=68%, list=33%, signal=101%
GO_NEGATIVE_REGULATION_OF_MUSCLE_CONTRACTION	22	-0.615899	-1.75485	0.00963391	6759	tags=64%, list=29%, signal=90%
GO_ACTIVATION_OF_MAPK_ACTIVITY	131	-0.43024	-1.7481	0.00587084	5813	tags=39%, list=25%, signal=52%
GO_CYCLIC_NUCLEOTIDE_METABOLIC_PROCESS	51	-0.549205	-1.74803	0.00932836	7785	tags=75%, list=33%, signal=112%
GO_REGULATION_OF_SEQUESTERING_OF_CALCIUM_ION	98	-0.505221	-1.74688	0.0155039	5680	tags=46%, list=24%, signal=60%
GO_SECOND_MESSENGER_MEDIATED_SIGNALING	145	-0.485987	-1.74217	0.0211132	5395	tags=45%, list=23%, signal=58%
GO_REGULATION_OF_LIPID_KINASE_ACTIVITY	47	-0.519411	-1.74056	0.00414079	7133	tags=53%, list=31%, signal=77%
GO_MELANOCYTE_DIFFERENTIATION	15	-0.654391	-1.74001	0.00767754	2851	tags=47%, list=12%, signal=53%
GO_CARDIAC_CELL_DEVELOPMENT	42	-0.532879	-1.73817	0.00395257	7077	tags=60%, list=30%, signal=85%
GO_POSITIVE_REGULATION_OF_NEURAL_PRECURSOR_CELL_PROLIFERATION	41	-0.522335	-1.73526	0.00754717	5835	tags=46%, list=25%, signal=62%
GO_CARDIAC_EPITHELIAL_TO_MESENCHYMAL_TRANSITION	24	-0.611423	-1.73521	0.00775194	2210	tags=38%, list=9%, signal=41%
GO_PHOSPHATIDYLINOSITOL_3_PHOSPHATE_BIOSYNTHETIC_PROCESS	42	-0.547573	-1.73235	0.00925926	4500	tags=48%, list=19%, signal=59%
GO_NEGATIVE_REGULATION_OF_BLOOD_VESSEL_ENDOTHELIAL_CELL_MIGRATION	21	-0.62218	-1.73054	0.0130841	4338	tags=52%, list=19%, signal=64%
GO_POSITIVE_REGULATION_OF_PHOSPHATIDYLINOSITOL_3_KINASE_SIGNALING	56	-0.552794	-1.72795	0.013308	5022	tags=59%, list=22%, signal=75%
GO_FOREBRAIN_CELL_MIGRATION	58	-0.517914	-1.72789	0.00543478	4559	tags=50%, list=20%, signal=62%
GO_MYELIN_ASSEMBLY	15	-0.627599	-1.7224	0.0124481	3700	tags=47%, list=16%, signal=55%
GO_REGULATION_OF_CALCIUM_ION_TRANSMEMBRANE_TRANSPORTER_ACTIVITY	67	-0.477548	-1.72194	0.00570342	5463	tags=40%, list=23%, signal=52%
GO_GLANDULAR_EPITHELIAL_CELL_DEVELOPMENT	17	-0.616276	-1.72187	0.0117878	4981	tags=59%, list=21%, signal=75%
GO_POSITIVE_REGULATION_OF_SKELETAL_MUSCLE_TISSUE_DEVELOPMENT	21	-0.580105	-1.72148	0.00803213	5537	tags=48%, list=24%, signal=62%
GO_LYMPH_VESSEL_DEVELOPMENT	20	-0.619116	-1.71944	0.00194175	5359	tags=55%, list=23%, signal=71%
GO_NEGATIVE_REGULATION_OF_MUSCLE_CELL_APOPTOTIC_PROCESS	27	-0.551284	-1.71654	0.00984252	5246	tags=48%, list=23%, signal=62%
GO_REGULATION_OF_RELEASE_OF_SEQUESTERED_CALCIUM_ION_INTO_CYTOSOL	69	-0.500455	-1.71618	0.0131332	5680	tags=45%, list=24%, signal=59%
GO_RESPONSE_TO_LEPTIN	18	-0.608479	-1.71608	0.00988142	2447	tags=39%, list=11%, signal=43%
GO_CEREBRAL_CORTEX_DEVELOPMENT	97	-0.452833	-1.71447	0.00927644	4514	tags=38%, list=19%, signal=47%
GO_REGULATION_OF_NUCLEOTIDE_CATABOLIC_PROCESS	33	-0.513682	-1.71441	0.01417	3724	tags=36%, list=16%, signal=43%
GO_NEGATIVE_REGULATION_OF_HEART_CONTRACTION	18	-0.602439	-1.71347	0.0126812	5843	tags=50%, list=25%, signal=67%
GO_RELAXATION_OF_MUSCLE	20	-0.627114	-1.7095	0.0196078	6751	tags=65%, list=29%, signal=91%
GO_POSITIVE_REGULATION_OF_MAP_KINASE_ACTIVITY	195	-0.418692	-1.70904	0.0135659	5174	tags=36%, list=22%, signal=46%
GO_NEGATIVE_REGULATION_OF_EPITHELIAL_CELL_MIGRATION	47	-0.471799	-1.709	0.00924214	4390	tags=43%, list=19%, signal=52%
GO_NEGATIVE_REGULATION_OF_ADHERENS_JUNCTION_ORGANIZATION	15	-0.658318	-1.70877	0.00988142	4124	tags=53%, list=18%, signal=65%
GO_VENTRICULAR_CARDIAC_MUSCLE_CELL_DIFFERENTIATION	17	-0.60062	-1.70858	0.00796813	494	tags=29%, list=2%, signal=30%
GO_NEGATIVE_REGULATION_OF_MITOCHONDRION_ORGANIZATION	36	-0.474173	-1.70319	0.0114286	957	tags=19%, list=4%, signal=20%
GO_REGULATION_OF_CELL_MIGRATION_INVOLVED_IN_SPROUTING_ANGIOGENESIS	18	-0.566261	-1.70239	0.0172084	4338	tags=39%, list=19%, signal=48%
GO_NEGATIVE_REGULATION_OF_ENDOTHELIAL_CELL_MIGRATION	33	-0.533444	-1.70085	0.0111317	4390	tags=48%, list=19%, signal=60%
GO_MYELOID_CELL_DEVELOPMENT	39	-0.483635	-1.70072	0.0100604	6306	tags=54%, list=27%, signal=74%
GO_REGULATION_OF_ANION_TRANSPORT	124	-0.414341	-1.70017	0.00520833	6233	tags=44%, list=27%, signal=60%
GO_REGULATION_OF_RELEASE_OF_SEQUESTERED_CALCIUM_ION_INTO_CYTOSOL_BY_SARCOPLASMIC_RETICULUM	24	-0.610051	-1.6981	0.0280899	2939	tags=42%, list=13%, signal=48%
GO_REGULATION_OF_CYTOSOLIC_CALCIUM_ION_CONCENTRATION	171	-0.461603	-1.69774	0.012987	6428	tags=45%, list=28%, signal=62%
GO_ACTIVATION_OF_PHOSPHOLIPASE_C_ACTIVITY	26	-0.590684	-1.69759	0.0235081	3800	tags=46%, list=16%, signal=55%
GO_NEGATIVE_REGULATION_OF_BLOOD_CIRCULATION	30	-0.563564	-1.69603	0.0094518	4800	tags=50%, list=21%, signal=63%
GO_REGULATION_OF_COFACTOR_METABOLIC_PROCESS	46	-0.50476	-1.695	0.01002	3724	tags=35%, list=16%, signal=41%
GO_POSITIVE_REGULATION_OF_STEM_CELL_PROLIFERATION	58	-0.49014	-1.69193	0.0122951	5835	tags=50%, list=25%, signal=67%
GO_POSITIVE_REGULATION_OF_AXONOGENESIS	67	-0.4592	-1.69052	0.013834	5972	tags=40%, list=26%, signal=54%
GO_REGULATION_OF_DNA_DAMAGE_RESPONSE_SIGNAL_TRANSDUCTION_BY_P53_CLASS_MEDIATOR	28	-0.503306	-1.69002	0.020202	2720	tags=25%, list=12%, signal=28%
GO_SERTOLI_CELL_DIFFERENTIATION	16	-0.611174	-1.68861	0.0136452	5376	tags=50%, list=23%, signal=65%
GO_ADRENERGIC_RECEPTOR_SIGNALING_PATHWAY	17	-0.656934	-1.68666	0.00914077	3976	tags=65%, list=17%, signal=78%
GO_KIDNEY_EPITHELIUM_DEVELOPMENT	118	-0.466482	-1.68372	0.00970874	5438	tags=46%, list=23%, signal=59%
GO_CEREBRAL_CORTEX_RADIALLY_ORIENTED_CELL_MIGRATION	27	-0.547275	-1.68287	0.02	5084	tags=56%, list=22%, signal=71%
GO_SIGNAL_TRANSDUCTION_BY_PROTEIN_PHOSPHORYLATION	376	-0.372773	-1.68199	0.0132576	7069	tags=42%, list=30%, signal=59%
GO_REGULATION_OF_MUSCLE_TISSUE_DEVELOPMENT	91	-0.467231	-1.68136	0.0142566	6140	tags=41%, list=26%, signal=55%
GO_REGULATION_OF_PHOSPHOLIPID_METABOLIC_PROCESS	59	-0.471782	-1.68049	0.0116279	5075	tags=41%, list=22%, signal=52%
GO_INDOLALKYLAMINE_METABOLIC_PROCESS	15	-0.609594	-1.67981	0.0188679	5469	tags=53%, list=23%, signal=70%
GO_MESENCHYMAL_CELL_DIFFERENTIATION	124	-0.464238	-1.67965	0.00568182	4757	tags=37%, list=20%, signal=46%
GO_DIGESTIVE_TRACT_MORPHOGENESIS	45	-0.514148	-1.67791	0.00816326	5835	tags=51%, list=25%, signal=68%
GO_CARDIAC_MUSCLE_CELL_DIFFERENTIATION	66	-0.466831	-1.67784	0.013308	7415	tags=56%, list=32%, signal=82%
GO_B_CELL_DIFFERENTIATION	72	-0.511893	-1.67751	0.0114504	3742	tags=39%, list=16%, signal=46%
GO_STRIATUM_DEVELOPMENT	16	-0.594978	-1.67661	0.0216963	3976	tags=38%, list=17%, signal=45%
GO_POSITIVE_REGULATION_OF_JUN_KINASE_ACTIVITY	60	-0.463894	-1.67631	0.0103093	4439	tags=35%, list=19%, signal=43%
GO_REGULATION_OF_HORMONE_BIOSYNTHETIC_PROCESS	18	-0.552115	-1.67573	0.0102249	3988	tags=39%, list=17%, signal=47%
GO_POSITIVE_REGULATION_OF_BIOMINERAL_TISSUE_DEVELOPMENT	35	-0.551048	-1.67457	0.0213178	5589	tags=49%, list=24%, signal=64%
GO_POSITIVE_REGULATION_OF_CARBOHYDRATE_METABOLIC_PROCESS	64	-0.444501	-1.67452	0.00390625	4105	tags=30%, list=18%, signal=36%
GO_HEMOSTASIS	269	-0.414407	-1.67389	0.0225141	6327	tags=41%, list=27%, signal=55%
GO_ADENYLATE_CYCLASE_INHIBITING_G_PROTEIN_COUPLED_RECEPTOR_SIGNALING_PATHWAY	58	-0.516969	-1.67365	0.0143113	2540	tags=36%, list=11%, signal=41%
GO_REGULATION_OF_EPITHELIAL_CELL_MIGRATION	155	-0.430664	-1.67335	0.0173745	4634	tags=37%, list=20%, signal=46%
GO_MYOBLAST_FUSION	17	-0.602335	-1.67232	0.0112782	3567	tags=47%, list=15%, signal=56%
GO_POSITIVE_REGULATION_OF_CALCIUM_ION_TRANSMEMBRANE_TRANSPORT	54	-0.476606	-1.67184	0.0168539	5680	tags=44%, list=24%, signal=59%
GO_ENERGY_RESERVE_METABOLIC_PROCESS	67	-0.424606	-1.66943	0.0220588	3746	tags=28%, list=16%, signal=34%
GO_REGULATION_OF_NEURON_MIGRATION	25	-0.549336	-1.66844	0.00763359	2696	tags=32%, list=12%, signal=36%
GO_DIGESTIVE_SYSTEM_DEVELOPMENT	132	-0.437768	-1.66779	0.0136719	4486	tags=38%, list=19%, signal=47%
GO_EPITHELIAL_TO_MESENCHYMAL_TRANSITION	52	-0.515192	-1.66773	0.0157791	3531	tags=35%, list=15%, signal=41%
GO_RIBONUCLEOTIDE_CATABOLIC_PROCESS	28	-0.532084	-1.66763	0.0163599	6129	tags=50%, list=26%, signal=68%
GO_REGULATION_OF_LONG_TERM_NEURONAL_SYNAPTIC_PLASTICITY	22	-0.550682	-1.66679	0.0222635	7774	tags=50%, list=33%, signal=75%
GO_POSITIVE_REGULATION_OF_PROTEIN_SERINE_THREONINE_KINASE_ACTIVITY	269	-0.388367	-1.6664	0.0178571	5174	tags=34%, list=22%, signal=43%
GO_REGULATION_OF_PLATELET_AGGREGATION	15	-0.606327	-1.66627	0.0188324	3696	tags=33%, list=16%, signal=40%
GO_POSITIVE_REGULATION_OF_MUSCLE_HYPERTROPHY	19	-0.589924	-1.66581	0.0239521	1569	tags=32%, list=7%, signal=34%
GO_REGULATION_OF_RYANODINE_SENSITIVE_CALCIUM_RELEASE_CHANNEL_ACTIVITY	26	-0.532011	-1.66357	0.0317164	2939	tags=31%, list=13%, signal=35%
GO_CAMP_METABOLIC_PROCESS	31	-0.570936	-1.66256	0.0152091	7751	tags=77%, list=33%, signal=116%
GO_MUSCLE_CELL_PROLIFERATION	17	-0.596563	-1.66175	0.0233918	4615	tags=59%, list=20%, signal=73%
GO_REGULATION_OF_MULTICELLULAR_ORGANISM_GROWTH	58	-0.461252	-1.66173	0.0115385	5044	tags=38%, list=22%, signal=48%
GO_REGULATION_OF_CELLULAR_RESPIRATION	21	-0.539046	-1.66059	0.0206379	1926	tags=29%, list=8%, signal=31%
GO_SPROUTING_ANGIOGENESIS	42	-0.568513	-1.66017	0.030888	6225	tags=62%, list=27%, signal=84%
GO_NEGATIVE_REGULATION_OF_SYNAPTIC_TRANSMISSION	58	-0.47575	-1.66001	0.0092081	5972	tags=47%, list=26%, signal=62%
GO_NEGATIVE_REGULATION_OF_MACROAUTOPHAGY	22	-0.522554	-1.65958	0.031185	2339	tags=23%, list=10%, signal=25%
GO_MRNA_TRANSCRIPTION	20	-0.5367	-1.65822	0.0388548	2635	tags=30%, list=11%, signal=34%
GO_SYNCYTIUM_FORMATION	24	-0.556059	-1.65798	0.0202578	3567	tags=42%, list=15%, signal=49%
GO_POSITIVE_REGULATION_OF_B_CELL_PROLIFERATION	35	-0.566454	-1.65781	0.0208333	6174	tags=54%, list=26%, signal=74%
GO_PEPTIDYL_TYROSINE_MODIFICATION	177	-0.415487	-1.65745	0.0170455	4203	tags=33%, list=18%, signal=40%
GO_HEPARAN_SULFATE_PROTEOGLYCAN_METABOLIC_PROCESS	28	-0.531405	-1.65713	0.0291262	7714	tags=61%, list=33%, signal=91%
GO_ATRIOVENTRICULAR_VALVE_MORPHOGENESIS	16	-0.641513	-1.65599	0.0217391	1912	tags=38%, list=8%, signal=41%
GO_VASCULAR_PROCESS_IN_CIRCULATORY_SYSTEM	145	-0.467777	-1.65531	0.0239852	5247	tags=44%, list=23%, signal=57%
GO_REGULATION_OF_AMINE_TRANSPORT	65	-0.49521	-1.65524	0.015	6073	tags=55%, list=26%, signal=75%
GO_CAMP_MEDIATED_SIGNALING	33	-0.552791	-1.65238	0.0232108	5376	tags=58%, list=23%, signal=75%
GO_INOSITOL_LIPID_MEDIATED_SIGNALING	108	-0.440072	-1.6517	0.0115163	5312	tags=42%, list=23%, signal=54%
GO_PLATELET_ACTIVATION	133	-0.453033	-1.64983	0.0361217	7719	tags=52%, list=33%, signal=77%
GO_POSITIVE_REGULATION_OF_CELL_MORPHOGENESIS_INVOLVED_IN_DIFFERENTIATION	152	-0.417255	-1.64958	0.00763359	6283	tags=38%, list=27%, signal=51%
GO_REGULATION_OF_LONG_TERM_SYNAPTIC_POTENTIATION	19	-0.585354	-1.64948	0.00564972	6778	tags=68%, list=29%, signal=96%
GO_IMPORT_INTO_CELL	36	-0.4975	-1.64864	0.0169492	3757	tags=36%, list=16%, signal=43%
GO_AXIS_ELONGATION	24	-0.566856	-1.64792	0.0100806	7220	tags=54%, list=31%, signal=78%
GO_POSITIVE_REGULATION_OF_SMOOTH_MUSCLE_CELL_PROLIFERATION	58	-0.503261	-1.64759	0.0272374	7190	tags=55%, list=31%, signal=80%
GO_PIGMENT_CELL_DIFFERENTIATION	23	-0.532632	-1.64544	0.0119522	5835	tags=57%, list=25%, signal=75%
GO_ADHERENS_JUNCTION_ASSEMBLY	33	-0.511101	-1.6454	0.0303644	3362	tags=39%, list=14%, signal=46%
GO_POSITIVE_REGULATION_OF_CALCIUM_ION_TRANSMEMBRANE_TRANSPORTER_ACTIVITY	30	-0.507279	-1.64519	0.0237154	5463	tags=40%, list=23%, signal=52%
GO_CEREBRAL_CORTEX_CELL_MIGRATION	40	-0.507298	-1.64514	0.021978	4514	tags=52%, list=19%, signal=65%
GO_RESPONSE_TO_MUSCLE_ACTIVITY	17	-0.578214	-1.64493	0.0264151	2419	tags=35%, list=10%, signal=39%
GO_HOMOPHILIC_CELL_ADHESION_VIA_PLASMA_MEMBRANE_ADHESION_MOLECULES	144	-0.486088	-1.64449	0.0237226	5110	tags=47%, list=22%, signal=59%
GO_RESPONSE_TO_CALCIUM_ION	104	-0.408954	-1.64359	0.0136719	7793	tags=48%, list=33%, signal=72%
GO_REGULATION_OF_ENDOTHELIAL_CELL_CHEMOTAXIS	15	-0.608338	-1.6435	0.0277264	4124	tags=47%, list=18%, signal=57%
GO_CELLULAR_RESPONSE_TO_TOXIC_SUBSTANCE	24	-0.504471	-1.6414	0.0225564	4439	tags=42%, list=19%, signal=51%
GO_NEGATIVE_REGULATION_OF_GTPASE_ACTIVITY	41	-0.454186	-1.64039	0.0193798	4460	tags=34%, list=19%, signal=42%
GO_REGULATION_OF_BIOMINERAL_TISSUE_DEVELOPMENT	66	-0.529585	-1.64032	0.0434783	5735	tags=47%, list=25%, signal=62%
GO_POSITIVE_REGULATION_OF_NEUROLOGICAL_SYSTEM_PROCESS	18	-0.593815	-1.63907	0.0189394	6089	tags=50%, list=26%, signal=68%
GO_REGULATION_OF_ION_HOMEOSTASIS	179	-0.431691	-1.63737	0.0333952	6351	tags=43%, list=27%, signal=59%
GO_EPIDERMAL_GROWTH_FACTOR_RECEPTOR_SIGNALING_PATHWAY	53	-0.490209	-1.63728	0.0245902	8376	tags=64%, list=36%, signal=100%
GO_POSITIVE_REGULATION_OF_SMALL_GTPASE_MEDIATED_SIGNAL_TRANSDUCTION	35	-0.532897	-1.63713	0.0153551	5022	tags=49%, list=22%, signal=62%
GO_G_PROTEIN_COUPLED_RECEPTOR_SIGNALING_PATHWAY_COUPLED_TO_CYCLIC_NUCLEOTIDE_SECOND_MESSENGER	133	-0.468761	-1.63709	0.0140351	5174	tags=44%, list=22%, signal=56%
GO_REGULATION_OF_LIPASE_ACTIVITY	75	-0.461825	-1.63631	0.0423573	3800	tags=37%, list=16%, signal=44%
GO_REGULATION_OF_CANONICAL_WNT_SIGNALING_PATHWAY	215	-0.374351	-1.63592	0.0286885	5897	tags=34%, list=25%, signal=45%
GO_POSITIVE_REGULATION_OF_MESENCHYMAL_CELL_PROLIFERATION	26	-0.554058	-1.63534	0.0223124	5668	tags=58%, list=24%, signal=76%
GO_POSITIVE_REGULATION_OF_GLUCOSE_TRANSPORT	34	-0.492934	-1.63529	0.0239044	5822	tags=47%, list=25%, signal=63%
GO_CELLULAR_RESPONSE_TO_INTERLEUKIN_6	20	-0.613648	-1.63504	0.0374016	4424	tags=45%, list=19%, signal=55%
GO_EMBRYONIC_DIGESTIVE_TRACT_DEVELOPMENT	32	-0.560845	-1.63305	0.0273973	2722	tags=41%, list=12%, signal=46%
GO_SENSORY_PERCEPTION_OF_PAIN	65	-0.49072	-1.63292	0.0145719	6768	tags=55%, list=29%, signal=78%
GO_ANTIGEN_PROCESSING_AND_PRESENTATION_VIA_MHC_CLASS_IB	15	-0.672706	-1.63259	0.0271845	3673	tags=53%, list=16%, signal=63%
GO_CENTRAL_NERVOUS_SYSTEM_NEURON_DEVELOPMENT	63	-0.495404	-1.63236	0.0281426	5084	tags=48%, list=22%, signal=61%
GO_CYTOSOLIC_CALCIUM_ION_TRANSPORT	48	-0.509107	-1.63195	0.0430712	5109	tags=46%, list=22%, signal=59%
GO_MUSCLE_CELL_DIFFERENTIATION	213	-0.411328	-1.63161	0.0228571	7485	tags=50%, list=32%, signal=73%
GO_NOTCH_SIGNALING_PATHWAY	105	-0.386359	-1.63143	0.00558659	4159	tags=32%, list=18%, signal=39%
GO_PROTEIN_LOCALIZATION_TO_CELL_SURFACE	22	-0.574407	-1.63129	0.044316	4486	tags=45%, list=19%, signal=56%
GO_REGULATION_OF_NEUROTRANSMITTER_TRANSPORT	56	-0.481476	-1.63107	0.0257353	6015	tags=48%, list=26%, signal=65%
GO_CELLULAR_RESPONSE_TO_CALCIUM_ION	45	-0.459744	-1.63091	0.006	7559	tags=53%, list=32%, signal=79%
GO_REGULATION_OF_NUCLEOSIDE_METABOLIC_PROCESS	44	-0.440773	-1.63076	0.0234375	3724	tags=30%, list=16%, signal=35%
GO_MUSCLE_HYPERTROPHY	26	-0.569207	-1.63038	0.0205224	6438	tags=62%, list=28%, signal=85%
GO_CELLULAR_RESPONSE_TO_GROWTH_HORMONE_STIMULUS	16	-0.598978	-1.62972	0.0254403	4203	tags=44%, list=18%, signal=53%
GO_REGULATION_OF_SYNAPTIC_TRANSMISSION_GLUTAMATERGIC	46	-0.545432	-1.62961	0.0213144	4699	tags=43%, list=20%, signal=54%
GO_REGULATION_OF_ORGAN_GROWTH	66	-0.463593	-1.62928	0.0191571	3120	tags=32%, list=13%, signal=37%
GO_MEMORY	89	-0.428514	-1.62816	0.00518135	4439	tags=36%, list=19%, signal=44%
GO_GAS_TRANSPORT	15	-0.640629	-1.62744	0.0326679	2980	tags=60%, list=13%, signal=69%
GO_RESPONSE_TO_INTERLEUKIN_6	24	-0.578896	-1.62713	0.0444444	4424	tags=38%, list=19%, signal=46%
GO_HEART_VALVE_DEVELOPMENT	32	-0.549816	-1.62601	0.028463	1912	tags=31%, list=8%, signal=34%
GO_NEGATIVE_REGULATION_OF_SMOOTH_MUSCLE_CONTRACTION	15	-0.649523	-1.62544	0.034749	6759	tags=73%, list=29%, signal=103%
GO_POSITIVE_REGULATION_OF_EXTRACELLULAR_MATRIX_ORGANIZATION	16	-0.608664	-1.62466	0.0301811	5376	tags=63%, list=23%, signal=81%
GO_PROTEIN_KINASE_B_SIGNALING	32	-0.536256	-1.62459	0.0173077	5735	tags=53%, list=25%, signal=70%
GO_CELL_SUBSTRATE_JUNCTION_ASSEMBLY	40	-0.552335	-1.6239	0.0571992	5268	tags=52%, list=23%, signal=68%
GO_PHOSPHOLIPASE_C_ACTIVATING_G_PROTEIN_COUPLED_RECEPTOR_SIGNALING_PATHWAY	67	-0.483778	-1.6226	0.0228471	3976	tags=42%, list=17%, signal=50%
GO_PROSTATE_GLAND_DEVELOPMENT	39	-0.466905	-1.62092	0.0161943	5596	tags=41%, list=24%, signal=54%
GO_REGULATION_OF_CALCIUM_ION_TRANSPORT_INTO_CYTOSOL	85	-0.463888	-1.62037	0.0327869	6351	tags=46%, list=27%, signal=63%
GO_REGULATION_OF_POSITIVE_CHEMOTAXIS	23	-0.586316	-1.62008	0.028626	5022	tags=57%, list=22%, signal=72%
GO_CIRCULATORY_SYSTEM_PROCESS	328	-0.414927	-1.61745	0.032491	6165	tags=43%, list=26%, signal=58%
GO_NEGATIVE_REGULATION_OF_CELL_JUNCTION_ASSEMBLY	19	-0.576821	-1.61666	0.0315582	7266	tags=63%, list=31%, signal=92%
GO_NEGATIVE_REGULATION_OF_JNK_CASCADE	30	-0.483698	-1.61534	0.0387755	7327	tags=63%, list=31%, signal=92%
GO_NEGATIVE_REGULATION_OF_AUTOPHAGY	53	-0.429468	-1.61529	0.038835	2339	tags=23%, list=10%, signal=25%
GO_STRESS_ACTIVATED_PROTEIN_KINASE_SIGNALING_CASCADE	99	-0.397035	-1.61509	0.0331263	5870	tags=35%, list=25%, signal=47%
GO_REGULATION_OF_BLOOD_VESSEL_ENDOTHELIAL_CELL_MIGRATION	47	-0.467957	-1.61381	0.0383142	4338	tags=36%, list=19%, signal=44%
GO_DEVELOPMENTAL_GROWTH_INVOLVED_IN_MORPHOGENESIS	97	-0.433111	-1.61277	0.0211132	7220	tags=49%, list=31%, signal=71%
GO_SOMATIC_STEM_CELL_DIVISION	22	-0.537123	-1.61275	0.0275591	5537	tags=55%, list=24%, signal=71%
GO_NEGATIVE_REGULATION_OF_ION_TRANSPORT	117	-0.420131	-1.61258	0.0182149	4439	tags=33%, list=19%, signal=41%
GO_VASOCONSTRICTION	24	-0.589108	-1.61191	0.0421245	5109	tags=67%, list=22%, signal=85%
GO_REGULATION_OF_ACTIN_FILAMENT_BASED_PROCESS	288	-0.380338	-1.61174	0.0292398	5680	tags=34%, list=24%, signal=45%
GO_PERICARDIUM_DEVELOPMENT	15	-0.602675	-1.61151	0.0273109	7411	tags=67%, list=32%, signal=98%
GO_REGULATION_OF_DOPAMINE_SECRETION	19	-0.605413	-1.61077	0.0244755	6073	tags=68%, list=26%, signal=92%
GO_REGULATION_OF_CARBOHYDRATE_CATABOLIC_PROCESS	38	-0.452195	-1.60874	0.0183673	3724	tags=32%, list=16%, signal=38%
GO_REGULATION_OF_MUSCLE_CELL_APOPTOTIC_PROCESS	40	-0.495146	-1.60841	0.0177515	5853	tags=48%, list=25%, signal=63%
GO_EMBRYONIC_HEMOPOIESIS	18	-0.575308	-1.60829	0.0278884	3029	tags=44%, list=13%, signal=51%
GO_CELLULAR_RESPONSE_TO_CORTICOSTEROID_STIMULUS	50	-0.44227	-1.60811	0.0117417	4288	tags=38%, list=18%, signal=46%
GO_REGULATION_OF_WOUND_HEALING	109	-0.464159	-1.60801	0.0380228	5659	tags=36%, list=24%, signal=47%
GO_B_CELL_ACTIVATION	113	-0.486895	-1.60798	0.0613027	5872	tags=47%, list=25%, signal=62%
GO_MUSCLE_SYSTEM_PROCESS	263	-0.423077	-1.60797	0.0434783	5636	tags=41%, list=24%, signal=54%
GO_HEPARAN_SULFATE_PROTEOGLYCAN_BIOSYNTHETIC_PROCESS	23	-0.525159	-1.60721	0.0283976	7714	tags=61%, list=33%, signal=91%
GO_POSITIVE_REGULATION_OF_SMOOTH_MUSCLE_CELL_MIGRATION	28	-0.596212	-1.60653	0.0424242	4607	tags=50%, list=20%, signal=62%
GO_CYCLIC_NUCLEOTIDE_MEDIATED_SIGNALING	41	-0.51783	-1.60647	0.0247148	4832	tags=51%, list=21%, signal=65%
GO_REGULATION_OF_ENDOTHELIAL_CELL_DIFFERENTIATION	26	-0.541706	-1.60598	0.0276134	5813	tags=54%, list=25%, signal=72%
GO_REGULATION_OF_HETEROTYPIC_CELL_CELL_ADHESION	15	-0.578721	-1.60502	0.0194553	4439	tags=33%, list=19%, signal=41%
GO_REGULATION_OF_CATION_CHANNEL_ACTIVITY	84	-0.414398	-1.60448	0.0110906	2458	tags=26%, list=11%, signal=29%
GO_POSITIVE_REGULATION_OF_CELL_DEVELOPMENT	426	-0.378635	-1.60429	0.0150094	6089	tags=37%, list=26%, signal=49%
GO_CELLULAR_RESPONSE_TO_MECHANICAL_STIMULUS	77	-0.483881	-1.60354	0.029703	7785	tags=55%, list=33%, signal=82%
GO_NEGATIVE_REGULATION_OF_CANONICAL_WNT_SIGNALING_PATHWAY	148	-0.382541	-1.60288	0.0425963	5868	tags=33%, list=25%, signal=44%
GO_CALCIUM_DEPENDENT_CELL_CELL_ADHESION_VIA_PLASMA_MEMBRANE_CELL_ADHESION_MOLECULES	26	-0.597614	-1.60247	0.0378072	2805	tags=38%, list=12%, signal=44%
GO_STRIATED_MUSCLE_CELL_DIFFERENTIATION	155	-0.41106	-1.60154	0.0298507	7485	tags=52%, list=32%, signal=76%
GO_CENTRAL_NERVOUS_SYSTEM_NEURON_AXONOGENESIS	26	-0.573609	-1.60085	0.039924	5497	tags=58%, list=24%, signal=75%
GO_NEGATIVE_REGULATION_OF_G_PROTEIN_COUPLED_RECEPTOR_PROTEIN_SIGNALING_PATHWAY	37	-0.513029	-1.60062	0.0349265	5174	tags=46%, list=22%, signal=59%
GO_POSITIVE_REGULATION_OF_AXON_EXTENSION	34	-0.509799	-1.60032	0.037594	5972	tags=47%, list=26%, signal=63%
GO_REGULATION_OF_TRANSCRIPTION_REGULATORY_REGION_DNA_BINDING	34	-0.457566	-1.59939	0.0216963	3734	tags=35%, list=16%, signal=42%
GO_NEGATIVE_REGULATION_OF_RESPONSE_TO_EXTRACELLULAR_STIMULUS	32	-0.458309	-1.5988	0.0425101	2605	tags=25%, list=11%, signal=28%
GO_POSITIVE_REGULATION_OF_EPITHELIAL_CELL_PROLIFERATION	142	-0.423717	-1.5985	0.0290698	5658	tags=39%, list=24%, signal=52%
GO_SEGMENT_SPECIFICATION	15	-0.557356	-1.5984	0.0349515	604	tags=20%, list=3%, signal=21%
GO_REGULATION_OF_CALCIUM_ION_IMPORT	91	-0.438952	-1.59795	0.0391791	5680	tags=38%, list=24%, signal=51%
GO_REGULATION_OF_CELL_FATE_COMMITMENT	23	-0.542433	-1.59775	0.0308285	5589	tags=48%, list=24%, signal=63%
GO_CELLULAR_RESPONSE_TO_VASCULAR_ENDOTHELIAL_GROWTH_FACTOR_STIMULUS	27	-0.579483	-1.59721	0.0567951	5800	tags=52%, list=25%, signal=69%
GO_NEGATIVE_REGULATION_OF_POTASSIUM_ION_TRANSPORT	29	-0.531089	-1.59718	0.0393258	7194	tags=55%, list=31%, signal=80%
GO_PLATELET_AGGREGATION	35	-0.527155	-1.5971	0.0652174	7719	tags=57%, list=33%, signal=85%
GO_NEGATIVE_REGULATION_OF_NUCLEOTIDE_METABOLIC_PROCESS	55	-0.454923	-1.59694	0.0166052	4699	tags=38%, list=20%, signal=48%
GO_BRANCH_ELONGATION_OF_AN_EPITHELIUM	17	-0.601882	-1.59454	0.026694	5376	tags=53%, list=23%, signal=69%
GO_MYELOID_CELL_DIFFERENTIATION	174	-0.389778	-1.59427	0.020284	5972	tags=38%, list=26%, signal=51%
GO_REGULATION_OF_HEART_GROWTH	39	-0.50058	-1.59347	0.0286807	1493	tags=28%, list=6%, signal=30%
GO_LAMELLIPODIUM_ORGANIZATION	35	-0.450497	-1.59288	0.0329897	5040	tags=37%, list=22%, signal=47%
GO_MYELOID_LEUKOCYTE_DIFFERENTIATION	90	-0.438958	-1.59259	0.0361446	5872	tags=42%, list=25%, signal=56%
GO_NEGATIVE_REGULATION_OF_NUCLEOSIDE_METABOLIC_PROCESS	17	-0.544644	-1.59246	0.0294695	2605	tags=35%, list=11%, signal=40%
GO_CELL_MATRIX_ADHESION	112	-0.463454	-1.59236	0.0416667	3509	tags=33%, list=15%, signal=39%
GO_POSITIVE_REGULATION_OF_PHOSPHOLIPASE_ACTIVITY	52	-0.484258	-1.59189	0.0495413	3800	tags=38%, list=16%, signal=46%
GO_REGULATION_OF_CATECHOLAMINE_SECRETION	38	-0.525863	-1.59185	0.0296684	6073	tags=63%, list=26%, signal=85%
GO_AMEBOIDAL_TYPE_CELL_MIGRATION	144	-0.419504	-1.58926	0.0254902	5513	tags=39%, list=24%, signal=51%
GO_NEURAL_CREST_CELL_DIFFERENTIATION	67	-0.453602	-1.58896	0.0252918	5589	tags=42%, list=24%, signal=55%
GO_REGULATION_OF_ENDOTHELIAL_CELL_MIGRATION	103	-0.428524	-1.58827	0.0361217	4634	tags=37%, list=20%, signal=46%
GO_B_CELL_PROLIFERATION	20	-0.677746	-1.58625	0.0601942	5680	tags=75%, list=24%, signal=99%
GO_REGULATION_OF_CARDIAC_MUSCLE_CONTRACTION_BY_CALCIUM_ION_SIGNALING	23	-0.557368	-1.58589	0.0617978	2939	tags=39%, list=13%, signal=45%
GO_REGULATION_OF_HEAT_GENERATION	15	-0.608364	-1.58482	0.0337302	6759	tags=67%, list=29%, signal=94%
GO_CELL_SUBSTRATE_ADHESION	157	-0.443744	-1.58416	0.0483871	3840	tags=34%, list=16%, signal=40%
GO_CARBOHYDRATE_HOMEOSTASIS	146	-0.372502	-1.58416	0.0129151	6351	tags=40%, list=27%, signal=55%
GO_FOREBRAIN_NEURON_DEVELOPMENT	30	-0.541969	-1.58377	0.0327869	4647	tags=50%, list=20%, signal=62%
GO_TELENCEPHALON_DEVELOPMENT	207	-0.397461	-1.58287	0.0173077	6177	tags=39%, list=27%, signal=53%
GO_MUSCLE_CELL_DEVELOPMENT	111	-0.420569	-1.58066	0.0468165	7210	tags=53%, list=31%, signal=77%
GO_REGULATION_OF_PROTEIN_HOMODIMERIZATION_ACTIVITY	22	-0.489405	-1.58021	0.0357895	1810	tags=27%, list=8%, signal=30%
GO_PALLIUM_DEVELOPMENT	137	-0.406752	-1.58016	0.0290698	5114	tags=36%, list=22%, signal=46%
GO_OSTEOBLAST_DEVELOPMENT	17	-0.535092	-1.57966	0.0327198	5758	tags=59%, list=25%, signal=78%
GO_REGULATION_OF_NUCLEOTIDE_METABOLIC_PROCESS	180	-0.400697	-1.57935	0.0304659	5216	tags=38%, list=22%, signal=49%
GO_NEGATIVE_REGULATION_OF_INTRACELLULAR_STEROID_HORMONE_RECEPTOR_SIGNALING_PATHWAY	28	-0.505057	-1.57911	0.0296443	5868	tags=43%, list=25%, signal=57%
GO_POSITIVE_REGULATION_OF_LIPID_METABOLIC_PROCESS	117	-0.394161	-1.57901	0.0227273	4439	tags=32%, list=19%, signal=40%
GO_GLANDULAR_EPITHELIAL_CELL_DIFFERENTIATION	35	-0.482876	-1.57818	0.0282828	4981	tags=40%, list=21%, signal=51%
GO_SMAD_PROTEIN_SIGNAL_TRANSDUCTION	51	-0.468703	-1.57664	0.027933	4354	tags=39%, list=19%, signal=48%
GO_CYTOKINE_PRODUCTION_INVOLVED_IN_IMMUNE_RESPONSE	17	-0.573248	-1.5757	0.0333988	3783	tags=41%, list=16%, signal=49%
GO_ADENYLATE_CYCLASE_MODULATING_G_PROTEIN_COUPLED_RECEPTOR_SIGNALING_PATHWAY	115	-0.460322	-1.57544	0.0264084	7840	tags=58%, list=34%, signal=87%
GO_RESPONSE_TO_MECHANICAL_STIMULUS	196	-0.406211	-1.57537	0.0220588	6351	tags=42%, list=27%, signal=58%
GO_VASODILATION	24	-0.562067	-1.57531	0.0479846	6146	tags=58%, list=26%, signal=79%
GO_REGULATION_OF_WNT_SIGNALING_PATHWAY	285	-0.350601	-1.57519	0.0304878	5897	tags=32%, list=25%, signal=43%
GO_POSITIVE_REGULATION_OF_ENDOTHELIAL_CELL_PROLIFERATION	62	-0.477852	-1.57452	0.0368217	5114	tags=40%, list=22%, signal=52%
GO_ENDOTHELIAL_CELL_DEVELOPMENT	45	-0.479335	-1.5739	0.043222	5578	tags=42%, list=24%, signal=55%
GO_CELL_CELL_SIGNALING_INVOLVED_IN_CARDIAC_CONDUCTION	20	-0.588387	-1.57372	0.0503731	3079	tags=50%, list=13%, signal=58%
GO_MESENCHYME_DEVELOPMENT	170	-0.42121	-1.57365	0.0450281	5732	tags=40%, list=25%, signal=53%
GO_POSITIVE_REGULATION_OF_CARTILAGE_DEVELOPMENT	26	-0.569743	-1.57311	0.0544747	5835	tags=54%, list=25%, signal=72%
GO_REGULATION_OF_ORGANIC_ACID_TRANSPORT	47	-0.435974	-1.57081	0.0108893	6039	tags=43%, list=26%, signal=57%
GO_NEUROTRANSMITTER_UPTAKE	15	-0.56153	-1.56967	0.0313076	1510	tags=33%, list=6%, signal=36%
GO_MODULATION_BY_HOST_OF_VIRAL_PROCESS	17	-0.532933	-1.5695	0.0400802	4201	tags=41%, list=18%, signal=50%
GO_HYDROGEN_PEROXIDE_CATABOLIC_PROCESS	19	-0.506868	-1.56876	0.0503876	4255	tags=37%, list=18%, signal=45%
GO_CALCIUM_ION_IMPORT	57	-0.457965	-1.56808	0.0533333	5863	tags=40%, list=25%, signal=54%
GO_LEARNING	123	-0.425252	-1.56808	0.0161871	6846	tags=48%, list=29%, signal=68%
GO_COGNITION	227	-0.3844	-1.56752	0.0143627	6897	tags=44%, list=30%, signal=62%
GO_REGULATION_OF_IMMUNOGLOBULIN_SECRETION	15	-0.601767	-1.56722	0.0538462	1751	tags=33%, list=8%, signal=36%
GO_CYCLIC_NUCLEOTIDE_BIOSYNTHETIC_PROCESS	29	-0.553267	-1.56684	0.0340265	7785	tags=79%, list=33%, signal=119%
GO_NOTCH_RECEPTOR_PROCESSING	16	-0.552066	-1.56662	0.0475162	4081	tags=44%, list=18%, signal=53%
GO_REGULATION_OF_RESPIRATORY_GASEOUS_EXCHANGE	18	-0.573802	-1.56622	0.0449219	4401	tags=50%, list=19%, signal=62%
GO_CARDIAC_MUSCLE_CELL_CONTRACTION	27	-0.5534	-1.56533	0.0556622	3079	tags=41%, list=13%, signal=47%
GO_POSITIVE_REGULATION_OF_ION_TRANSPORT	214	-0.3797	-1.56467	0.026362	6304	tags=42%, list=27%, signal=56%
GO_REGULATION_OF_FIBROBLAST_MIGRATION	27	-0.501413	-1.56436	0.0350195	5109	tags=41%, list=22%, signal=52%
GO_REGULATION_OF_VASOCONSTRICTION	58	-0.518195	-1.56304	0.0466418	3957	tags=43%, list=17%, signal=52%
GO_FAT_CELL_DIFFERENTIATION	102	-0.41999	-1.56304	0.019802	3740	tags=33%, list=16%, signal=40%
GO_DEVELOPMENTAL_PIGMENTATION	33	-0.471989	-1.56265	0.0363636	5835	tags=52%, list=25%, signal=69%
GO_REGULATION_OF_BLOOD_PRESSURE	149	-0.429771	-1.56219	0.0361664	6351	tags=48%, list=27%, signal=66%
GO_NEGATIVE_REGULATION_OF_COAGULATION	38	-0.523419	-1.56101	0.030853	5904	tags=42%, list=25%, signal=56%
GO_REGULATION_OF_MYELINATION	29	-0.464112	-1.5605	0.0377734	1184	tags=17%, list=5%, signal=18%
GO_POSITIVE_REGULATION_OF_NOTCH_SIGNALING_PATHWAY	33	-0.438106	-1.56047	0.0282828	4486	tags=36%, list=19%, signal=45%
GO_POSITIVE_REGULATION_OF_GROWTH	210	-0.358186	-1.56036	0.0056391	7411	tags=41%, list=32%, signal=60%
GO_REGULATION_OF_CALCIUM_ION_TRANSPORT	188	-0.413217	-1.55893	0.0484171	4365	tags=34%, list=19%, signal=41%
GO_PLATELET_DERIVED_GROWTH_FACTOR_RECEPTOR_SIGNALING_PATHWAY	32	-0.550167	-1.55879	0.0588235	5680	tags=50%, list=24%, signal=66%
GO_NEGATIVE_REGULATION_OF_ACTIN_FILAMENT_BUNDLE_ASSEMBLY	18	-0.556241	-1.55806	0.0366599	4519	tags=50%, list=19%, signal=62%
GO_POSITIVE_REGULATION_OF_CELLULAR_RESPONSE_TO_INSULIN_STIMULUS	20	-0.502916	-1.55805	0.0340681	2386	tags=30%, list=10%, signal=33%
GO_ANGIOGENESIS	278	-0.447408	-1.55798	0.0551181	4902	tags=38%, list=21%, signal=48%
GO_REGULATION_OF_CALCIUM_MEDIATED_SIGNALING	74	-0.464765	-1.55795	0.0667939	2956	tags=30%, list=13%, signal=34%
GO_POSITIVE_REGULATION_OF_DEVELOPMENTAL_GROWTH	141	-0.393495	-1.5578	0.0318352	5219	tags=35%, list=22%, signal=45%
GO_REGULATION_OF_CATECHOLAMINE_METABOLIC_PROCESS	16	-0.542723	-1.55669	0.0375235	2262	tags=31%, list=10%, signal=35%
GO_MUSCLE_CONTRACTION	217	-0.417854	-1.55638	0.0478821	5272	tags=40%, list=23%, signal=51%
GO_STEM_CELL_PROLIFERATION	56	-0.438429	-1.55545	0.0272374	5537	tags=41%, list=24%, signal=54%
GO_REGULATION_OF_MUSCLE_CELL_DIFFERENTIATION	139	-0.390974	-1.555	0.0319361	7708	tags=45%, list=33%, signal=67%
GO_RESPONSE_TO_WOUNDING	500	-0.378012	-1.55439	0.0458891	6233	tags=38%, list=27%, signal=51%
GO_POSITIVE_REGULATION_OF_HEART_GROWTH	26	-0.521146	-1.55384	0.0380228	3120	tags=35%, list=13%, signal=40%
GO_NEGATIVE_REGULATION_OF_SIGNAL_TRANSDUCTION_IN_ABSENCE_OF_LIGAND	31	-0.500564	-1.55316	0.0359281	5272	tags=45%, list=23%, signal=58%
GO_REGULATION_OF_NON_CANONICAL_WNT_SIGNALING_PATHWAY	17	-0.536094	-1.55311	0.0480167	5868	tags=47%, list=25%, signal=63%
GO_RESPONSE_TO_CORTICOSTEROID	159	-0.377222	-1.5528	0.0244361	4439	tags=31%, list=19%, signal=39%
GO_REGULATION_OF_CELLULAR_RESPONSE_TO_INSULIN_STIMULUS	53	-0.399762	-1.55244	0.0358566	5512	tags=30%, list=24%, signal=39%
GO_POSITIVE_REGULATION_OF_CATION_CHANNEL_ACTIVITY	35	-0.449624	-1.55177	0.015534	2939	tags=29%, list=13%, signal=33%
GO_REGULATION_OF_JUN_KINASE_ACTIVITY	75	-0.415884	-1.5516	0.0327869	5771	tags=37%, list=25%, signal=49%
GO_CARDIAC_MUSCLE_TISSUE_DEVELOPMENT	128	-0.400941	-1.55126	0.034749	7415	tags=47%, list=32%, signal=68%
GO_NEGATIVE_REGULATION_OF_ANION_TRANSPORT	30	-0.499686	-1.5507	0.0248668	4439	tags=43%, list=19%, signal=53%
GO_CARTILAGE_DEVELOPMENT	132	-0.456856	-1.55023	0.0693878	5972	tags=43%, list=26%, signal=58%
GO_CARDIOCYTE_DIFFERENTIATION	86	-0.417596	-1.55015	0.0422265	7570	tags=50%, list=32%, signal=74%
GO_REGULATION_OF_CARBOHYDRATE_METABOLIC_PROCESS	154	-0.359936	-1.54956	0.0172084	4293	tags=27%, list=18%, signal=33%
GO_REGULATION_OF_MITOCHONDRIAL_DEPOLARIZATION	18	-0.534824	-1.54946	0.040404	7793	tags=61%, list=33%, signal=92%
GO_POSITIVE_REGULATION_OF_BLOOD_CIRCULATION	84	-0.443001	-1.54894	0.036036	6165	tags=45%, list=26%, signal=61%
GO_DIVALENT_INORGANIC_CATION_HOMEOSTASIS	295	-0.387583	-1.54806	0.047532	4044	tags=30%, list=17%, signal=36%
GO_RESPONSE_TO_FLUID_SHEAR_STRESS	33	-0.521185	-1.54806	0.0464646	7793	tags=61%, list=33%, signal=91%
GO_CATECHOLAMINE_METABOLIC_PROCESS	39	-0.454901	-1.5478	0.0278261	4566	tags=41%, list=20%, signal=51%
GO_POSITIVE_REGULATION_OF_NUCLEOSIDE_METABOLIC_PROCESS	21	-0.518211	-1.54777	0.0511364	3724	tags=33%, list=16%, signal=40%
GO_REGULATION_OF_SMOOTH_MUSCLE_CELL_PROLIFERATION	96	-0.435376	-1.54583	0.0565302	7225	tags=50%, list=31%, signal=72%
GO_POSITIVE_REGULATION_OF_SEQUESTERING_OF_CALCIUM_ION	16	-0.550811	-1.54532	0.0529301	3983	tags=38%, list=17%, signal=45%
GO_REGULATION_OF_PEPTIDYL_SERINE_PHOSPHORYLATION	95	-0.410612	-1.54459	0.0502008	7428	tags=51%, list=32%, signal=74%
GO_ODONTOGENESIS_OF_DENTIN_CONTAINING_TOOTH	67	-0.427923	-1.54434	0.0437376	5835	tags=40%, list=25%, signal=54%
GO_POSITIVE_REGULATION_OF_NERVOUS_SYSTEM_DEVELOPMENT	396	-0.3691	-1.54372	0.0221811	6089	tags=37%, list=26%, signal=49%
GO_NEGATIVE_REGULATION_OF_STRESS_ACTIVATED_PROTEIN_KINASE_SIGNALING_CASCADE	38	-0.448557	-1.54366	0.0610526	7327	tags=55%, list=31%, signal=80%
GO_CELL_CELL_ADHESION_VIA_PLASMA_MEMBRANE_ADHESION_MOLECULES	188	-0.424575	-1.54344	0.0359066	4983	tags=41%, list=21%, signal=52%
GO_FOREBRAIN_GENERATION_OF_NEURONS	59	-0.467739	-1.54337	0.0421245	6036	tags=47%, list=26%, signal=64%
GO_POSITIVE_REGULATION_OF_NEURON_PROJECTION_DEVELOPMENT	221	-0.387966	-1.54309	0.0361217	7476	tags=46%, list=32%, signal=67%
GO_REGULATION_OF_SMOOTH_MUSCLE_CELL_MIGRATION	44	-0.513586	-1.54262	0.0603113	4759	tags=45%, list=20%, signal=57%
GO_B_CELL_HOMEOSTASIS	21	-0.590956	-1.54225	0.0647773	5917	tags=57%, list=25%, signal=77%
GO_REGULATION_OF_ANATOMICAL_STRUCTURE_SIZE	430	-0.356326	-1.54206	0.0284091	6371	tags=37%, list=27%, signal=50%
GO_POSITIVE_REGULATION_OF_CELL_GROWTH	132	-0.361271	-1.54181	0.0263158	5972	tags=33%, list=26%, signal=45%
GO_PURINERGIC_RECEPTOR_SIGNALING_PATHWAY	28	-0.578987	-1.54179	0.0707635	6413	tags=61%, list=28%, signal=84%
GO_REGULATION_OF_BODY_FLUID_LEVELS	435	-0.359696	-1.54095	0.0345455	6351	tags=37%, list=27%, signal=50%
GO_ACTIVATION_OF_ADENYLATE_CYCLASE_ACTIVITY	35	-0.488069	-1.53963	0.0372439	7804	tags=57%, list=33%, signal=86%
GO_REGULATION_OF_NITRIC_OXIDE_SYNTHASE_BIOSYNTHETIC_PROCESS	18	-0.570256	-1.53772	0.0688935	5161	tags=44%, list=22%, signal=57%
GO_LIPID_PHOSPHORYLATION	91	-0.409382	-1.53768	0.0378788	6532	tags=47%, list=28%, signal=65%
GO_POSITIVE_REGULATION_OF_PEPTIDYL_SERINE_PHOSPHORYLATION	67	-0.417557	-1.5376	0.042885	6089	tags=43%, list=26%, signal=58%
GO_UROGENITAL_SYSTEM_DEVELOPMENT	281	-0.383279	-1.5375	0.0197239	5658	tags=38%, list=24%, signal=50%
GO_REGULATION_OF_JNK_CASCADE	149	-0.37608	-1.5374	0.0270833	7494	tags=42%, list=32%, signal=61%
GO_MUSCLE_CELL_MIGRATION	18	-0.578588	-1.53532	0.0823293	4755	tags=44%, list=20%, signal=56%
GO_POSITIVE_REGULATION_OF_LIPASE_ACTIVITY	61	-0.449813	-1.53485	0.0648148	4169	tags=36%, list=18%, signal=44%
GO_BLOOD_VESSEL_MORPHOGENESIS	345	-0.419319	-1.5337	0.0603113	5549	tags=39%, list=24%, signal=51%
GO_OVULATION_CYCLE_PROCESS	78	-0.406102	-1.53339	0.0342205	4379	tags=31%, list=19%, signal=38%
GO_NEPHRON_EPITHELIUM_DEVELOPMENT	89	-0.43693	-1.53329	0.029703	5835	tags=44%, list=25%, signal=58%
GO_LOCOMOTORY_BEHAVIOR	164	-0.392752	-1.53266	0.0357143	5597	tags=35%, list=24%, signal=45%
GO_REGULATION_OF_MORPHOGENESIS_OF_A_BRANCHING_STRUCTURE	50	-0.454173	-1.53182	0.0357853	7442	tags=54%, list=32%, signal=79%
GO_POSITIVE_REGULATION_OF_KINASE_ACTIVITY	448	-0.348233	-1.53113	0.0451866	6347	tags=36%, list=27%, signal=49%
GO_REGULATION_OF_HOMEOSTATIC_PROCESS	409	-0.341206	-1.53082	0.0280374	6386	tags=36%, list=27%, signal=48%
GO_POSITIVE_REGULATION_OF_CELL_PROJECTION_ORGANIZATION	285	-0.359789	-1.53042	0.0378072	7476	tags=44%, list=32%, signal=64%
GO_STEM_CELL_DIFFERENTIATION	179	-0.391992	-1.53023	0.0413534	5972	tags=39%, list=26%, signal=52%
GO_ATRIOVENTRICULAR_VALVE_DEVELOPMENT	19	-0.582496	-1.53017	0.0454545	1912	tags=32%, list=8%, signal=34%
GO_WOUND_HEALING	413	-0.380617	-1.53008	0.0519231	6327	tags=39%, list=27%, signal=53%
GO_REGULATION_OF_SMOOTH_MUSCLE_CELL_DIFFERENTIATION	19	-0.548127	-1.52988	0.0578842	2902	tags=42%, list=12%, signal=48%
GO_NEGATIVE_REGULATION_OF_CYCLIC_NUCLEOTIDE_METABOLIC_PROCESS	36	-0.488666	-1.52897	0.0380435	5174	tags=44%, list=22%, signal=57%
GO_POSITIVE_REGULATION_OF_LOCOMOTION	395	-0.409022	-1.52858	0.0596421	5263	tags=37%, list=23%, signal=47%
GO_POSITIVE_REGULATION_OF_EPITHELIAL_TO_MESENCHYMAL_TRANSITION	32	-0.504627	-1.52841	0.0531915	5868	tags=41%, list=25%, signal=54%
GO_DNA_DEALKYLATION	19	-0.516269	-1.52836	0.0392157	5030	tags=47%, list=22%, signal=60%
GO_HEART_TRABECULA_MORPHOGENESIS	23	-0.502495	-1.52811	0.0505051	1003	tags=26%, list=4%, signal=27%
GO_REGULATION_OF_CARDIAC_MUSCLE_CONTRACTION_BY_REGULATION_OF_THE_RELEASE_OF_SEQUESTERED_CALCIUM_ION	19	-0.587907	-1.5279	0.0807692	5109	tags=53%, list=22%, signal=67%
GO_BLOOD_VESSEL_REMODELING	30	-0.532606	-1.52749	0.0613027	4486	tags=40%, list=19%, signal=49%
GO_HEART_PROCESS	78	-0.424182	-1.52719	0.0465549	3079	tags=29%, list=13%, signal=34%
GO_POSITIVE_REGULATION_OF_CARDIAC_MUSCLE_TISSUE_DEVELOPMENT	28	-0.50755	-1.52711	0.0474383	5800	tags=46%, list=25%, signal=62%
GO_NEGATIVE_REGULATION_OF_CALCIUM_ION_TRANSMEMBRANE_TRANSPORT	29	-0.499556	-1.52708	0.0521415	3983	tags=38%, list=17%, signal=46%
GO_REGULATION_OF_LIPID_METABOLIC_PROCESS	262	-0.348759	-1.52668	0.0344168	5306	tags=31%, list=23%, signal=39%
GO_POSITIVE_REGULATION_OF_AMINE_TRANSPORT	29	-0.511806	-1.52625	0.0526316	6039	tags=52%, list=26%, signal=70%
GO_SINGLE_ORGANISM_BEHAVIOR	341	-0.369883	-1.5261	0.0232975	6950	tags=43%, list=30%, signal=61%
GO_GLOMERULAR_EPITHELIUM_DEVELOPMENT	18	-0.563687	-1.52604	0.0515267	4251	tags=50%, list=18%, signal=61%
GO_CELLULAR_GLUCOSE_HOMEOSTASIS	66	-0.385641	-1.5257	0.0239411	6351	tags=42%, list=27%, signal=58%
GO_CELL_COMMUNICATION_INVOLVED_IN_CARDIAC_CONDUCTION	35	-0.477566	-1.52549	0.0562613	3079	tags=31%, list=13%, signal=36%
GO_HETEROTYPIC_CELL_CELL_ADHESION	26	-0.577625	-1.52511	0.07	3799	tags=42%, list=16%, signal=50%
GO_ENTEROENDOCRINE_CELL_DIFFERENTIATION	16	-0.564111	-1.525	0.0354331	4981	tags=63%, list=21%, signal=79%
GO_VASCULAR_ENDOTHELIAL_GROWTH_FACTOR_RECEPTOR_SIGNALING_PATHWAY	71	-0.435751	-1.525	0.0616016	6932	tags=48%, list=30%, signal=68%
GO_REGULATION_OF_CATION_TRANSMEMBRANE_TRANSPORT	193	-0.371211	-1.52489	0.0345455	5680	tags=37%, list=24%, signal=48%
GO_CELLULAR_RESPONSE_TO_DRUG	64	-0.406946	-1.52436	0.0228571	6285	tags=44%, list=27%, signal=60%
GO_MYOFIBRIL_ASSEMBLY	43	-0.481736	-1.52399	0.0651769	7210	tags=58%, list=31%, signal=84%
GO_OVULATION_CYCLE	99	-0.39916	-1.52383	0.0304183	4631	tags=33%, list=20%, signal=41%
GO_JNK_CASCADE	79	-0.384273	-1.52339	0.048583	6963	tags=39%, list=30%, signal=56%
GO_NEPHRON_DEVELOPMENT	111	-0.43602	-1.52326	0.0409357	7411	tags=52%, list=32%, signal=76%
GO_REGULATION_OF_SMOOTHENED_SIGNALING_PATHWAY	56	-0.470021	-1.52324	0.0626305	5958	tags=46%, list=26%, signal=62%
GO_GLYCOSPHINGOLIPID_BIOSYNTHETIC_PROCESS	23	-0.531532	-1.52294	0.0506567	9035	tags=78%, list=39%, signal=128%
GO_CONNECTIVE_TISSUE_DEVELOPMENT	176	-0.432192	-1.52286	0.0606061	5972	tags=43%, list=26%, signal=58%
GO_MESONEPHROS_DEVELOPMENT	87	-0.443183	-1.52245	0.040619	5835	tags=45%, list=25%, signal=60%
GO_REGULATION_OF_DEVELOPMENTAL_GROWTH	264	-0.3641	-1.52218	0.0283554	6075	tags=36%, list=26%, signal=48%
GO_DEVELOPMENTAL_GROWTH	299	-0.364944	-1.52197	0.0237624	5977	tags=38%, list=26%, signal=50%
GO_OSTEOBLAST_DIFFERENTIATION	119	-0.384112	-1.52187	0.0846457	6314	tags=39%, list=27%, signal=53%
GO_LYSOSOME_LOCALIZATION	22	-0.513105	-1.5218	0.046729	4979	tags=45%, list=21%, signal=58%
GO_GLIOGENESIS	164	-0.381406	-1.52118	0.0444444	5935	tags=38%, list=25%, signal=51%
GO_CELLULAR_RESPONSE_TO_FLUID_SHEAR_STRESS	18	-0.554142	-1.52072	0.0632653	7473	tags=72%, list=32%, signal=106%
GO_REGULATION_OF_CELL_MATRIX_ADHESION	85	-0.422778	-1.52019	0.0439122	5114	tags=36%, list=22%, signal=47%
GO_VASCULATURE_DEVELOPMENT	445	-0.409079	-1.51964	0.0671937	8036	tags=51%, list=34%, signal=77%
GO_REGULATION_OF_SMOOTH_MUSCLE_CONTRACTION	56	-0.493267	-1.5188	0.0638298	6146	tags=54%, list=26%, signal=73%
GO_HEART_DEVELOPMENT	430	-0.365675	-1.51761	0.0491159	7097	tags=43%, list=30%, signal=60%
GO_REGULATION_OF_CARDIAC_MUSCLE_CONTRACTION	62	-0.430883	-1.51695	0.0561594	5843	tags=40%, list=25%, signal=54%
GO_REGULATION_OF_CARDIAC_MUSCLE_CELL_PROLIFERATION	27	-0.529789	-1.51683	0.0704762	7375	tags=67%, list=32%, signal=97%
GO_POSITIVE_REGULATION_OF_CHONDROCYTE_DIFFERENTIATION	19	-0.582323	-1.51682	0.0637899	5835	tags=58%, list=25%, signal=77%
GO_REGULATION_OF_CELLULAR_RESPONSE_TO_GROWTH_FACTOR_STIMULUS	213	-0.397694	-1.51621	0.0465116	5948	tags=39%, list=26%, signal=52%
GO_RENAL_TUBULE_DEVELOPMENT	75	-0.434832	-1.51617	0.0505837	7411	tags=51%, list=32%, signal=74%
GO_POSITIVE_REGULATION_OF_VASODILATION	29	-0.483645	-1.51617	0.0355805	6146	tags=52%, list=26%, signal=70%
GO_POLYSACCHARIDE_CATABOLIC_PROCESS	22	-0.47298	-1.51608	0.0485981	3731	tags=32%, list=16%, signal=38%
GO_REGULATION_OF_MACROPHAGE_ACTIVATION	26	-0.531814	-1.51589	0.0634615	4951	tags=50%, list=21%, signal=63%
GO_CYCLIC_NUCLEOTIDE_CATABOLIC_PROCESS	17	-0.572024	-1.5158	0.0524194	3319	tags=47%, list=14%, signal=55%
GO_HEART_MORPHOGENESIS	200	-0.38783	-1.51564	0.0392157	3131	tags=26%, list=13%, signal=30%
GO_SECONDARY_METABOLIC_PROCESS	42	-0.447362	-1.51543	0.0393258	4676	tags=38%, list=20%, signal=48%
GO_POSITIVE_REGULATION_OF_HEART_RATE	20	-0.526662	-1.51542	0.0409683	2566	tags=35%, list=11%, signal=39%
GO_CALCIUM_ION_TRANSMEMBRANE_TRANSPORT	123	-0.415323	-1.51426	0.040636	6338	tags=41%, list=27%, signal=57%
GO_POSITIVE_REGULATION_OF_MAPK_CASCADE	427	-0.36996	-1.51409	0.0590476	5831	tags=33%, list=25%, signal=44%
GO_GLOMERULUS_DEVELOPMENT	48	-0.506302	-1.51384	0.0700389	8211	tags=67%, list=35%, signal=103%
GO_REGULATION_OF_TRANSFORMING_GROWTH_FACTOR_BETA_PRODUCTION	23	-0.517645	-1.51354	0.0682731	4354	tags=43%, list=19%, signal=53%
GO_SMOOTH_MUSCLE_CELL_DIFFERENTIATION	30	-0.52715	-1.51342	0.074	5972	tags=53%, list=26%, signal=72%
GO_TISSUE_REMODELING	80	-0.461188	-1.51317	0.0632411	7359	tags=51%, list=32%, signal=75%
GO_REGULATION_OF_EPITHELIAL_CELL_PROLIFERATION	264	-0.36682	-1.51204	0.0378486	4536	tags=31%, list=19%, signal=38%
GO_REGULATION_OF_SYSTEMIC_ARTERIAL_BLOOD_PRESSURE_MEDIATED_BY_A_CHEMICAL_SIGNAL	39	-0.518737	-1.51193	0.0678899	6351	tags=54%, list=27%, signal=74%
GO_POSITIVE_REGULATION_OF_DEPHOSPHORYLATION	44	-0.437654	-1.51184	0.0669291	3473	tags=27%, list=15%, signal=32%
GO_POSITIVE_REGULATION_OF_SYNAPTIC_TRANSMISSION_GLUTAMATERGIC	17	-0.57944	-1.51183	0.0702403	2951	tags=41%, list=13%, signal=47%
GO_CARDIAC_MUSCLE_TISSUE_MORPHOGENESIS	50	-0.435147	-1.51164	0.0358491	3090	tags=28%, list=13%, signal=32%
GO_POSITIVE_REGULATION_OF_CATION_TRANSMEMBRANE_TRANSPORT	87	-0.387823	-1.51093	0.0309654	5680	tags=39%, list=24%, signal=51%
GO_ENDOCRINE_PANCREAS_DEVELOPMENT	33	-0.454095	-1.51007	0.0481696	5376	tags=45%, list=23%, signal=59%
GO_CELL_GROWTH	124	-0.387073	-1.50924	0.0516252	6827	tags=46%, list=29%, signal=65%
GO_CELLULAR_RESPONSE_TO_REACTIVE_NITROGEN_SPECIES	18	-0.496804	-1.50808	0.0528302	2547	tags=33%, list=11%, signal=37%
GO_PROTEIN_KINASE_C_ACTIVATING_G_PROTEIN_COUPLED_RECEPTOR_SIGNALING_PATHWAY	27	-0.493129	-1.50744	0.0556622	4288	tags=44%, list=18%, signal=54%
GO_EXTRACELLULAR_MATRIX_ASSEMBLY	16	-0.626819	-1.50667	0.083004	7857	tags=81%, list=34%, signal=123%
GO_BEHAVIOR	454	-0.359478	-1.50609	0.0265957	6950	tags=41%, list=30%, signal=57%
GO_POSITIVE_REGULATION_OF_EPITHELIAL_CELL_MIGRATION	99	-0.42095	-1.50561	0.0570866	4486	tags=33%, list=19%, signal=41%
GO_OSTEOCLAST_DIFFERENTIATION	27	-0.498638	-1.505	0.0731707	6467	tags=48%, list=28%, signal=67%
GO_ACTIVATION_OF_JUN_KINASE_ACTIVITY	33	-0.442801	-1.50384	0.0480962	6259	tags=42%, list=27%, signal=58%
GO_MUSCLE_TISSUE_DEVELOPMENT	244	-0.368911	-1.50317	0.0559846	7485	tags=46%, list=32%, signal=67%
GO_MYOTUBE_DIFFERENTIATION	47	-0.448258	-1.50284	0.036965	3567	tags=34%, list=15%, signal=40%
GO_PURINERGIC_NUCLEOTIDE_RECEPTOR_SIGNALING_PATHWAY	22	-0.581514	-1.50281	0.0845865	6413	tags=64%, list=28%, signal=88%
GO_EMBRYONIC_CAMERA_TYPE_EYE_MORPHOGENESIS	24	-0.50233	-1.50188	0.0479846	3531	tags=38%, list=15%, signal=44%
GO_SUBSTRATE_ADHESION_DEPENDENT_CELL_SPREADING	38	-0.503301	-1.50174	0.0909091	3840	tags=39%, list=16%, signal=47%
GO_PATTERNING_OF_BLOOD_VESSELS	27	-0.539389	-1.50152	0.0717132	3090	tags=37%, list=13%, signal=43%
GO_LEUKOCYTE_DIFFERENTIATION	265	-0.425132	-1.50106	0.0876191	6290	tags=42%, list=27%, signal=57%
GO_NEGATIVE_REGULATION_OF_VASCULATURE_DEVELOPMENT	71	-0.458002	-1.50099	0.0721063	7411	tags=55%, list=32%, signal=80%
GO_BONE_GROWTH	18	-0.562152	-1.50041	0.0754352	4736	tags=56%, list=20%, signal=70%
GO_ACTIVATION_OF_PROTEIN_KINASE_ACTIVITY	264	-0.360701	-1.49943	0.0456349	5831	tags=35%, list=25%, signal=46%
GO_FOREBRAIN_DEVELOPMENT	317	-0.371171	-1.49882	0.0266667	6224	tags=39%, list=27%, signal=52%
GO_REGULATION_OF_COAGULATION	75	-0.46101	-1.49873	0.0680529	5446	tags=35%, list=23%, signal=45%
GO_DEVELOPMENTAL_CELL_GROWTH	71	-0.417923	-1.49809	0.0511364	7197	tags=51%, list=31%, signal=73%
GO_VISUAL_BEHAVIOR	47	-0.439994	-1.49674	0.0368932	6937	tags=49%, list=30%, signal=70%
GO_NEGATIVE_REGULATION_OF_ALPHA_BETA_T_CELL_DIFFERENTIATION	15	-0.539866	-1.49598	0.0550098	7045	tags=60%, list=30%, signal=86%
GO_PANCREAS_DEVELOPMENT	60	-0.425732	-1.49598	0.0469667	6322	tags=43%, list=27%, signal=59%
GO_REGULATION_OF_TRANSPORTER_ACTIVITY	181	-0.359578	-1.49467	0.0314233	4659	tags=31%, list=20%, signal=39%
GO_NEGATIVE_REGULATION_OF_MUSCLE_TISSUE_DEVELOPMENT	33	-0.482281	-1.4944	0.0786948	7637	tags=48%, list=33%, signal=72%
GO_NEGATIVE_REGULATION_OF_CALCIUM_ION_TRANSPORT	48	-0.437923	-1.49431	0.0555556	4288	tags=35%, list=18%, signal=43%
GO_ARTERY_DEVELOPMENT	72	-0.435799	-1.49305	0.0727612	7887	tags=56%, list=34%, signal=84%
GO_NEGATIVE_REGULATION_OF_HOMEOSTATIC_PROCESS	116	-0.386185	-1.49281	0.0453649	7845	tags=47%, list=34%, signal=71%
GO_NEGATIVE_REGULATION_OF_OSSIFICATION	58	-0.445705	-1.49162	0.0495049	6146	tags=43%, list=26%, signal=58%
GO_ACIDIC_AMINO_ACID_TRANSPORT	20	-0.489665	-1.49105	0.0580986	2625	tags=30%, list=11%, signal=34%
GO_LAMELLIPODIUM_ASSEMBLY	29	-0.451295	-1.49089	0.0680851	5040	tags=38%, list=22%, signal=48%
GO_NEGATIVE_REGULATION_OF_ANOIKIS	17	-0.504792	-1.48994	0.062	3192	tags=47%, list=14%, signal=54%
GO_VENTRICULAR_SYSTEM_DEVELOPMENT	25	-0.487283	-1.48978	0.0453649	7785	tags=64%, list=33%, signal=96%
GO_REGULATION_OF_MEMBRANE_DEPOLARIZATION	37	-0.447126	-1.48913	0.0433962	3079	tags=30%, list=13%, signal=34%
GO_RESPONSE_TO_METAL_ION	306	-0.325129	-1.48853	0.0256881	4831	tags=27%, list=21%, signal=34%
GO_NEURON_MIGRATION	97	-0.425201	-1.48846	0.0591603	7375	tags=53%, list=32%, signal=77%
GO_REGULATION_OF_HEART_RATE	77	-0.418872	-1.48815	0.0596745	6607	tags=44%, list=28%, signal=61%
GO_MEMBRANE_PROTEIN_INTRACELLULAR_DOMAIN_PROTEOLYSIS	16	-0.498254	-1.48801	0.0762712	3421	tags=38%, list=15%, signal=44%
GO_PROTEOGLYCAN_BIOSYNTHETIC_PROCESS	57	-0.466534	-1.4879	0.0812854	7380	tags=56%, list=32%, signal=82%
GO_LONG_TERM_MEMORY	26	-0.497877	-1.48789	0.0649351	3976	tags=38%, list=17%, signal=46%
GO_POSITIVE_REGULATION_OF_ENDOCYTOSIS	107	-0.398179	-1.48782	0.0742857	6398	tags=44%, list=27%, signal=60%
GO_ERBB_SIGNALING_PATHWAY	76	-0.3977	-1.48694	0.0653061	8376	tags=58%, list=36%, signal=90%
GO_REGULATION_OF_CARBOHYDRATE_BIOSYNTHETIC_PROCESS	75	-0.364396	-1.48685	0.0313725	3076	tags=25%, list=13%, signal=29%
GO_REGULATION_OF_METAL_ION_TRANSPORT	297	-0.36095	-1.48671	0.0577933	5680	tags=35%, list=24%, signal=46%
GO_GLUCAN_METABOLIC_PROCESS	55	-0.37845	-1.48621	0.0617978	3731	tags=24%, list=16%, signal=28%
GO_MUSCLE_STRUCTURE_DEVELOPMENT	392	-0.368221	-1.4854	0.0806142	7485	tags=46%, list=32%, signal=66%
GO_POSITIVE_REGULATION_OF_VASCULATURE_DEVELOPMENT	123	-0.446442	-1.48529	0.0921569	4441	tags=37%, list=19%, signal=46%
GO_REGULATION_OF_CARDIAC_MUSCLE_TISSUE_DEVELOPMENT	44	-0.473977	-1.48501	0.0764818	6003	tags=43%, list=26%, signal=58%
GO_CEREBELLAR_CORTEX_MORPHOGENESIS	27	-0.496261	-1.48495	0.0714286	3833	tags=37%, list=16%, signal=44%
GO_OUTFLOW_TRACT_MORPHOGENESIS	54	-0.434094	-1.48466	0.0570342	3131	tags=30%, list=13%, signal=34%
GO_ADENYLATE_CYCLASE_ACTIVATING_G_PROTEIN_COUPLED_RECEPTOR_SIGNALING_PATHWAY	53	-0.482911	-1.48448	0.0642857	7804	tags=66%, list=33%, signal=99%
GO_DOPAMINE_METABOLIC_PROCESS	23	-0.495417	-1.48423	0.0375671	4566	tags=43%, list=20%, signal=54%
GO_MACROPHAGE_ACTIVATION	31	-0.552408	-1.48328	0.0894632	3166	tags=35%, list=14%, signal=41%
GO_POSITIVE_REGULATION_OF_LIPID_CATABOLIC_PROCESS	21	-0.491175	-1.48278	0.0669216	4439	tags=38%, list=19%, signal=47%
GO_EPITHELIAL_CELL_DIFFERENTIATION_INVOLVED_IN_KIDNEY_DEVELOPMENT	23	-0.533122	-1.48208	0.0715667	4856	tags=48%, list=21%, signal=60%
GO_RESPONSE_TO_TRANSFORMING_GROWTH_FACTOR_BETA	139	-0.394464	-1.48179	0.0675676	5669	tags=37%, list=24%, signal=48%
GO_LIPID_TRANSLOCATION	21	-0.531612	-1.4812	0.0564516	1968	tags=29%, list=8%, signal=31%
GO_POSITIVE_REGULATION_OF_ANION_TRANSPORT	54	-0.408031	-1.48103	0.0383275	6039	tags=43%, list=26%, signal=57%
GO_LENS_FIBER_CELL_DIFFERENTIATION	23	-0.489174	-1.48074	0.0497018	4354	tags=39%, list=19%, signal=48%
GO_APOPTOTIC_PROCESS_INVOLVED_IN_DEVELOPMENT	18	-0.528425	-1.48039	0.082495	5177	tags=56%, list=22%, signal=71%
GO_ENSHEATHMENT_OF_NEURONS	86	-0.389802	-1.48038	0.0621359	5306	tags=34%, list=23%, signal=44%
GO_REGULATION_OF_CAMP_METABOLIC_PROCESS	109	-0.412636	-1.48029	0.057554	5216	tags=41%, list=22%, signal=53%
GO_RESPONSE_TO_GROWTH_FACTOR	439	-0.345337	-1.48015	0.0588235	5810	tags=34%, list=25%, signal=44%
GO_MESODERM_DEVELOPMENT	108	-0.378733	-1.48	0.0465116	5732	tags=36%, list=25%, signal=48%
GO_POSITIVE_REGULATION_OF_ORGAN_GROWTH	34	-0.478403	-1.47961	0.0675422	3120	tags=32%, list=13%, signal=37%
GO_BRANCHING_MORPHOGENESIS_OF_AN_EPITHELIAL_TUBE	126	-0.410166	-1.47825	0.0662651	7467	tags=48%, list=32%, signal=71%
GO_CHONDROCYTE_DIFFERENTIATION	56	-0.464952	-1.47818	0.0818363	5947	tags=46%, list=26%, signal=62%
GO_CELL_PROLIFERATION_IN_FOREBRAIN	26	-0.51318	-1.47806	0.0592734	5872	tags=54%, list=25%, signal=72%
GO_PIGMENTATION	77	-0.362685	-1.47751	0.0553279	5835	tags=36%, list=25%, signal=48%
GO_REGULATION_OF_STEM_CELL_PROLIFERATION	83	-0.390101	-1.47741	0.0436508	5869	tags=43%, list=25%, signal=58%
GO_MYD88_DEPENDENT_TOLL_LIKE_RECEPTOR_SIGNALING_PATHWAY	30	-0.50288	-1.47741	0.108	3783	tags=30%, list=16%, signal=36%
GO_REGULATION_OF_VASODILATION	41	-0.44258	-1.47733	0.0383912	6146	tags=46%, list=26%, signal=63%
GO_FEMALE_SEX_DIFFERENTIATION	105	-0.377624	-1.47409	0.036965	4486	tags=30%, list=19%, signal=36%
GO_NEGATIVE_REGULATION_OF_DNA_BIOSYNTHETIC_PROCESS	30	-0.399728	-1.4738	0.0376238	7845	tags=53%, list=34%, signal=80%
GO_POSITIVE_REGULATION_OF_PEPTIDYL_TYROSINE_PHOSPHORYLATION	149	-0.398407	-1.47376	0.0604915	5869	tags=38%, list=25%, signal=51%
GO_CELLULAR_RESPONSE_TO_INORGANIC_SUBSTANCE	139	-0.349281	-1.47371	0.0244821	7055	tags=39%, list=30%, signal=55%
GO_REGULATION_OF_MUSCLE_SYSTEM_PROCESS	181	-0.386366	-1.4735	0.082243	5247	tags=36%, list=23%, signal=46%
GO_RENAL_SYSTEM_PROCESS	90	-0.427272	-1.47335	0.0721063	6430	tags=48%, list=28%, signal=66%
GO_REGULATION_OF_SYSTEM_PROCESS	447	-0.362151	-1.47213	0.0568384	6178	tags=38%, list=27%, signal=50%
GO_GLIAL_CELL_DIFFERENTIATION	126	-0.372937	-1.47195	0.0477064	5935	tags=38%, list=25%, signal=51%
GO_MESENCHYME_MORPHOGENESIS	38	-0.494604	-1.47167	0.0901961	5589	tags=45%, list=24%, signal=59%
GO_REGULATION_OF_POTASSIUM_ION_TRANSPORT	77	-0.423094	-1.47138	0.0619308	5637	tags=40%, list=24%, signal=53%
GO_REGULATION_OF_AXONOGENESIS	161	-0.369792	-1.47106	0.0570342	5680	tags=34%, list=24%, signal=45%
GO_NEGATIVE_REGULATION_OF_WNT_SIGNALING_PATHWAY	179	-0.339956	-1.47094	0.0638723	5868	tags=31%, list=25%, signal=41%
GO_REGULATION_OF_NEUROLOGICAL_SYSTEM_PROCESS	55	-0.43261	-1.47043	0.0513274	3696	tags=31%, list=16%, signal=37%
GO_SYNAPSE_ASSEMBLY	65	-0.435499	-1.46972	0.0712946	6277	tags=46%, list=27%, signal=63%
GO_POSITIVE_REGULATION_OF_ALCOHOL_BIOSYNTHETIC_PROCESS	20	-0.518244	-1.46968	0.0777778	5247	tags=45%, list=23%, signal=58%
GO_NEGATIVE_REGULATION_OF_TELOMERE_MAINTENANCE	25	-0.466062	-1.46961	0.0970464	7845	tags=56%, list=34%, signal=84%
GO_PLATELET_DEGRANULATION	93	-0.463037	-1.46955	0.102612	6957	tags=46%, list=30%, signal=66%
GO_NEGATIVE_REGULATION_OF_RESPONSE_TO_WOUNDING	125	-0.414612	-1.46904	0.059387	7225	tags=45%, list=31%, signal=65%
GO_FORMATION_OF_PRIMARY_GERM_LAYER	108	-0.419124	-1.46889	0.0841487	6338	tags=42%, list=27%, signal=57%
GO_REGULATION_OF_TRANSMEMBRANE_TRANSPORT	375	-0.344004	-1.46784	0.0379965	5743	tags=34%, list=25%, signal=44%
GO_MATURE_B_CELL_DIFFERENTIATION	17	-0.583751	-1.46735	0.103113	3742	tags=47%, list=16%, signal=56%
GO_NEGATIVE_REGULATION_OF_GENE_SILENCING	17	-0.505611	-1.46688	0.0545455	4546	tags=35%, list=20%, signal=44%
GO_REGULATION_OF_CYCLIC_NUCLEOTIDE_METABOLIC_PROCESS	130	-0.402794	-1.46637	0.0666667	5216	tags=41%, list=22%, signal=52%
GO_RESPONSE_TO_ORGANOPHOSPHORUS	132	-0.383875	-1.46607	0.043956	6551	tags=41%, list=28%, signal=57%
GO_CELLULAR_RESPONSE_TO_ACID_CHEMICAL	156	-0.366333	-1.46525	0.0648855	6413	tags=37%, list=28%, signal=50%
GO_MONOCYTE_DIFFERENTIATION	16	-0.521396	-1.46525	0.0701403	2897	tags=38%, list=12%, signal=43%
GO_EPITHELIAL_TUBE_BRANCHING_INVOLVED_IN_LUNG_MORPHOGENESIS	25	-0.484041	-1.46513	0.0633663	5872	tags=48%, list=25%, signal=64%
GO_NEGATIVE_REGULATION_OF_EPITHELIAL_CELL_PROLIFERATION	106	-0.371818	-1.46461	0.0449898	5376	tags=35%, list=23%, signal=45%
GO_POSITIVE_REGULATION_OF_NEURON_DIFFERENTIATION	282	-0.362775	-1.46456	0.0680529	7476	tags=44%, list=32%, signal=63%
GO_POSITIVE_REGULATION_OF_BLOOD_VESSEL_ENDOTHELIAL_CELL_MIGRATION	24	-0.485315	-1.46432	0.0755814	8420	tags=58%, list=36%, signal=91%
GO_REGULATION_OF_GLUCOSE_IMPORT	50	-0.393087	-1.46421	0.0638298	5822	tags=36%, list=25%, signal=48%
GO_ASPARTATE_FAMILY_AMINO_ACID_CATABOLIC_PROCESS	17	-0.522116	-1.46393	0.0867769	4747	tags=41%, list=20%, signal=52%
GO_HYALURONAN_METABOLIC_PROCESS	29	-0.475314	-1.46383	0.0762082	4631	tags=41%, list=20%, signal=52%
GO_LEUKOCYTE_PROLIFERATION	69	-0.493686	-1.46334	0.125	6532	tags=52%, list=28%, signal=72%
GO_CGMP_METABOLIC_PROCESS	20	-0.551964	-1.46324	0.0813309	5334	tags=60%, list=23%, signal=78%
GO_COLUMNAR_CUBOIDAL_EPITHELIAL_CELL_DIFFERENTIATION	101	-0.374925	-1.46307	0.0417495	6038	tags=38%, list=26%, signal=51%
GO_REGULATION_OF_SYSTEMIC_ARTERIAL_BLOOD_PRESSURE_BY_RENIN_ANGIOTENSIN	18	-0.580307	-1.46295	0.093633	2865	tags=39%, list=12%, signal=44%
GO_REGULATION_OF_STRESS_ACTIVATED_PROTEIN_KINASE_SIGNALING_CASCADE	186	-0.345502	-1.46283	0.0646465	7570	tags=38%, list=32%, signal=55%
GO_RESPONSE_TO_ATP	28	-0.469905	-1.46282	0.0552381	6888	tags=50%, list=30%, signal=71%
GO_PROTEIN_DEPHOSPHORYLATION	179	-0.340897	-1.46237	0.0618763	5635	tags=34%, list=24%, signal=45%
GO_REGULATION_OF_BLOOD_CIRCULATION	263	-0.371942	-1.46184	0.0611888	6178	tags=39%, list=27%, signal=53%
GO_REGULATION_OF_MUSCLE_CONTRACTION	137	-0.396522	-1.46116	0.0787546	6146	tags=42%, list=26%, signal=56%
GO_ESTABLISHMENT_OF_ENDOTHELIAL_BARRIER	30	-0.477539	-1.46008	0.0873984	5578	tags=40%, list=24%, signal=53%
GO_CELLULAR_RESPONSE_TO_ABIOTIC_STIMULUS	238	-0.341278	-1.45968	0.0487329	6381	tags=36%, list=27%, signal=49%
GO_MUSCLE_ORGAN_DEVELOPMENT	246	-0.374365	-1.45953	0.102273	5659	tags=37%, list=24%, signal=48%
GO_REGULATION_OF_EXTRINSIC_APOPTOTIC_SIGNALING_PATHWAY_IN_ABSENCE_OF_LIGAND	44	-0.447388	-1.45893	0.0653061	5272	tags=43%, list=23%, signal=56%
GO_PROTEIN_K48_LINKED_DEUBIQUITINATION	19	-0.527123	-1.45892	0.134576	4488	tags=37%, list=19%, signal=46%
GO_REGULATION_OF_NEURON_PROJECTION_DEVELOPMENT	382	-0.351505	-1.45807	0.056391	7476	tags=42%, list=32%, signal=61%
GO_CAMP_BIOSYNTHETIC_PROCESS	15	-0.578699	-1.45779	0.075188	7751	tags=80%, list=33%, signal=120%
GO_VASCULOGENESIS	55	-0.437618	-1.45778	0.072407	7955	tags=56%, list=34%, signal=85%
GO_POSITIVE_REGULATION_OF_TRANSCRIPTION_FROM_RNA_POLYMERASE_II_PROMOTER_INVOLVED_IN_CELLULAR_RESPONSE_TO_CHEMICAL_STIMULUS	25	-0.483434	-1.45736	0.0766045	5690	tags=44%, list=24%, signal=58%
GO_AUTONOMIC_NERVOUS_SYSTEM_DEVELOPMENT	35	-0.447839	-1.45677	0.0557692	5272	tags=46%, list=23%, signal=59%
GO_MESODERM_MORPHOGENESIS	64	-0.427069	-1.4563	0.0649606	5972	tags=41%, list=26%, signal=54%
GO_SOMITE_DEVELOPMENT	67	-0.392568	-1.45567	0.0352251	5732	tags=36%, list=25%, signal=47%
GO_CEREBELLAR_CORTEX_FORMATION	21	-0.516328	-1.45542	0.0952381	3653	tags=33%, list=16%, signal=39%
GO_POSITIVE_REGULATION_OF_HOMEOSTATIC_PROCESS	195	-0.325903	-1.45536	0.0378072	6321	tags=34%, list=27%, signal=47%
GO_ADHERENS_JUNCTION_ORGANIZATION	69	-0.39738	-1.45504	0.0773694	3362	tags=29%, list=14%, signal=34%
GO_REGULATION_OF_ACTION_POTENTIAL	35	-0.445475	-1.4547	0.0656028	2865	tags=31%, list=12%, signal=36%
GO_REGULATION_OF_LIPID_TRANSPORT	88	-0.373849	-1.45446	0.0469314	6968	tags=42%, list=30%, signal=60%
GO_REGULATION_OF_SYSTEMIC_ARTERIAL_BLOOD_PRESSURE	74	-0.432687	-1.45419	0.0784314	6351	tags=49%, list=27%, signal=67%
GO_SYNAPSE_ORGANIZATION	139	-0.392347	-1.45326	0.0673953	6304	tags=42%, list=27%, signal=58%
GO_BONE_DEVELOPMENT	144	-0.392697	-1.45314	0.0948617	5972	tags=40%, list=26%, signal=53%
GO_REGULATION_OF_PROTEIN_ACTIVATION_CASCADE	29	-0.548251	-1.45201	0.130112	3616	tags=41%, list=16%, signal=49%
GO_NUCLEUS_LOCALIZATION	19	-0.521629	-1.45196	0.11306	6197	tags=63%, list=27%, signal=86%
GO_TRANSMEMBRANE_RECEPTOR_PROTEIN_SERINE_THREONINE_KINASE_SIGNALING_PATHWAY	177	-0.368976	-1.45185	0.0632184	7197	tags=42%, list=31%, signal=61%
GO_REGULATION_OF_FATTY_ACID_TRANSPORT	26	-0.442581	-1.45168	0.0652591	6039	tags=42%, list=26%, signal=57%
GO_REGULATION_OF_ACTIN_FILAMENT_BASED_MOVEMENT	31	-0.467606	-1.45051	0.0798479	5843	tags=45%, list=25%, signal=60%
GO_GASTRULATION	141	-0.384638	-1.45046	0.0813492	6338	tags=38%, list=27%, signal=52%
GO_POSITIVE_REGULATION_OF_RESPONSE_TO_EXTERNAL_STIMULUS	270	-0.401445	-1.4501	0.119318	5044	tags=36%, list=22%, signal=45%
GO_CERAMIDE_BIOSYNTHETIC_PROCESS	41	-0.422572	-1.45009	0.0725191	9254	tags=59%, list=40%, signal=97%
GO_ENDOCHONDRAL_BONE_MORPHOGENESIS	42	-0.489181	-1.45002	0.0965795	7442	tags=55%, list=32%, signal=80%
GO_CARDIAC_RIGHT_VENTRICLE_MORPHOGENESIS	16	-0.542076	-1.44981	0.0658436	1622	tags=38%, list=7%, signal=40%
GO_REGULATION_OF_ENDOTHELIAL_CELL_PROLIFERATION	89	-0.420078	-1.44979	0.0779727	5498	tags=38%, list=24%, signal=50%
GO_CELL_SURFACE_RECEPTOR_SIGNALING_PATHWAY_INVOLVED_IN_HEART_DEVELOPMENT	15	-0.527954	-1.44975	0.0983607	7218	tags=60%, list=31%, signal=87%
GO_REGULATION_OF_MAP_KINASE_ACTIVITY	298	-0.346858	-1.44935	0.0726915	7218	tags=40%, list=31%, signal=58%
GO_CELLULAR_RESPONSE_TO_GLUCAGON_STIMULUS	35	-0.46701	-1.44916	0.0702703	7751	tags=54%, list=33%, signal=81%
GO_EPITHELIAL_CELL_DEVELOPMENT	179	-0.352297	-1.44913	0.0334646	5376	tags=37%, list=23%, signal=48%
GO_ESTROUS_CYCLE	17	-0.509909	-1.44905	0.0865385	4631	tags=53%, list=20%, signal=66%
GO_CARDIAC_VENTRICLE_MORPHOGENESIS	57	-0.410287	-1.44902	0.0579439	3090	tags=30%, list=13%, signal=34%
GO_GROWTH	366	-0.340026	-1.4486	0.0513834	7250	tags=42%, list=31%, signal=61%
GO_NEGATIVE_REGULATION_OF_DNA_BINDING	46	-0.392618	-1.44768	0.0566802	4740	tags=35%, list=20%, signal=44%
GO_MYOBLAST_DIFFERENTIATION	32	-0.433853	-1.44765	0.0685484	1231	tags=22%, list=5%, signal=23%
GO_POSITIVE_REGULATION_OF_MULTICELLULAR_ORGANISM_GROWTH	27	-0.466283	-1.44716	0.0994475	7341	tags=56%, list=32%, signal=81%
GO_GLUCAN_BIOSYNTHETIC_PROCESS	24	-0.442869	-1.44677	0.0930693	3147	tags=25%, list=14%, signal=29%
GO_HORMONE_TRANSPORT	62	-0.393842	-1.44667	0.0423573	5324	tags=35%, list=23%, signal=46%
GO_RESPONSE_TO_OXIDATIVE_STRESS	329	-0.316265	-1.44655	0.0583658	5901	tags=31%, list=25%, signal=41%
GO_REGULATION_OF_MESENCHYMAL_CELL_PROLIFERATION	33	-0.459901	-1.44617	0.102161	5668	tags=48%, list=24%, signal=64%
GO_ORGAN_FORMATION	34	-0.423662	-1.44563	0.0576208	5872	tags=38%, list=25%, signal=51%
GO_POSITIVE_REGULATION_OF_CARDIAC_MUSCLE_CELL_PROLIFERATION	18	-0.526921	-1.44525	0.088015	4254	tags=44%, list=18%, signal=54%
GO_LIMBIC_SYSTEM_DEVELOPMENT	84	-0.386041	-1.44524	0.065666	6036	tags=39%, list=26%, signal=53%
GO_ACTION_POTENTIAL	85	-0.422422	-1.44419	0.0769231	4523	tags=34%, list=19%, signal=42%
GO_CARDIAC_MUSCLE_CELL_ACTION_POTENTIAL	34	-0.489759	-1.44375	0.101504	5863	tags=47%, list=25%, signal=63%
GO_CALCIUM_ION_TRANSPORT	177	-0.384361	-1.44317	0.0669014	6338	tags=38%, list=27%, signal=52%
GO_NEGATIVE_REGULATION_OF_STRESS_FIBER_ASSEMBLY	15	-0.516624	-1.44271	0.0793651	4519	tags=47%, list=19%, signal=58%
GO_BENZENE_CONTAINING_COMPOUND_METABOLIC_PROCESS	24	-0.484173	-1.44259	0.0887574	6905	tags=42%, list=30%, signal=59%
GO_RESPONSE_TO_PURINE_CONTAINING_COMPOUND	151	-0.364188	-1.44246	0.0577617	6551	tags=40%, list=28%, signal=55%
GO_NEGATIVE_REGULATION_OF_PLATELET_ACTIVATION	16	-0.564222	-1.44224	0.0827068	5904	tags=50%, list=25%, signal=67%
GO_CELLULAR_RESPONSE_TO_CARBOHYDRATE_STIMULUS	65	-0.376115	-1.44181	0.056391	6351	tags=43%, list=27%, signal=59%
GO_REGULATION_OF_RENAL_SYSTEM_PROCESS	30	-0.526339	-1.44163	0.103774	6351	tags=53%, list=27%, signal=73%
GO_NEGATIVE_REGULATION_OF_NEURON_DIFFERENTIATION	174	-0.347741	-1.44091	0.0605469	5835	tags=34%, list=25%, signal=45%
GO_RESPONSE_TO_TRANSITION_METAL_NANOPARTICLE	139	-0.350972	-1.44082	0.0633147	4555	tags=28%, list=20%, signal=35%
GO_REGULATION_OF_CELL_MATURATION	18	-0.488396	-1.4408	0.0788955	2888	tags=33%, list=12%, signal=38%
GO_HYDROGEN_PEROXIDE_METABOLIC_PROCESS	29	-0.433934	-1.44075	0.083004	6551	tags=41%, list=28%, signal=57%
GO_BRANCHING_INVOLVED_IN_URETERIC_BUD_MORPHOGENESIS	44	-0.47863	-1.44067	0.074	5835	tags=43%, list=25%, signal=58%
GO_REGULATION_OF_STRIATED_MUSCLE_CONTRACTION	74	-0.390118	-1.44059	0.0716846	5843	tags=36%, list=25%, signal=49%
GO_OVULATION	17	-0.550598	-1.44051	0.0849802	1879	tags=35%, list=8%, signal=38%
GO_REGULATION_OF_INSULIN_RECEPTOR_SIGNALING_PATHWAY	38	-0.380942	-1.44021	0.059501	5512	tags=32%, list=24%, signal=41%
GO_POSITIVE_REGULATION_OF_STEM_CELL_DIFFERENTIATION	48	-0.442531	-1.43874	0.0907258	5868	tags=40%, list=25%, signal=53%
GO_REGULATION_OF_RESPONSE_TO_WOUNDING	362	-0.391739	-1.43867	0.103189	7438	tags=44%, list=32%, signal=64%
GO_REGULATION_OF_MEMBRANE_POTENTIAL	312	-0.351542	-1.43804	0.046875	5863	tags=36%, list=25%, signal=48%
GO_REGULATION_OF_RECEPTOR_RECYCLING	20	-0.459535	-1.43746	0.0766208	5199	tags=35%, list=22%, signal=45%
GO_REGULATION_OF_CHEMOTAXIS	171	-0.422245	-1.437	0.101338	5023	tags=37%, list=22%, signal=47%
GO_NEGATIVE_REGULATION_OF_BLOOD_PRESSURE	38	-0.447338	-1.43681	0.0633803	6146	tags=53%, list=26%, signal=71%
GO_REGULATED_EXOCYTOSIS	197	-0.375625	-1.43661	0.0817491	5898	tags=36%, list=25%, signal=47%
GO_POSITIVE_REGULATION_OF_TRANSPORTER_ACTIVITY	70	-0.376192	-1.43631	0.0474383	5463	tags=37%, list=23%, signal=48%
GO_REGULATION_OF_CARDIAC_MUSCLE_CELL_MEMBRANE_REPOLARIZATION	19	-0.504831	-1.43591	0.0948767	5425	tags=42%, list=23%, signal=55%
GO_NEURAL_CREST_CELL_MIGRATION	46	-0.42591	-1.43516	0.0803922	2515	tags=28%, list=11%, signal=32%
GO_RETINA_MORPHOGENESIS_IN_CAMERA_TYPE_EYE	38	-0.437141	-1.43504	0.0531309	6524	tags=47%, list=28%, signal=66%
GO_LENS_DEVELOPMENT_IN_CAMERA_TYPE_EYE	58	-0.391485	-1.43494	0.0533881	3289	tags=29%, list=14%, signal=34%
GO_REGULATION_OF_PLATELET_ACTIVATION	29	-0.507918	-1.43465	0.088015	4759	tags=34%, list=20%, signal=43%
GO_REGULATION_OF_CELL_SUBSTRATE_ADHESION	163	-0.380492	-1.43414	0.0808679	6302	tags=39%, list=27%, signal=53%
GO_POSITIVE_REGULATION_OF_CELL_JUNCTION_ASSEMBLY	23	-0.491006	-1.4341	0.0909091	4755	tags=35%, list=20%, signal=44%
GO_REGULATION_OF_OXIDATIVE_STRESS_INDUCED_CELL_DEATH	42	-0.35805	-1.43408	0.0909091	1879	tags=17%, list=8%, signal=18%
GO_REGULATION_OF_RECEPTOR_ACTIVITY	108	-0.356806	-1.43405	0.0601942	4404	tags=28%, list=19%, signal=34%
GO_REGULATION_OF_SMAD_PROTEIN_IMPORT_INTO_NUCLEUS	15	-0.551432	-1.43366	0.0961538	6791	tags=60%, list=29%, signal=85%
GO_NEGATIVE_REGULATION_OF_TRANSPORT	409	-0.321105	-1.43357	0.0705009	7194	tags=38%, list=31%, signal=54%
GO_REGULATION_OF_MEMBRANE_REPOLARIZATION	28	-0.466372	-1.43345	0.0907336	5636	tags=46%, list=24%, signal=61%
GO_CELL_MORPHOGENESIS_INVOLVED_IN_DIFFERENTIATION	483	-0.360507	-1.43343	0.0742857	6013	tags=36%, list=26%, signal=48%
GO_NEGATIVE_REGULATION_OF_NEURAL_PRECURSOR_CELL_PROLIFERATION	21	-0.44527	-1.43276	0.054	5114	tags=43%, list=22%, signal=55%
GO_REGULATION_OF_CATENIN_IMPORT_INTO_NUCLEUS	25	-0.481015	-1.43234	0.08	5648	tags=52%, list=24%, signal=69%
GO_SMOOTH_MUSCLE_TISSUE_DEVELOPMENT	17	-0.517676	-1.43176	0.116935	5972	tags=47%, list=26%, signal=63%
GO_NEGATIVE_REGULATION_OF_RELEASE_OF_CYTOCHROME_C_FROM_MITOCHONDRIA	16	-0.46501	-1.43142	0.113095	957	tags=19%, list=4%, signal=20%
GO_CELL_DIFFERENTIATION_INVOLVED_IN_KIDNEY_DEVELOPMENT	33	-0.461237	-1.42977	0.082243	7411	tags=58%, list=32%, signal=84%
GO_POSITIVE_REGULATION_OF_SMOOTH_MUSCLE_CONTRACTION	28	-0.504878	-1.42932	0.102857	6039	tags=50%, list=26%, signal=67%
GO_LYMPHOCYTE_DIFFERENTIATION	188	-0.427855	-1.429	0.143411	6290	tags=43%, list=27%, signal=58%
GO_NEGATIVE_REGULATION_OF_SMOOTHENED_SIGNALING_PATHWAY	22	-0.498643	-1.42862	0.0977131	7847	tags=59%, list=34%, signal=89%
GO_CELLULAR_RESPONSE_TO_HORMONE_STIMULUS	495	-0.313444	-1.42862	0.0619137	6413	tags=33%, list=28%, signal=44%
GO_REGULATION_OF_VASCULATURE_DEVELOPMENT	214	-0.402504	-1.42737	0.104449	5517	tags=39%, list=24%, signal=51%
GO_MEMBRANE_PROTEIN_PROTEOLYSIS	34	-0.41052	-1.42733	0.0860656	2430	tags=26%, list=10%, signal=30%
GO_ENDOCARDIAL_CUSHION_DEVELOPMENT	32	-0.492201	-1.42675	0.107422	2337	tags=34%, list=10%, signal=38%
GO_GLIAL_CELL_MIGRATION	36	-0.439736	-1.42623	0.0947776	7266	tags=53%, list=31%, signal=77%
GO_ARGININE_METABOLIC_PROCESS	16	-0.509715	-1.42608	0.0766488	1844	tags=31%, list=8%, signal=34%
GO_POSITIVE_REGULATION_OF_MYELOID_CELL_DIFFERENTIATION	76	-0.389551	-1.42593	0.0854369	6467	tags=42%, list=28%, signal=58%
GO_SMOOTHENED_SIGNALING_PATHWAY	69	-0.422702	-1.42584	0.0824742	4499	tags=38%, list=19%, signal=47%
GO_POSITIVE_REGULATION_OF_WOUND_HEALING	41	-0.439526	-1.4258	0.0851852	6233	tags=41%, list=27%, signal=57%
GO_REGULATION_OF_CELL_MORPHOGENESIS_INVOLVED_IN_DIFFERENTIATION	316	-0.341848	-1.42502	0.0845865	6283	tags=34%, list=27%, signal=47%
GO_POSITIVE_REGULATION_OF_MUSCLE_CELL_DIFFERENTIATION	74	-0.391228	-1.42449	0.0939335	7708	tags=43%, list=33%, signal=64%
GO_BONE_REMODELING	32	-0.46754	-1.42415	0.106776	9739	tags=66%, list=42%, signal=113%
GO_PROSTATE_GLAND_MORPHOGENESIS	21	-0.488238	-1.42364	0.10041	5376	tags=48%, list=23%, signal=62%
GO_POSITIVE_REGULATION_OF_GLUCOSE_METABOLIC_PROCESS	31	-0.420214	-1.42353	0.0584677	2956	tags=26%, list=13%, signal=30%
GO_POSITIVE_REGULATION_OF_MICROTUBULE_POLYMERIZATION	16	-0.495125	-1.42298	0.0867769	10047	tags=69%, list=43%, signal=121%
GO_NEGATIVE_REGULATION_OF_CALCIUM_ION_IMPORT	23	-0.455896	-1.4223	0.0844278	4288	tags=30%, list=18%, signal=37%
GO_HOMOTYPIC_CELL_CELL_ADHESION	47	-0.421524	-1.42203	0.10609	7719	tags=47%, list=33%, signal=70%
GO_POSITIVE_REGULATION_OF_ADENYLATE_CYCLASE_ACTIVITY	43	-0.440337	-1.42157	0.0864865	7804	tags=53%, list=33%, signal=80%
GO_LIVER_REGENERATION	18	-0.469614	-1.42157	0.0761719	3696	tags=33%, list=16%, signal=40%
GO_POSITIVE_REGULATION_OF_GLYCOGEN_METABOLIC_PROCESS	15	-0.496515	-1.4214	0.0872093	5512	tags=40%, list=24%, signal=52%
GO_NEGATIVE_REGULATION_OF_PRODUCTION_OF_MOLECULAR_MEDIATOR_OF_IMMUNE_RESPONSE	27	-0.488404	-1.42121	0.111969	3504	tags=37%, list=15%, signal=44%
GO_POSITIVE_REGULATION_OF_ERK1_AND_ERK2_CASCADE	146	-0.423735	-1.42101	0.106796	6116	tags=38%, list=26%, signal=52%
GO_POSITIVE_REGULATION_OF_CELL_MATRIX_ADHESION	39	-0.438232	-1.42054	0.0817491	6467	tags=46%, list=28%, signal=64%
GO_POSITIVE_REGULATION_OF_ADHERENS_JUNCTION_ORGANIZATION	20	-0.492069	-1.42046	0.0951456	4755	tags=35%, list=20%, signal=44%
GO_PLATELET_MORPHOGENESIS	19	-0.440865	-1.41955	0.0866142	5972	tags=42%, list=26%, signal=57%
GO_EMBRYONIC_HEART_TUBE_MORPHOGENESIS	58	-0.401833	-1.41931	0.0625	7375	tags=52%, list=32%, signal=75%
GO_NEGATIVE_REGULATION_OF_OXIDOREDUCTASE_ACTIVITY	23	-0.479101	-1.4193	0.094697	2384	tags=26%, list=10%, signal=29%
GO_POSITIVE_REGULATION_OF_CYTOKINE_BIOSYNTHETIC_PROCESS	55	-0.486965	-1.41924	0.142012	6722	tags=51%, list=29%, signal=71%
GO_NEGATIVE_REGULATION_OF_CELLULAR_RESPONSE_TO_GROWTH_FACTOR_STIMULUS	112	-0.392498	-1.41901	0.103448	5872	tags=38%, list=25%, signal=51%
GO_REGULATION_OF_NEURON_DEATH	237	-0.326736	-1.41867	0.0764925	6778	tags=37%, list=29%, signal=51%
GO_VENOUS_BLOOD_VESSEL_DEVELOPMENT	15	-0.541441	-1.41858	0.0750988	5359	tags=47%, list=23%, signal=61%
GO_DENDRITE_MORPHOGENESIS	40	-0.473319	-1.41793	0.103448	6532	tags=48%, list=28%, signal=66%
GO_RESPONSE_TO_INORGANIC_SUBSTANCE	442	-0.304707	-1.41791	0.0441177	4963	tags=26%, list=21%, signal=33%
GO_REGULATION_OF_SYNAPSE_STRUCTURE_OR_ACTIVITY	218	-0.360634	-1.41774	0.0664336	5303	tags=35%, list=23%, signal=45%
GO_TISSUE_HOMEOSTASIS	157	-0.326373	-1.41751	0.0616822	6510	tags=31%, list=28%, signal=42%
GO_ESTABLISHMENT_OF_MITOCHONDRION_LOCALIZATION	15	-0.501042	-1.4173	0.112676	2144	tags=27%, list=9%, signal=29%
GO_POSITIVE_REGULATION_OF_TRANSMEMBRANE_TRANSPORT	115	-0.359266	-1.41715	0.048913	5680	tags=37%, list=24%, signal=49%
GO_REGULATION_OF_SKELETAL_MUSCLE_CELL_DIFFERENTIATION	15	-0.499417	-1.41701	0.0973631	5307	tags=40%, list=23%, signal=52%
GO_NEGATIVE_REGULATION_OF_CELL_MATRIX_ADHESION	27	-0.464435	-1.41657	0.0813492	6225	tags=48%, list=27%, signal=66%
GO_MESODERMAL_CELL_DIFFERENTIATION	26	-0.499975	-1.41638	0.093633	5658	tags=46%, list=24%, signal=61%
GO_LUNG_ALVEOLUS_DEVELOPMENT	41	-0.454581	-1.41627	0.107071	7750	tags=61%, list=33%, signal=91%
GO_AROMATIC_AMINO_ACID_FAMILY_METABOLIC_PROCESS	26	-0.461545	-1.41545	0.0767825	8313	tags=50%, list=36%, signal=78%
GO_PURINE_CONTAINING_COMPOUND_CATABOLIC_PROCESS	48	-0.38581	-1.41512	0.0441767	6129	tags=38%, list=26%, signal=51%
GO_POSITIVE_REGULATION_OF_NUCLEOTIDE_CATABOLIC_PROCESS	15	-0.526835	-1.41462	0.0944882	3724	tags=40%, list=16%, signal=48%
GO_MULTICELLULAR_ORGANISMAL_HOMEOSTASIS	243	-0.317608	-1.41289	0.0557621	4615	tags=26%, list=20%, signal=33%
GO_REGULATION_OF_HEART_RATE_BY_CARDIAC_CONDUCTION	29	-0.472431	-1.41289	0.107861	5863	tags=45%, list=25%, signal=60%
GO_REGULATION_OF_EPITHELIAL_CELL_DIFFERENTIATION	113	-0.353143	-1.41178	0.0603774	5813	tags=37%, list=25%, signal=49%
GO_POSITIVE_REGULATION_OF_PROTEIN_KINASE_B_SIGNALING	79	-0.415794	-1.41177	0.0961538	6432	tags=42%, list=28%, signal=58%
GO_REGULATION_OF_CARDIAC_MUSCLE_CELL_CONTRACTION	26	-0.48938	-1.41162	0.115079	2451	tags=31%, list=11%, signal=34%
GO_POSITIVE_REGULATION_OF_PROTEIN_BINDING	70	-0.357521	-1.41152	0.0731707	5897	tags=34%, list=25%, signal=46%
GO_NEGATIVE_REGULATION_OF_TRANSMEMBRANE_RECEPTOR_PROTEIN_SERINE_THREONINE_KINASE_SIGNALING_PATHWAY	95	-0.388328	-1.41138	0.0863724	5861	tags=37%, list=25%, signal=49%
GO_NEGATIVE_REGULATION_OF_CELLULAR_RESPONSE_TO_INSULIN_STIMULUS	28	-0.415737	-1.4109	0.0849802	4985	tags=29%, list=21%, signal=36%
GO_POSITIVE_REGULATION_OF_NUCLEOTIDE_METABOLIC_PROCESS	112	-0.385542	-1.41054	0.0934744	5216	tags=38%, list=22%, signal=48%
GO_REGULATION_OF_PROTEIN_SERINE_THREONINE_KINASE_ACTIVITY	440	-0.317831	-1.41035	0.0767677	5902	tags=32%, list=25%, signal=42%
GO_HINDBRAIN_DEVELOPMENT	122	-0.368382	-1.40987	0.0722433	5758	tags=35%, list=25%, signal=47%
GO_ACTIVATION_OF_PROTEIN_KINASE_A_ACTIVITY	15	-0.541177	-1.4094	0.104962	7751	tags=67%, list=33%, signal=100%
GO_OLFACTORY_LOBE_DEVELOPMENT	32	-0.449734	-1.40928	0.0996094	7485	tags=53%, list=32%, signal=78%
GO_G_PROTEIN_COUPLED_PURINERGIC_RECEPTOR_SIGNALING_PATHWAY	20	-0.583844	-1.40864	0.128155	5247	tags=55%, list=23%, signal=71%
GO_ACTIN_FILAMENT_ORGANIZATION	158	-0.33686	-1.4085	0.0677291	6438	tags=34%, list=28%, signal=46%
GO_MODULATION_OF_SYNAPTIC_TRANSMISSION	276	-0.361592	-1.40837	0.0746004	6073	tags=37%, list=26%, signal=49%
GO_TUBE_MORPHOGENESIS	308	-0.340242	-1.40824	0.0750988	7485	tags=42%, list=32%, signal=61%
GO_CELLULAR_RESPONSE_TO_LIPID	417	-0.319515	-1.40795	0.0878505	6089	tags=31%, list=26%, signal=41%
GO_HOMEOSTASIS_OF_NUMBER_OF_CELLS	162	-0.345364	-1.40751	0.0921305	6089	tags=36%, list=26%, signal=49%
GO_REGULATION_OF_MRNA_3_END_PROCESSING	26	-0.47123	-1.40725	0.142276	6178	tags=42%, list=27%, signal=58%
GO_REGULATION_OF_VACUOLAR_TRANSPORT	28	-0.404068	-1.40689	0.130612	8341	tags=43%, list=36%, signal=67%
GO_GENITALIA_DEVELOPMENT	40	-0.408358	-1.40678	0.0654762	4486	tags=38%, list=19%, signal=46%
GO_SEX_DETERMINATION	18	-0.49498	-1.4065	0.0942699	8901	tags=61%, list=38%, signal=99%
GO_REFLEX	18	-0.541898	-1.40601	0.0830116	5597	tags=39%, list=24%, signal=51%
GO_REGULATION_OF_ACTIN_CYTOSKELETON_REORGANIZATION	31	-0.466264	-1.40525	0.121032	6371	tags=52%, list=27%, signal=71%
GO_REGULATION_OF_RESPONSE_TO_OXIDATIVE_STRESS	60	-0.338667	-1.40518	0.09	1879	tags=17%, list=8%, signal=18%
GO_NEGATIVE_REGULATION_OF_RESPONSE_TO_EXTERNAL_STIMULUS	233	-0.349543	-1.40339	0.0872865	5553	tags=30%, list=24%, signal=40%
GO_ENDOTHELIAL_CELL_MIGRATION	55	-0.413873	-1.40313	0.108856	7064	tags=45%, list=30%, signal=65%
GO_REGULATION_OF_ALCOHOL_BIOSYNTHETIC_PROCESS	42	-0.430465	-1.40299	0.102467	4439	tags=33%, list=19%, signal=41%
GO_WNT_SIGNALING_PATHWAY_CALCIUM_MODULATING_PATHWAY	34	-0.403847	-1.40215	0.106855	5155	tags=38%, list=22%, signal=49%
GO_TISSUE_MIGRATION	80	-0.397299	-1.40195	0.115242	4517	tags=34%, list=19%, signal=42%
GO_EMBRYONIC_HEART_TUBE_DEVELOPMENT	68	-0.385534	-1.40159	0.0767677	7375	tags=47%, list=32%, signal=69%
GO_REGULATION_OF_ENDOCYTOSIS	189	-0.330855	-1.4012	0.0876191	6398	tags=38%, list=27%, signal=52%
GO_POSITIVE_REGULATION_OF_VASCULAR_ENDOTHELIAL_GROWTH_FACTOR_PRODUCTION	26	-0.493247	-1.40091	0.135397	8293	tags=62%, list=36%, signal=95%
GO_SARCOMERE_ORGANIZATION	25	-0.447322	-1.40063	0.0877514	5972	tags=48%, list=26%, signal=64%
GO_CENTRAL_NERVOUS_SYSTEM_NEURON_DIFFERENTIATION	141	-0.391794	-1.40004	0.0842491	5597	tags=39%, list=24%, signal=51%
GO_NEGATIVE_REGULATION_OF_NERVOUS_SYSTEM_DEVELOPMENT	242	-0.329352	-1.39972	0.0766283	8210	tags=43%, list=35%, signal=66%
GO_RESPONSE_TO_PROSTAGLANDIN	33	-0.440154	-1.39908	0.107287	7045	tags=45%, list=30%, signal=65%
GO_REGULATION_OF_CHEMOKINE_PRODUCTION	61	-0.429944	-1.399	0.114625	7134	tags=48%, list=31%, signal=68%
GO_DICARBOXYLIC_ACID_CATABOLIC_PROCESS	15	-0.478602	-1.39762	0.11194	7621	tags=60%, list=33%, signal=89%
GO_CELLULAR_RESPONSE_TO_NITROGEN_COMPOUND	452	-0.32231	-1.39737	0.0979284	5846	tags=32%, list=25%, signal=42%
GO_POSITIVE_REGULATION_OF_ERYTHROCYTE_DIFFERENTIATION	23	-0.429776	-1.39717	0.0946746	6321	tags=48%, list=27%, signal=66%
GO_POSITIVE_REGULATION_OF_CALCIUM_ION_TRANSPORT	94	-0.387833	-1.39657	0.101313	4148	tags=31%, list=18%, signal=37%
GO_INTERACTION_WITH_SYMBIONT	50	-0.359867	-1.39454	0.0794574	4740	tags=28%, list=20%, signal=35%
GO_CYTOKINE_PRODUCTION	113	-0.41224	-1.39448	0.145315	7254	tags=43%, list=31%, signal=63%
GO_RETINA_LAYER_FORMATION	21	-0.489579	-1.39441	0.0943396	3836	tags=38%, list=16%, signal=46%
GO_RECEPTOR_INTERNALIZATION	46	-0.422449	-1.39281	0.113309	5513	tags=37%, list=24%, signal=48%
GO_CELL_FATE_COMMITMENT	194	-0.338995	-1.39258	0.0606061	5835	tags=33%, list=25%, signal=44%
GO_GANGLIOSIDE_BIOSYNTHETIC_PROCESS	16	-0.528311	-1.39234	0.101392	5041	tags=50%, list=22%, signal=64%
GO_NEURON_PROJECTION_MORPHOGENESIS	375	-0.35496	-1.39179	0.0881801	6302	tags=37%, list=27%, signal=50%
GO_NEGATIVE_REGULATION_OF_TRANSMEMBRANE_TRANSPORT	80	-0.341874	-1.3917	0.0625	4288	tags=28%, list=18%, signal=34%
GO_REGULATION_OF_CYTOPLASMIC_TRANSPORT	449	-0.29341	-1.39166	0.0990099	7836	tags=38%, list=34%, signal=57%
GO_POSITIVE_REGULATION_OF_STRESS_ACTIVATED_PROTEIN_KINASE_SIGNALING_CASCADE	128	-0.345609	-1.39021	0.085595	5022	tags=27%, list=22%, signal=34%
GO_REGULATION_OF_ACUTE_INFLAMMATORY_RESPONSE	66	-0.456049	-1.38944	0.132075	5112	tags=41%, list=22%, signal=52%
GO_SALIVARY_GLAND_DEVELOPMENT	30	-0.448834	-1.38935	0.106719	4486	tags=37%, list=19%, signal=45%
GO_AROMATIC_AMINO_ACID_FAMILY_CATABOLIC_PROCESS	20	-0.493088	-1.38908	0.136961	4655	tags=35%, list=20%, signal=44%
GO_NEGATIVE_REGULATION_OF_CELL_DEVELOPMENT	278	-0.3179	-1.38865	0.0676692	5658	tags=31%, list=24%, signal=40%
GO_NEGATIVE_REGULATION_OF_SMALL_GTPASE_MEDIATED_SIGNAL_TRANSDUCTION	40	-0.417982	-1.38751	0.105263	7036	tags=58%, list=30%, signal=82%
GO_REGULATION_OF_LAMELLIPODIUM_ORGANIZATION	32	-0.418456	-1.38743	0.101761	4834	tags=31%, list=21%, signal=39%
GO_REGULATION_OF_LAMELLIPODIUM_ASSEMBLY	23	-0.449366	-1.38704	0.127016	4834	tags=35%, list=21%, signal=44%
GO_PHENOL_CONTAINING_COMPOUND_METABOLIC_PROCESS	72	-0.378354	-1.38683	0.0618182	4566	tags=33%, list=20%, signal=41%
GO_POSITIVE_REGULATION_OF_VIRAL_GENOME_REPLICATION	27	-0.392015	-1.38661	0.124211	6545	tags=41%, list=28%, signal=57%
GO_FORMATION_OF_TRANSLATION_PREINITIATION_COMPLEX	20	-0.483085	-1.3863	0.17161	11585	tags=90%, list=50%, signal=179%
GO_NEGATIVE_REGULATION_OF_POTASSIUM_ION_TRANSMEMBRANE_TRANSPORT	19	-0.463863	-1.38563	0.100935	8105	tags=58%, list=35%, signal=89%
GO_REGULATION_OF_ACTIN_FILAMENT_LENGTH	143	-0.32855	-1.38549	0.0958904	5511	tags=29%, list=24%, signal=37%
GO_HIPPO_SIGNALING	27	-0.49987	-1.38541	0.153689	3941	tags=30%, list=17%, signal=36%
GO_POSITIVE_REGULATION_OF_ORGANIC_ACID_TRANSPORT	29	-0.425776	-1.38537	0.0638686	6039	tags=41%, list=26%, signal=56%
GO_REGULATION_OF_HORMONE_LEVELS	421	-0.303689	-1.38504	0.0418944	6715	tags=35%, list=29%, signal=48%
GO_POSITIVE_REGULATION_OF_CHEMOTAXIS	114	-0.434307	-1.38443	0.153551	5023	tags=40%, list=22%, signal=51%
GO_PEPTIDYL_TYROSINE_AUTOPHOSPHORYLATION	39	-0.443876	-1.38396	0.134146	3832	tags=33%, list=16%, signal=40%
GO_ORGANOPHOSPHATE_CATABOLIC_PROCESS	110	-0.319469	-1.38376	0.0458167	4985	tags=27%, list=21%, signal=35%
GO_POSITIVE_REGULATION_OF_HEART_CONTRACTION	33	-0.432849	-1.38376	0.10929	4288	tags=36%, list=18%, signal=45%
GO_SOMITOGENESIS	52	-0.378003	-1.38354	0.0642023	5621	tags=35%, list=24%, signal=46%
GO_PROTEIN_K63_LINKED_DEUBIQUITINATION	23	-0.472715	-1.38349	0.135246	4488	tags=30%, list=19%, signal=38%
GO_REGULATION_OF_B_CELL_PROLIFERATION	53	-0.462726	-1.38325	0.13215	6174	tags=43%, list=26%, signal=59%
GO_POSITIVE_REGULATION_OF_EPITHELIAL_CELL_APOPTOTIC_PROCESS	20	-0.466582	-1.38222	0.116959	4181	tags=40%, list=18%, signal=49%
GO_TRACHEA_DEVELOPMENT	19	-0.472986	-1.38212	0.126294	7570	tags=47%, list=32%, signal=70%
GO_REGULATION_OF_POSTSYNAPTIC_MEMBRANE_POTENTIAL	46	-0.463075	-1.38147	0.105169	5408	tags=46%, list=23%, signal=59%
GO_RESPONSE_TO_ALKALOID	125	-0.342702	-1.38111	0.080292	5512	tags=35%, list=24%, signal=46%
GO_POSITIVE_REGULATION_OF_EPITHELIAL_CELL_DIFFERENTIATION	52	-0.3866	-1.38094	0.0752294	5813	tags=40%, list=25%, signal=54%
GO_N_TERMINAL_PROTEIN_AMINO_ACID_MODIFICATION	23	-0.431864	-1.38086	0.119097	6623	tags=48%, list=28%, signal=67%
GO_NEGATIVE_REGULATION_OF_ALPHA_BETA_T_CELL_ACTIVATION	23	-0.483846	-1.3807	0.117043	8268	tags=61%, list=35%, signal=94%
GO_REGULATION_OF_FATTY_ACID_BETA_OXIDATION	15	-0.485773	-1.38037	0.134387	6073	tags=47%, list=26%, signal=63%
GO_POSITIVE_REGULATION_OF_MRNA_3_END_PROCESSING	16	-0.492326	-1.37878	0.130165	3178	tags=31%, list=14%, signal=36%
GO_REGULATION_OF_ERK1_AND_ERK2_CASCADE	208	-0.376137	-1.37841	0.11553	5171	tags=33%, list=22%, signal=42%
GO_RECEPTOR_CATABOLIC_PROCESS	17	-0.466062	-1.378	0.126761	5313	tags=41%, list=23%, signal=53%
GO_METENCEPHALON_DEVELOPMENT	89	-0.376138	-1.37776	0.0954199	4470	tags=30%, list=19%, signal=37%
GO_THYROID_GLAND_DEVELOPMENT	25	-0.430028	-1.37737	0.0914513	8789	tags=56%, list=38%, signal=90%
GO_CELLULAR_RESPONSE_TO_ANTIBIOTIC	16	-0.467817	-1.37731	0.0992218	4439	tags=44%, list=19%, signal=54%
GO_DEVELOPMENTAL_PROGRAMMED_CELL_DEATH	24	-0.489171	-1.37718	0.125253	5177	tags=46%, list=22%, signal=59%
GO_CYTOKINE_METABOLIC_PROCESS	16	-0.512584	-1.37714	0.114519	1671	tags=25%, list=7%, signal=27%
GO_ACTIVIN_RECEPTOR_SIGNALING_PATHWAY	19	-0.489053	-1.37709	0.11946	8281	tags=63%, list=36%, signal=98%
GO_SUBPALLIUM_DEVELOPMENT	21	-0.489879	-1.37667	0.103647	3976	tags=29%, list=17%, signal=34%
GO_TRABECULA_MORPHOGENESIS	35	-0.406401	-1.37644	0.0931174	3966	tags=29%, list=17%, signal=34%
GO_METANEPHROS_DEVELOPMENT	74	-0.406257	-1.37633	0.104762	7411	tags=47%, list=32%, signal=69%
GO_REGULATION_OF_MYOBLAST_DIFFERENTIATION	39	-0.42453	-1.37618	0.125737	5800	tags=44%, list=25%, signal=58%
GO_INTEGRIN_MEDIATED_SIGNALING_PATHWAY	82	-0.429227	-1.37601	0.136986	3272	tags=28%, list=14%, signal=33%
GO_RESPONSE_TO_ACID_CHEMICAL	285	-0.313232	-1.3758	0.0714286	7069	tags=35%, list=30%, signal=50%
GO_HEMATOPOIETIC_PROGENITOR_CELL_DIFFERENTIATION	94	-0.346509	-1.37571	0.0796117	6137	tags=39%, list=26%, signal=53%
GO_REGULATION_OF_SYNAPTIC_PLASTICITY	133	-0.36372	-1.37563	0.0882883	8332	tags=52%, list=36%, signal=80%
GO_POSITIVE_REGULATION_OF_ENDOTHELIAL_CELL_MIGRATION	63	-0.406155	-1.3754	0.142035	4441	tags=32%, list=19%, signal=39%
GO_CELLULAR_RESPONSE_TO_ESTRADIOL_STIMULUS	26	-0.43221	-1.37536	0.0800781	3172	tags=23%, list=14%, signal=27%
GO_REGULATION_OF_GASTRULATION	30	-0.4514	-1.37461	0.121032	7159	tags=50%, list=31%, signal=72%
GO_CRANIAL_NERVE_MORPHOGENESIS	21	-0.494892	-1.37436	0.105566	5835	tags=52%, list=25%, signal=70%
GO_PARAXIAL_MESODERM_DEVELOPMENT	16	-0.494424	-1.37399	0.108317	5732	tags=50%, list=25%, signal=66%
GO_CELL_JUNCTION_ASSEMBLY	124	-0.37029	-1.37332	0.124236	5644	tags=38%, list=24%, signal=50%
GO_ALPHA_AMINO_ACID_CATABOLIC_PROCESS	88	-0.36529	-1.37328	0.0902111	7621	tags=44%, list=33%, signal=66%
GO_ODONTOGENESIS	97	-0.378994	-1.37324	0.120968	7330	tags=43%, list=31%, signal=63%
GO_AGING	241	-0.314762	-1.37306	0.0793651	6708	tags=38%, list=29%, signal=52%
GO_DENDRITE_DEVELOPMENT	74	-0.395702	-1.37296	0.110057	6954	tags=47%, list=30%, signal=67%
GO_ASSOCIATIVE_LEARNING	68	-0.380677	-1.37281	0.0917431	6827	tags=44%, list=29%, signal=62%
GO_REGULATION_OF_SYNAPSE_ASSEMBLY	73	-0.401065	-1.37275	0.100885	5303	tags=34%, list=23%, signal=44%
GO_MAST_CELL_MEDIATED_IMMUNITY	16	-0.533109	-1.372	0.129943	6918	tags=63%, list=30%, signal=89%
GO_REGULATION_OF_URINE_VOLUME	17	-0.509726	-1.37196	0.114943	3976	tags=41%, list=17%, signal=50%
GO_POSITIVE_REGULATION_OF_RELEASE_OF_SEQUESTERED_CALCIUM_ION_INTO_CYTOSOL	35	-0.426224	-1.3719	0.124294	5680	tags=43%, list=24%, signal=57%
GO_REGULATION_OF_NEURON_APOPTOTIC_PROCESS	181	-0.324392	-1.37185	0.0912477	5597	tags=31%, list=24%, signal=40%
GO_BILE_ACID_METABOLIC_PROCESS	34	-0.423565	-1.37169	0.104673	2918	tags=29%, list=13%, signal=34%
GO_RESPONSE_TO_GLUCAGON	44	-0.4069	-1.37163	0.0974265	7751	tags=48%, list=33%, signal=71%
GO_DIVALENT_INORGANIC_CATION_TRANSPORT	220	-0.341332	-1.37143	0.0993031	6338	tags=36%, list=27%, signal=49%
GO_NEGATIVE_REGULATION_OF_RESPONSE_TO_OXIDATIVE_STRESS	33	-0.384502	-1.37036	0.121807	1879	tags=18%, list=8%, signal=20%
GO_REGULATION_OF_GENERATION_OF_PRECURSOR_METABOLITES_AND_ENERGY	80	-0.327394	-1.36939	0.08413	7020	tags=36%, list=30%, signal=52%
GO_VESICLE_DOCKING	54	-0.348694	-1.36843	0.135294	9199	tags=50%, list=39%, signal=82%
GO_POSITIVE_REGULATION_OF_RECEPTOR_ACTIVITY	44	-0.363642	-1.3684	0.112167	5512	tags=32%, list=24%, signal=42%
GO_NEGATIVE_REGULATION_OF_LIPID_METABOLIC_PROCESS	74	-0.355765	-1.3683	0.0992063	4759	tags=30%, list=20%, signal=37%
GO_RECEPTOR_METABOLIC_PROCESS	78	-0.363076	-1.36803	0.111321	5513	tags=32%, list=24%, signal=42%
GO_CAMERA_TYPE_EYE_MORPHOGENESIS	91	-0.356317	-1.36759	0.0770713	5835	tags=34%, list=25%, signal=45%
GO_RESPONSE_TO_AXON_INJURY	45	-0.406636	-1.36743	0.127505	4367	tags=29%, list=19%, signal=35%
GO_POSITIVE_REGULATION_OF_CELLULAR_COMPONENT_BIOGENESIS	369	-0.300561	-1.36671	0.0798479	7362	tags=38%, list=32%, signal=55%
GO_REGULATION_OF_HORMONE_METABOLIC_PROCESS	26	-0.406206	-1.36643	0.0891089	3988	tags=27%, list=17%, signal=32%
GO_ACTIN_POLYMERIZATION_OR_DEPOLYMERIZATION	33	-0.42888	-1.36585	0.153226	5044	tags=30%, list=22%, signal=39%
GO_NEGATIVE_REGULATION_OF_PHOSPHORUS_METABOLIC_PROCESS	500	-0.297239	-1.36526	0.0990291	5680	tags=30%, list=24%, signal=39%
GO_NEGATIVE_CHEMOTAXIS	39	-0.415517	-1.36516	0.101923	8574	tags=59%, list=37%, signal=93%
GO_GLIAL_CELL_DEVELOPMENT	71	-0.353261	-1.36497	0.103774	5114	tags=28%, list=22%, signal=36%
GO_REGULATION_OF_FIBROBLAST_GROWTH_FACTOR_RECEPTOR_SIGNALING_PATHWAY	23	-0.455711	-1.36493	0.141393	4124	tags=43%, list=18%, signal=53%
GO_REGULATION_OF_MUSCLE_HYPERTROPHY	33	-0.436071	-1.36435	0.152174	6815	tags=42%, list=29%, signal=60%
GO_RESPONSE_TO_CAMP	99	-0.369847	-1.36434	0.0918919	6551	tags=40%, list=28%, signal=56%
GO_REGULATION_OF_NEUROTRANSMITTER_SECRETION	44	-0.415243	-1.36415	0.131274	6015	tags=43%, list=26%, signal=58%
GO_NEGATIVE_REGULATION_OF_CALCIUM_MEDIATED_SIGNALING	18	-0.478588	-1.36399	0.139806	8758	tags=56%, list=38%, signal=89%
GO_REGULATION_OF_TRANSMEMBRANE_RECEPTOR_PROTEIN_SERINE_THREONINE_KINASE_SIGNALING_PATHWAY	191	-0.347018	-1.36399	0.0916031	5868	tags=35%, list=25%, signal=47%
GO_TRANSMEMBRANE_RECEPTOR_PROTEIN_TYROSINE_KINASE_SIGNALING_PATHWAY	463	-0.300017	-1.36396	0.117757	7003	tags=37%, list=30%, signal=51%
GO_REGULATION_OF_AMINO_ACID_TRANSPORT	24	-0.447415	-1.36291	0.0880282	6015	tags=46%, list=26%, signal=62%
GO_RESPONSE_TO_EPIDERMAL_GROWTH_FACTOR	28	-0.426519	-1.36244	0.142857	10136	tags=68%, list=44%, signal=120%
GO_TISSUE_MORPHOGENESIS	496	-0.320476	-1.3624	0.0862745	7485	tags=40%, list=32%, signal=58%
GO_REGULATION_OF_CARDIAC_MUSCLE_CELL_DIFFERENTIATION	18	-0.477813	-1.36208	0.136095	5537	tags=33%, list=24%, signal=44%
GO_CELL_CYCLE_ARREST	137	-0.330032	-1.36158	0.11875	6050	tags=32%, list=26%, signal=43%
GO_DETECTION_OF_MECHANICAL_STIMULUS	33	-0.456115	-1.3614	0.0944056	3724	tags=33%, list=16%, signal=40%
GO_CELLULAR_RESPONSE_TO_PEPTIDE	246	-0.311988	-1.36103	0.1079	7989	tags=41%, list=34%, signal=62%
GO_PROTEIN_SECRETION	103	-0.344737	-1.36076	0.0856031	5472	tags=34%, list=23%, signal=44%
GO_REACTIVE_OXYGEN_SPECIES_METABOLIC_PROCESS	91	-0.348796	-1.36045	0.0962963	6557	tags=37%, list=28%, signal=52%
GO_NEGATIVE_REGULATION_OF_PEPTIDE_SECRETION	44	-0.377054	-1.36012	0.0742115	5427	tags=41%, list=23%, signal=53%
GO_NEURON_RECOGNITION	31	-0.455338	-1.36004	0.12766	4141	tags=42%, list=18%, signal=51%
GO_REGULATION_OF_CARDIAC_CONDUCTION	64	-0.393343	-1.35957	0.134686	5109	tags=34%, list=22%, signal=44%
GO_MORPHOGENESIS_OF_A_BRANCHING_STRUCTURE	160	-0.370253	-1.35946	0.113546	7467	tags=46%, list=32%, signal=67%
GO_SKELETAL_MUSCLE_CELL_DIFFERENTIATION	44	-0.401986	-1.35931	0.112871	5537	tags=39%, list=24%, signal=51%
GO_NEGATIVE_REGULATION_OF_TRANSPORTER_ACTIVITY	61	-0.349368	-1.35918	0.0839552	8105	tags=48%, list=35%, signal=73%
GO_NEGATIVE_REGULATION_OF_NEURON_APOPTOTIC_PROCESS	127	-0.35256	-1.35901	0.124771	5597	tags=33%, list=24%, signal=43%
GO_POSITIVE_REGULATION_OF_NEURON_DEATH	65	-0.346553	-1.35799	0.120553	7160	tags=38%, list=31%, signal=55%
GO_POSITIVE_REGULATION_OF_WNT_SIGNALING_PATHWAY	139	-0.315578	-1.35795	0.1222	5897	tags=28%, list=25%, signal=37%
GO_POSITIVE_REGULATION_OF_CELL_SUBSTRATE_ADHESION	92	-0.387676	-1.35768	0.138728	6894	tags=42%, list=30%, signal=60%
GO_REGULATION_OF_ENERGY_HOMEOSTASIS	16	-0.503292	-1.35762	0.118367	1429	tags=31%, list=6%, signal=33%
GO_POSITIVE_REGULATION_OF_SEQUENCE_SPECIFIC_DNA_BINDING_TRANSCRIPTION_FACTOR_ACTIVITY	211	-0.324417	-1.35738	0.11157	6128	tags=32%, list=26%, signal=43%
GO_NEGATIVE_REGULATION_OF_PHOSPHORYLATION	395	-0.303897	-1.35735	0.10757	7472	tags=39%, list=32%, signal=56%
GO_REGULATION_OF_HORMONE_SECRETION	225	-0.31673	-1.35699	0.0703704	6089	tags=32%, list=26%, signal=43%
GO_NEGATIVE_REGULATION_OF_TRANSCRIPTION_REGULATORY_REGION_DNA_BINDING	17	-0.466614	-1.35621	0.115308	3734	tags=35%, list=16%, signal=42%
GO_BLASTOCYST_FORMATION	26	-0.396993	-1.35592	0.105364	2938	tags=23%, list=13%, signal=26%
GO_NEGATIVE_REGULATION_OF_MUSCLE_CELL_DIFFERENTIATION	51	-0.375296	-1.35574	0.126233	7637	tags=47%, list=33%, signal=70%
GO_REGULATION_OF_NOTCH_SIGNALING_PATHWAY	62	-0.351626	-1.35574	0.100806	4486	tags=31%, list=19%, signal=38%
GO_POSITIVE_REGULATION_OF_POTASSIUM_ION_TRANSPORT	35	-0.432145	-1.35557	0.13594	5636	tags=46%, list=24%, signal=60%
GO_REGULATION_OF_EXTRACELLULAR_MATRIX_ORGANIZATION	28	-0.430885	-1.35489	0.132	5680	tags=46%, list=24%, signal=61%
GO_RENAL_SYSTEM_VASCULATURE_DEVELOPMENT	18	-0.562244	-1.35472	0.169261	4856	tags=56%, list=21%, signal=70%
GO_STRIATED_MUSCLE_CONTRACTION	89	-0.362677	-1.354	0.102612	4523	tags=35%, list=19%, signal=43%
GO_NEGATIVE_REGULATION_OF_BMP_SIGNALING_PATHWAY	38	-0.433172	-1.35398	0.12334	5680	tags=47%, list=24%, signal=63%
GO_POSITIVE_REGULATION_OF_PROTEIN_POLYMERIZATION	79	-0.335831	-1.35377	0.0929791	7697	tags=37%, list=33%, signal=55%
GO_AORTA_DEVELOPMENT	39	-0.426224	-1.35327	0.136	7887	tags=54%, list=34%, signal=81%
GO_REGULATION_OF_G_PROTEIN_COUPLED_RECEPTOR_PROTEIN_SIGNALING_PATHWAY	115	-0.347002	-1.35315	0.120721	7999	tags=46%, list=34%, signal=70%
GO_NEGATIVE_REGULATION_OF_CALCIUM_ION_TRANSPORT_INTO_CYTOSOL	19	-0.46277	-1.35249	0.119485	3983	tags=37%, list=17%, signal=44%
GO_CELLULAR_RESPONSE_TO_CAMP	47	-0.415448	-1.35199	0.128913	5425	tags=43%, list=23%, signal=55%
GO_BILE_ACID_BIOSYNTHETIC_PROCESS	19	-0.475228	-1.35162	0.130755	5204	tags=47%, list=22%, signal=61%
GO_REGULATION_OF_PEPTIDE_SECRETION	179	-0.314288	-1.35097	0.0690299	5779	tags=31%, list=25%, signal=41%
GO_NEUROEPITHELIAL_CELL_DIFFERENTIATION	57	-0.385141	-1.35081	0.0979284	5835	tags=35%, list=25%, signal=47%
GO_CELLULAR_RESPONSE_TO_PROSTAGLANDIN_STIMULUS	23	-0.4537	-1.35052	0.141717	7045	tags=48%, list=30%, signal=68%
GO_REGULATION_OF_BEHAVIOR	51	-0.420442	-1.3502	0.103074	6657	tags=45%, list=29%, signal=63%
GO_SKELETAL_SYSTEM_DEVELOPMENT	418	-0.335575	-1.35001	0.142023	7485	tags=41%, list=32%, signal=59%
GO_GLUTAMINE_FAMILY_AMINO_ACID_BIOSYNTHETIC_PROCESS	19	-0.448257	-1.34968	0.129594	1044	tags=21%, list=4%, signal=22%
GO_SMALL_GTPASE_MEDIATED_SIGNAL_TRANSDUCTION	336	-0.297111	-1.34951	0.0922131	5271	tags=29%, list=23%, signal=36%
GO_REGULATION_OF_VESICLE_MEDIATED_TRANSPORT	429	-0.292488	-1.34945	0.103846	6409	tags=34%, list=28%, signal=46%
GO_METANEPHRIC_NEPHRON_DEVELOPMENT	30	-0.476656	-1.34926	0.139925	7411	tags=57%, list=32%, signal=83%
GO_HINDBRAIN_MORPHOGENESIS	34	-0.414167	-1.34902	0.106145	3833	tags=32%, list=16%, signal=39%
GO_NEURON_PROJECTION_EXTENSION	49	-0.404141	-1.34878	0.123506	7197	tags=51%, list=31%, signal=74%
GO_REGULATION_OF_VOLTAGE_GATED_CALCIUM_CHANNEL_ACTIVITY	25	-0.431737	-1.34871	0.103578	5209	tags=44%, list=22%, signal=57%
GO_MEMBRANE_DEPOLARIZATION_DURING_ACTION_POTENTIAL	37	-0.459272	-1.34862	0.171681	5863	tags=43%, list=25%, signal=58%
GO_NEGATIVE_REGULATION_OF_INTRACELLULAR_TRANSPORT	131	-0.314599	-1.34857	0.128155	5114	tags=28%, list=22%, signal=36%
GO_MULTICELLULAR_ORGANISMAL_SIGNALING	110	-0.381063	-1.34835	0.135802	5637	tags=38%, list=24%, signal=50%
GO_DORSAL_VENTRAL_NEURAL_TUBE_PATTERNING	15	-0.509272	-1.3474	0.16129	7847	tags=60%, list=34%, signal=90%
GO_NEUROMUSCULAR_PROCESS_CONTROLLING_BALANCE	46	-0.429059	-1.34626	0.119048	6232	tags=41%, list=27%, signal=56%
GO_POSITIVE_REGULATION_OF_TOLL_LIKE_RECEPTOR_SIGNALING_PATHWAY	19	-0.494924	-1.34606	0.151923	10159	tags=68%, list=44%, signal=121%
GO_POSITIVE_REGULATION_OF_MUSCLE_CONTRACTION	41	-0.417613	-1.34586	0.124294	6932	tags=46%, list=30%, signal=66%
GO_REGULATION_OF_ENDOCRINE_PROCESS	45	-0.406819	-1.34569	0.104089	8257	tags=56%, list=35%, signal=86%
GO_NEGATIVE_REGULATION_OF_KINASE_ACTIVITY	236	-0.302136	-1.34556	0.102616	7428	tags=37%, list=32%, signal=54%
GO_CERAMIDE_METABOLIC_PROCESS	70	-0.338716	-1.34514	0.0848126	5041	tags=29%, list=22%, signal=36%
GO_RETINA_DEVELOPMENT_IN_CAMERA_TYPE_EYE	112	-0.352303	-1.34469	0.0971963	8293	tags=48%, list=36%, signal=74%
GO_REGULATION_OF_PROTEIN_KINASE_B_SIGNALING	115	-0.351679	-1.34396	0.128492	6966	tags=40%, list=30%, signal=57%
GO_NEGATIVE_REGULATION_OF_PROTEIN_SERINE_THREONINE_KINASE_ACTIVITY	118	-0.325898	-1.3439	0.105155	7225	tags=40%, list=31%, signal=57%
GO_REGULATION_OF_POTASSIUM_ION_TRANSMEMBRANE_TRANSPORT	57	-0.387916	-1.34388	0.105556	8190	tags=54%, list=35%, signal=84%
GO_POSITIVE_REGULATION_OF_LYASE_ACTIVITY	53	-0.400878	-1.34361	0.122744	7804	tags=47%, list=33%, signal=71%
GO_AXON_EXTENSION	33	-0.447569	-1.34322	0.135827	7197	tags=58%, list=31%, signal=83%
GO_OOCYTE_DIFFERENTIATION	31	-0.413934	-1.3422	0.113503	2447	tags=26%, list=11%, signal=29%
GO_SEX_DIFFERENTIATION	230	-0.308498	-1.342	0.0659134	4340	tags=26%, list=19%, signal=31%
GO_VENTRICULAR_CARDIAC_MUSCLE_TISSUE_DEVELOPMENT	42	-0.395219	-1.34199	0.112426	1622	tags=21%, list=7%, signal=23%
GO_NEGATIVE_REGULATION_OF_CHEMOTAXIS	49	-0.40198	-1.34129	0.0990099	4383	tags=31%, list=19%, signal=38%
GO_NEGATIVE_REGULATION_OF_NEURON_DEATH	161	-0.331249	-1.34114	0.127273	6755	tags=37%, list=29%, signal=52%
GO_REGULATION_OF_REPRODUCTIVE_PROCESS	107	-0.326989	-1.34111	0.0815939	7990	tags=41%, list=34%, signal=62%
GO_CATECHOLAMINE_BIOSYNTHETIC_PROCESS	17	-0.481089	-1.34085	0.104895	4566	tags=47%, list=20%, signal=58%
GO_CELL_PROJECTION_ASSEMBLY	238	-0.339822	-1.34053	0.140816	7600	tags=41%, list=33%, signal=60%
GO_CENTRAL_NERVOUS_SYSTEM_PROJECTION_NEURON_AXONOGENESIS	22	-0.509052	-1.3405	0.168856	5497	tags=50%, list=24%, signal=65%
GO_PERIPHERAL_NERVOUS_SYSTEM_DEVELOPMENT	64	-0.365036	-1.33998	0.0953307	5272	tags=34%, list=23%, signal=44%
GO_REGULATION_OF_HEART_MORPHOGENESIS	28	-0.42323	-1.33977	0.153242	3426	tags=29%, list=15%, signal=33%
GO_REGULATION_OF_ENDOTHELIAL_CELL_APOPTOTIC_PROCESS	35	-0.44072	-1.3397	0.153257	7225	tags=51%, list=31%, signal=74%
GO_REGULATION_OF_THYMOCYTE_AGGREGATION	24	-0.419119	-1.33929	0.115304	4439	tags=33%, list=19%, signal=41%
GO_NEGATIVE_REGULATION_OF_CATECHOLAMINE_SECRETION	15	-0.509162	-1.33861	0.128731	6751	tags=67%, list=29%, signal=94%
GO_POSITIVE_REGULATION_OF_STAT_CASCADE	65	-0.402292	-1.33746	0.148362	2587	tags=25%, list=11%, signal=28%
GO_CELLULAR_CARBOHYDRATE_CATABOLIC_PROCESS	30	-0.389683	-1.33727	0.122807	4361	tags=27%, list=19%, signal=33%
GO_POSITIVE_REGULATION_OF_PHOSPHATASE_ACTIVITY	27	-0.43536	-1.33725	0.154004	3214	tags=30%, list=14%, signal=34%
GO_ACTIVATION_OF_PROTEIN_KINASE_B_ACTIVITY	20	-0.443691	-1.33711	0.129699	5735	tags=40%, list=25%, signal=53%
GO_ENDODERM_DEVELOPMENT	70	-0.407826	-1.3368	0.167002	6338	tags=41%, list=27%, signal=57%
GO_POSITIVE_REGULATION_OF_ACUTE_INFLAMMATORY_RESPONSE	28	-0.487895	-1.33633	0.15534	7693	tags=57%, list=33%, signal=85%
GO_FEMALE_GAMETE_GENERATION	81	-0.338393	-1.33613	0.0493097	2501	tags=20%, list=11%, signal=22%
GO_RESPONSE_TO_PEPTIDE	360	-0.298234	-1.33595	0.106542	6224	tags=31%, list=27%, signal=42%
GO_EXCITATORY_POSTSYNAPTIC_POTENTIAL	23	-0.49937	-1.33578	0.125227	6015	tags=52%, list=26%, signal=70%
GO_ACTIN_FILAMENT_BASED_MOVEMENT	89	-0.372071	-1.33555	0.131481	4755	tags=35%, list=20%, signal=44%
GO_MODULATION_OF_GROWTH_OF_SYMBIONT_INVOLVED_IN_INTERACTION_WITH_HOST	15	-0.56438	-1.33534	0.15444	4986	tags=47%, list=21%, signal=59%
GO_MAST_CELL_ACTIVATION	20	-0.51046	-1.33521	0.148855	4979	tags=45%, list=21%, signal=57%
GO_ENDOCARDIAL_CUSHION_FORMATION	15	-0.534068	-1.33495	0.179245	2210	tags=33%, list=9%, signal=37%
GO_CELLULAR_EXTRAVASATION	25	-0.527276	-1.33457	0.180077	5513	tags=56%, list=24%, signal=73%
GO_REGULATION_OF_OXIDATIVE_STRESS_INDUCED_INTRINSIC_APOPTOTIC_SIGNALING_PATHWAY	27	-0.368108	-1.33436	0.13963	1879	tags=15%, list=8%, signal=16%
GO_LUNG_MORPHOGENESIS	45	-0.387248	-1.33414	0.142578	8198	tags=49%, list=35%, signal=75%
GO_MEMBRANE_ASSEMBLY	23	-0.487289	-1.33405	0.165703	9265	tags=61%, list=40%, signal=101%
GO_POSITIVE_REGULATION_OF_CHEMOKINE_PRODUCTION	46	-0.44706	-1.33398	0.168	7046	tags=46%, list=30%, signal=65%
GO_MEMBRANE_DOCKING	65	-0.33619	-1.33366	0.152941	8395	tags=46%, list=36%, signal=72%
GO_POSITIVE_REGULATION_OF_RESPONSE_TO_WOUNDING	144	-0.401931	-1.33359	0.161905	6233	tags=41%, list=27%, signal=56%
GO_PROTEIN_AUTOPHOSPHORYLATION	186	-0.328826	-1.33341	0.111111	4240	tags=28%, list=18%, signal=34%
GO_REGULATION_OF_SYNAPSE_ORGANIZATION	105	-0.374079	-1.3334	0.115108	5303	tags=36%, list=23%, signal=47%
GO_HIPPOCAMPUS_DEVELOPMENT	64	-0.368394	-1.33296	0.133459	6036	tags=36%, list=26%, signal=48%
GO_REGULATION_OF_REACTIVE_OXYGEN_SPECIES_METABOLIC_PROCESS	143	-0.337189	-1.33219	0.127953	6351	tags=34%, list=27%, signal=46%
GO_DEPHOSPHORYLATION	267	-0.301608	-1.33196	0.102616	7790	tags=42%, list=33%, signal=62%
GO_TEMPERATURE_HOMEOSTASIS	23	-0.444807	-1.33184	0.122222	4439	tags=39%, list=19%, signal=48%
GO_POSITIVE_REGULATION_OF_HEMOPOIESIS	153	-0.370663	-1.33176	0.176357	6467	tags=41%, list=28%, signal=56%
GO_INSULIN_SECRETION	32	-0.411543	-1.33166	0.137066	4713	tags=34%, list=20%, signal=43%
GO_REGULATION_OF_STRIATED_MUSCLE_CELL_DIFFERENTIATION	76	-0.360295	-1.33044	0.136634	7708	tags=46%, list=33%, signal=69%
GO_ADAPTATION_OF_SIGNALING_PATHWAY	20	-0.45387	-1.32992	0.144112	3976	tags=35%, list=17%, signal=42%
GO_SIALYLATION	19	-0.491939	-1.32976	0.147114	9035	tags=74%, list=39%, signal=120%
GO_TAXIS	425	-0.348939	-1.32941	0.156489	6347	tags=37%, list=27%, signal=50%
GO_OSSIFICATION	234	-0.343123	-1.32924	0.16	7079	tags=42%, list=30%, signal=60%
GO_POLYSACCHARIDE_METABOLIC_PROCESS	75	-0.335564	-1.32883	0.131783	7021	tags=39%, list=30%, signal=55%
GO_DOPAMINE_RECEPTOR_SIGNALING_PATHWAY	27	-0.41972	-1.32849	0.139823	3976	tags=33%, list=17%, signal=40%
GO_PEPTIDE_CATABOLIC_PROCESS	22	-0.421744	-1.32787	0.146825	10352	tags=68%, list=44%, signal=123%
GO_ACTIN_MEDIATED_CELL_CONTRACTION	70	-0.397661	-1.32742	0.124535	4755	tags=37%, list=20%, signal=47%
GO_DENDRITIC_CELL_DIFFERENTIATION	31	-0.505121	-1.32677	0.201172	5735	tags=48%, list=25%, signal=64%
GO_RESPONSE_TO_MOLECULE_OF_BACTERIAL_ORIGIN	306	-0.37596	-1.32666	0.179191	6089	tags=34%, list=26%, signal=46%
GO_REGULATION_OF_CELLULAR_COMPONENT_SIZE	312	-0.297483	-1.32655	0.117417	6430	tags=32%, list=28%, signal=44%
GO_REPLACEMENT_OSSIFICATION	25	-0.475753	-1.32598	0.167641	7266	tags=56%, list=31%, signal=81%
GO_SECRETION_BY_CELL	433	-0.301409	-1.32577	0.112963	5900	tags=31%, list=25%, signal=41%
GO_RESPONSE_TO_NICOTINE	45	-0.383223	-1.32537	0.11413	5512	tags=44%, list=24%, signal=58%
GO_NUCLEOSIDE_PHOSPHATE_CATABOLIC_PROCESS	67	-0.316596	-1.32513	0.108317	4985	tags=25%, list=21%, signal=32%
GO_ENDOCRINE_SYSTEM_DEVELOPMENT	107	-0.331741	-1.32494	0.1	7211	tags=42%, list=31%, signal=61%
GO_REGULATION_OF_INFLAMMATORY_RESPONSE	256	-0.378014	-1.32493	0.177481	7335	tags=46%, list=31%, signal=66%
GO_EAR_DEVELOPMENT	180	-0.333973	-1.3247	0.111954	5835	tags=34%, list=25%, signal=45%
GO_CIRCADIAN_REGULATION_OF_GENE_EXPRESSION	52	-0.366708	-1.32456	0.14433	7335	tags=42%, list=31%, signal=62%
GO_CELL_JUNCTION_ORGANIZATION	177	-0.342575	-1.32446	0.128	5359	tags=34%, list=23%, signal=44%
GO_MYELOID_DENDRITIC_CELL_DIFFERENTIATION	19	-0.519364	-1.32383	0.186408	2902	tags=32%, list=12%, signal=36%
GO_NEGATIVE_REGULATION_OF_LIPID_TRANSPORT	24	-0.433045	-1.32335	0.141818	4124	tags=38%, list=18%, signal=46%
GO_AXON_REGENERATION	22	-0.462967	-1.32301	0.145315	4367	tags=32%, list=19%, signal=39%
GO_NEGATIVE_REGULATION_OF_CATION_TRANSMEMBRANE_TRANSPORT	58	-0.358204	-1.32248	0.135135	4148	tags=29%, list=18%, signal=36%
GO_POSITIVE_REGULATION_OF_INTERLEUKIN_2_PRODUCTION	31	-0.478823	-1.32216	0.203065	8354	tags=61%, list=36%, signal=95%
GO_RESPONSE_TO_AMINE	46	-0.381223	-1.32198	0.12	3976	tags=30%, list=17%, signal=37%
GO_REGULATION_OF_PROTEIN_POLYMERIZATION	157	-0.30907	-1.32186	0.130693	7262	tags=35%, list=31%, signal=51%
GO_PHOSPHATIDYLINOSITOL_3_KINASE_SIGNALING	22	-0.42936	-1.32181	0.165692	5114	tags=45%, list=22%, signal=58%
GO_POSITIVE_REGULATION_OF_CYTOSKELETON_ORGANIZATION	159	-0.312492	-1.3212	0.122371	7813	tags=39%, list=34%, signal=58%
GO_CELLULAR_COMPONENT_ASSEMBLY_INVOLVED_IN_MORPHOGENESIS	213	-0.351964	-1.32111	0.144898	7600	tags=42%, list=33%, signal=61%
GO_NEUROBLAST_PROLIFERATION	27	-0.425635	-1.32099	0.137736	5537	tags=41%, list=24%, signal=53%
GO_POSITIVE_REGULATION_OF_NUCLEOCYTOPLASMIC_TRANSPORT	114	-0.322981	-1.32086	0.125984	7491	tags=40%, list=32%, signal=59%
GO_POSITIVE_REGULATION_OF_REPRODUCTIVE_PROCESS	44	-0.377187	-1.32067	0.0969582	7472	tags=45%, list=32%, signal=67%
GO_REGULATION_OF_ANOIKIS	24	-0.384167	-1.3204	0.142857	3192	tags=33%, list=14%, signal=39%
GO_NEGATIVE_REGULATION_OF_INFLAMMATORY_RESPONSE	79	-0.378944	-1.31937	0.135496	7438	tags=48%, list=32%, signal=70%
GO_CEREBELLAR_CORTEX_DEVELOPMENT	41	-0.407142	-1.31932	0.163498	3833	tags=29%, list=16%, signal=35%
GO_REGULATION_OF_NOREPINEPHRINE_SECRETION	16	-0.505297	-1.3189	0.136449	6039	tags=69%, list=26%, signal=93%
GO_DETECTION_OF_BIOTIC_STIMULUS	20	-0.584146	-1.31837	0.206107	4951	tags=45%, list=21%, signal=57%
GO_POSITIVE_REGULATION_OF_PROTEIN_COMPLEX_DISASSEMBLY	24	-0.43667	-1.31808	0.138989	5853	tags=38%, list=25%, signal=50%
GO_LONG_TERM_SYNAPTIC_POTENTIATION	37	-0.397999	-1.31791	0.13945	4680	tags=38%, list=20%, signal=47%
GO_MYELOID_LEUKOCYTE_ACTIVATION	92	-0.428278	-1.31775	0.188605	5022	tags=35%, list=22%, signal=44%
GO_NEGATIVE_REGULATION_OF_CYTOKINE_PRODUCTION_INVOLVED_IN_IMMUNE_RESPONSE	20	-0.514453	-1.31744	0.17154	3504	tags=40%, list=15%, signal=47%
GO_POSITIVE_REGULATION_OF_BINDING	121	-0.306013	-1.3174	0.13189	3356	tags=21%, list=14%, signal=25%
GO_INOSITOL_PHOSPHATE_METABOLIC_PROCESS	55	-0.34479	-1.31703	0.108268	7662	tags=47%, list=33%, signal=70%
GO_REGULATION_OF_HEART_CONTRACTION	200	-0.340427	-1.31697	0.137324	7194	tags=42%, list=31%, signal=60%
GO_REGULATION_OF_MYOTUBE_DIFFERENTIATION	47	-0.388793	-1.31682	0.162651	7708	tags=53%, list=33%, signal=79%
GO_RHYTHMIC_PROCESS	265	-0.304133	-1.31656	0.120388	4631	tags=26%, list=20%, signal=32%
GO_REGULATION_OF_GLYCOPROTEIN_METABOLIC_PROCESS	39	-0.374371	-1.31646	0.136546	6150	tags=36%, list=26%, signal=49%
GO_REGULATION_OF_CALCINEURIN_NFAT_SIGNALING_CASCADE	16	-0.475925	-1.31623	0.164683	891	tags=31%, list=4%, signal=32%
GO_REGULATION_OF_HUMORAL_IMMUNE_RESPONSE	44	-0.453309	-1.31584	0.197802	5112	tags=39%, list=22%, signal=49%
GO_POSITIVE_REGULATION_OF_CAMP_METABOLIC_PROCESS	75	-0.378242	-1.31479	0.136767	5216	tags=39%, list=22%, signal=50%
GO_POSITIVE_REGULATION_OF_SYNAPTIC_TRANSMISSION	106	-0.36319	-1.31476	0.128114	4786	tags=32%, list=21%, signal=40%
GO_KIDNEY_MORPHOGENESIS	80	-0.368772	-1.31457	0.1139	7411	tags=45%, list=32%, signal=66%
GO_EXOCYTOSIS	280	-0.30782	-1.31443	0.141791	5898	tags=31%, list=25%, signal=41%
GO_REGULATION_OF_FEEDING_BEHAVIOR	15	-0.474622	-1.31411	0.135714	7741	tags=47%, list=33%, signal=70%
GO_SCF_DEPENDENT_PROTEASOMAL_UBIQUITIN_DEPENDENT_PROTEIN_CATABOLIC_PROCESS	23	-0.401116	-1.31395	0.151639	4465	tags=35%, list=19%, signal=43%
GO_REGULATION_OF_PHAGOCYTOSIS	64	-0.404082	-1.31395	0.166979	6351	tags=47%, list=27%, signal=64%
GO_RESPONSE_TO_HEAT	77	-0.344233	-1.31369	0.159176	9169	tags=51%, list=39%, signal=83%
GO_CEREBELLAR_PURKINJE_CELL_LAYER_DEVELOPMENT	23	-0.448296	-1.31343	0.163265	3119	tags=26%, list=13%, signal=30%
GO_REGULATION_OF_METANEPHROS_DEVELOPMENT	21	-0.510317	-1.31327	0.175337	7411	tags=52%, list=32%, signal=77%
GO_CELLULAR_IRON_ION_HOMEOSTASIS	43	-0.375894	-1.31215	0.116541	6861	tags=40%, list=29%, signal=56%
GO_THYMIC_T_CELL_SELECTION	19	-0.51957	-1.31193	0.211155	5972	tags=53%, list=26%, signal=71%
GO_REGULATION_OF_VASCULAR_PERMEABILITY	28	-0.447676	-1.31136	0.184211	3957	tags=43%, list=17%, signal=52%
GO_RESPONSE_TO_BMP	84	-0.378174	-1.31039	0.116105	5690	tags=37%, list=24%, signal=49%
GO_REGULATION_OF_MYELOID_CELL_DIFFERENTIATION	167	-0.325413	-1.30982	0.146667	6801	tags=37%, list=29%, signal=51%
GO_CELL_MORPHOGENESIS_INVOLVED_IN_NEURON_DIFFERENTIATION	343	-0.337652	-1.30981	0.132216	6139	tags=35%, list=26%, signal=47%
GO_PEPTIDE_SECRETION	45	-0.37521	-1.30967	0.11619	5044	tags=31%, list=22%, signal=40%
GO_HINDLIMB_MORPHOGENESIS	33	-0.426299	-1.3095	0.16047	6732	tags=39%, list=29%, signal=55%
GO_BODY_MORPHOGENESIS	41	-0.400755	-1.30895	0.161034	6732	tags=41%, list=29%, signal=58%
GO_CELLULAR_RESPONSE_TO_ORGANIC_CYCLIC_COMPOUND	421	-0.284803	-1.30859	0.116858	5578	tags=27%, list=24%, signal=35%
GO_CELLULAR_MODIFIED_AMINO_ACID_CATABOLIC_PROCESS	17	-0.432968	-1.30838	0.144016	7566	tags=59%, list=32%, signal=87%
GO_REGULATION_OF_AUTOPHAGY	242	-0.282919	-1.30815	0.156746	6537	tags=31%, list=28%, signal=42%
GO_REGULATION_OF_SYNAPTIC_TRANSMISSION_GABAERGIC	28	-0.455569	-1.30812	0.160878	5114	tags=36%, list=22%, signal=46%
GO_PROTEOGLYCAN_METABOLIC_PROCESS	81	-0.406076	-1.30807	0.167665	7380	tags=48%, list=32%, signal=70%
GO_REGULATION_OF_CELL_SHAPE	133	-0.352224	-1.30758	0.174853	3287	tags=25%, list=14%, signal=29%
GO_RESPONSE_TO_REACTIVE_OXYGEN_SPECIES	180	-0.314302	-1.30737	0.13035	6477	tags=33%, list=28%, signal=46%
GO_POSITIVE_REGULATION_OF_PATHWAY_RESTRICTED_SMAD_PROTEIN_PHOSPHORYLATION	44	-0.402008	-1.30736	0.158379	6196	tags=43%, list=27%, signal=59%
GO_BONE_MORPHOGENESIS	71	-0.400969	-1.30734	0.194332	7485	tags=48%, list=32%, signal=70%
GO_WNT_SIGNALING_PATHWAY	320	-0.283639	-1.30711	0.124752	5872	tags=28%, list=25%, signal=37%
GO_CELLULAR_RESPONSE_TO_FATTY_ACID	49	-0.368199	-1.30705	0.131931	4439	tags=31%, list=19%, signal=38%
GO_REGULATION_OF_ACTIVIN_RECEPTOR_SIGNALING_PATHWAY	23	-0.416056	-1.3056	0.182	5861	tags=39%, list=25%, signal=52%
GO_NEGATIVE_REGULATION_OF_EXTRINSIC_APOPTOTIC_SIGNALING_PATHWAY	90	-0.342379	-1.30507	0.144309	5810	tags=33%, list=25%, signal=44%
GO_NEGATIVE_REGULATION_OF_ORGAN_GROWTH	20	-0.456742	-1.30501	0.170254	3029	tags=35%, list=13%, signal=40%
GO_STRIATED_MUSCLE_ADAPTATION	20	-0.467583	-1.30481	0.170635	648	tags=20%, list=3%, signal=21%
GO_REGULATION_OF_CYTOKINE_BIOSYNTHETIC_PROCESS	88	-0.40674	-1.30459	0.198819	6179	tags=41%, list=27%, signal=55%
GO_REGULATION_OF_FILOPODIUM_ASSEMBLY	35	-0.365432	-1.30439	0.135084	7362	tags=43%, list=32%, signal=63%
GO_REGULATION_OF_VASCULAR_ENDOTHELIAL_GROWTH_FACTOR_PRODUCTION	31	-0.447472	-1.30358	0.198428	9149	tags=61%, list=39%, signal=101%
GO_REGULATION_OF_CYTOKINE_PRODUCTION_INVOLVED_IN_IMMUNE_RESPONSE	53	-0.416346	-1.30345	0.203922	3504	tags=30%, list=15%, signal=35%
GO_REGULATION_OF_PEPTIDYL_TYROSINE_PHOSPHORYLATION	197	-0.333203	-1.30322	0.150943	5735	tags=33%, list=25%, signal=43%
GO_NEGATIVE_REGULATION_OF_INTRACELLULAR_SIGNAL_TRANSDUCTION	406	-0.282007	-1.30285	0.146881	7421	tags=38%, list=32%, signal=55%
GO_EYE_DEVELOPMENT	290	-0.31001	-1.30222	0.111954	7004	tags=37%, list=30%, signal=52%
GO_NEGATIVE_REGULATION_OF_EXOCYTOSIS	27	-0.422388	-1.30213	0.148649	3595	tags=26%, list=15%, signal=31%
GO_PROTEIN_LOCALIZATION_TO_LYSOSOME	18	-0.426933	-1.30211	0.185859	7869	tags=56%, list=34%, signal=84%
GO_REGULATION_OF_INTERLEUKIN_1_PRODUCTION	51	-0.448356	-1.30142	0.214429	7225	tags=45%, list=31%, signal=65%
GO_REGULATION_OF_DENDRITE_MORPHOGENESIS	69	-0.358429	-1.30136	0.150943	6283	tags=36%, list=27%, signal=49%
GO_SPECIFICATION_OF_SYMMETRY	106	-0.343547	-1.30129	0.129666	7531	tags=42%, list=32%, signal=62%
GO_SINGLE_ORGANISM_CELL_ADHESION	422	-0.347843	-1.30116	0.189753	8012	tags=44%, list=34%, signal=66%
GO_DRUG_METABOLIC_PROCESS	37	-0.425352	-1.30104	0.136861	5605	tags=43%, list=24%, signal=57%
GO_POSITIVE_REGULATION_OF_CYCLIC_NUCLEOTIDE_METABOLIC_PROCESS	91	-0.370768	-1.30083	0.143636	5216	tags=38%, list=22%, signal=49%
GO_NEGATIVE_REGULATION_OF_I_KAPPAB_KINASE_NF_KAPPAB_SIGNALING	46	-0.380141	-1.30027	0.169661	7327	tags=43%, list=31%, signal=63%
GO_MORPHOGENESIS_OF_AN_EPITHELIUM	376	-0.307904	-1.29999	0.118343	7485	tags=39%, list=32%, signal=57%
GO_REGULATION_OF_CARTILAGE_DEVELOPMENT	58	-0.436583	-1.29998	0.217391	5835	tags=43%, list=25%, signal=57%
GO_ENDOCARDIAL_CUSHION_MORPHOGENESIS	22	-0.48021	-1.29981	0.2	2210	tags=27%, list=9%, signal=30%
GO_FATTY_ACID_DERIVATIVE_TRANSPORT	19	-0.444744	-1.29932	0.136622	6057	tags=53%, list=26%, signal=71%
GO_INTERMEDIATE_FILAMENT_BASED_PROCESS	41	-0.404007	-1.29902	0.161479	4880	tags=39%, list=21%, signal=49%
GO_REGULATION_OF_POTASSIUM_ION_TRANSMEMBRANE_TRANSPORTER_ACTIVITY	40	-0.377421	-1.29884	0.136802	5425	tags=35%, list=23%, signal=46%
GO_REGULATION_OF_RECEPTOR_INTERNALIZATION	35	-0.380638	-1.29877	0.14652	8341	tags=51%, list=36%, signal=80%
GO_REGULATION_OF_ADENYLATE_CYCLASE_ACTIVITY	62	-0.380414	-1.29835	0.14882	5174	tags=37%, list=22%, signal=48%
GO_OOCYTE_MATURATION	16	-0.492612	-1.29817	0.165669	3838	tags=38%, list=16%, signal=45%
GO_NEGATIVE_REGULATION_OF_LEUKOCYTE_MIGRATION	30	-0.452004	-1.29813	0.1875	3821	tags=30%, list=16%, signal=36%
GO_REGULATION_OF_BINDING	271	-0.280795	-1.29807	0.126789	4472	tags=23%, list=19%, signal=28%
GO_DEVELOPMENT_OF_PRIMARY_SEXUAL_CHARACTERISTICS	185	-0.303853	-1.29603	0.0957854	4340	tags=25%, list=19%, signal=30%
GO_EMBRYONIC_EYE_MORPHOGENESIS	33	-0.410137	-1.29583	0.152344	3531	tags=30%, list=15%, signal=36%
GO_CELLULAR_RESPONSE_TO_EPIDERMAL_GROWTH_FACTOR_STIMULUS	23	-0.418282	-1.29554	0.163569	10136	tags=70%, list=44%, signal=123%
GO_CELL_VOLUME_HOMEOSTASIS	24	-0.405253	-1.29552	0.153101	8944	tags=54%, list=38%, signal=88%
GO_POSITIVE_REGULATION_OF_BLOOD_PRESSURE	30	-0.43226	-1.29551	0.155235	6351	tags=50%, list=27%, signal=69%
GO_MYELOID_LEUKOCYTE_MEDIATED_IMMUNITY	39	-0.418644	-1.29518	0.175373	2482	tags=31%, list=11%, signal=34%
GO_AMMONIUM_TRANSPORT	54	-0.357567	-1.29357	0.131679	5632	tags=31%, list=24%, signal=41%
GO_NEGATIVE_REGULATION_OF_HISTONE_ACETYLATION	15	-0.44291	-1.29344	0.167002	3869	tags=27%, list=17%, signal=32%
GO_EXOCRINE_SYSTEM_DEVELOPMENT	39	-0.389217	-1.29315	0.153527	4486	tags=33%, list=19%, signal=41%
GO_LEUKOCYTE_HOMEOSTASIS	59	-0.421926	-1.29314	0.201961	6089	tags=44%, list=26%, signal=60%
GO_RESPONSE_TO_GROWTH_HORMONE	26	-0.410741	-1.29262	0.166667	4203	tags=31%, list=18%, signal=37%
GO_POSITIVE_REGULATION_OF_CYTOPLASMIC_TRANSPORT	262	-0.274663	-1.29244	0.147059	7836	tags=36%, list=34%, signal=54%
GO_TISSUE_REGENERATION	45	-0.37832	-1.29166	0.134298	5800	tags=36%, list=25%, signal=47%
GO_REGULATION_OF_DENDRITE_DEVELOPMENT	112	-0.33417	-1.29039	0.145833	6283	tags=37%, list=27%, signal=50%
GO_REGULATION_OF_NEURON_PROJECTION_REGENERATION	20	-0.448591	-1.28996	0.182353	4559	tags=30%, list=20%, signal=37%
GO_POSITIVE_REGULATION_OF_CALCIUM_ION_TRANSPORT_INTO_CYTOSOL	47	-0.394986	-1.28985	0.156309	7793	tags=49%, list=33%, signal=73%
GO_REGULATION_OF_DNA_BINDING	90	-0.30424	-1.28947	0.145098	4257	tags=27%, list=18%, signal=33%
GO_EMBRYONIC_MORPHOGENESIS	499	-0.302551	-1.28821	0.135922	5872	tags=31%, list=25%, signal=40%
GO_MORPHOGENESIS_OF_AN_ENDOTHELIUM	16	-0.469358	-1.28812	0.222437	3090	tags=31%, list=13%, signal=36%
GO_LIPID_MODIFICATION	199	-0.303342	-1.28811	0.113027	5942	tags=35%, list=26%, signal=46%
GO_REGULATION_OF_CELL_GROWTH	359	-0.285689	-1.28779	0.144231	6351	tags=32%, list=27%, signal=43%
GO_REGULATION_OF_DENDRITIC_SPINE_DEVELOPMENT	52	-0.350542	-1.28734	0.160784	2951	tags=21%, list=13%, signal=24%
GO_REGULATION_OF_EXTENT_OF_CELL_GROWTH	97	-0.33946	-1.28712	0.16185	5972	tags=36%, list=26%, signal=48%
GO_LYMPHOCYTE_HOMEOSTASIS	49	-0.417859	-1.28709	0.199226	5957	tags=43%, list=26%, signal=57%
GO_MUSCLE_ORGAN_MORPHOGENESIS	62	-0.36538	-1.28679	0.149905	5432	tags=34%, list=23%, signal=44%
GO_RESPONSE_TO_ETHANOL	123	-0.309279	-1.28654	0.107914	7082	tags=39%, list=30%, signal=56%
GO_NEGATIVE_REGULATION_OF_CYTOPLASMIC_TRANSPORT	110	-0.303505	-1.28548	0.160784	6607	tags=35%, list=28%, signal=49%
GO_AORTA_MORPHOGENESIS	21	-0.444704	-1.2853	0.190661	3552	tags=33%, list=15%, signal=39%
GO_NEGATIVE_REGULATION_OF_MYOTUBE_DIFFERENTIATION	17	-0.442255	-1.28525	0.183953	7581	tags=53%, list=33%, signal=78%
GO_ARTERY_MORPHOGENESIS	49	-0.389818	-1.28497	0.170732	4222	tags=33%, list=18%, signal=40%
GO_METAL_ION_TRANSPORT	494	-0.294401	-1.28462	0.09375	6346	tags=32%, list=27%, signal=44%
GO_NEGATIVE_REGULATION_OF_ADAPTIVE_IMMUNE_RESPONSE	35	-0.449754	-1.28438	0.211268	7062	tags=54%, list=30%, signal=78%
GO_REGULATION_OF_CELL_SIZE	160	-0.308374	-1.28401	0.146245	7078	tags=38%, list=30%, signal=54%
GO_ANDROGEN_METABOLIC_PROCESS	28	-0.414699	-1.28389	0.160448	1760	tags=21%, list=8%, signal=23%
GO_POSITIVE_REGULATION_OF_G1_S_TRANSITION_OF_MITOTIC_CELL_CYCLE	24	-0.38607	-1.28377	0.177515	3698	tags=33%, list=16%, signal=40%
GO_REGULATION_OF_MUSCLE_ADAPTATION	57	-0.366244	-1.28308	0.158416	5111	tags=33%, list=22%, signal=43%
GO_POSITIVE_REGULATION_OF_VASOCONSTRICTION	30	-0.461555	-1.28204	0.20075	8629	tags=60%, list=37%, signal=95%
GO_POSITIVE_REGULATION_OF_REACTIVE_OXYGEN_SPECIES_METABOLIC_PROCESS	80	-0.364837	-1.28165	0.184524	2956	tags=24%, list=13%, signal=27%
GO_ADULT_BEHAVIOR	120	-0.348915	-1.28148	0.148214	5303	tags=35%, list=23%, signal=45%
GO_POSITIVE_REGULATION_OF_PHAGOCYTOSIS	44	-0.421712	-1.2814	0.195358	6351	tags=50%, list=27%, signal=69%
GO_REGULATION_OF_REACTIVE_OXYGEN_SPECIES_BIOSYNTHETIC_PROCESS	61	-0.377088	-1.28112	0.19883	7194	tags=43%, list=31%, signal=62%
GO_REGULATION_OF_ORGAN_FORMATION	32	-0.414546	-1.28103	0.187146	5537	tags=41%, list=24%, signal=53%
GO_AMMONIUM_ION_METABOLIC_PROCESS	159	-0.303621	-1.28089	0.0914286	4637	tags=26%, list=20%, signal=33%
GO_REGULATION_OF_RESPONSE_TO_REACTIVE_OXYGEN_SPECIES	33	-0.355539	-1.28083	0.149338	4308	tags=27%, list=18%, signal=33%
GO_REGULATION_OF_ACTIN_FILAMENT_BUNDLE_ASSEMBLY	72	-0.341795	-1.28008	0.158215	7677	tags=43%, list=33%, signal=64%
GO_REGULATION_OF_INTRACELLULAR_STEROID_HORMONE_RECEPTOR_SIGNALING_PATHWAY	54	-0.35184	-1.27984	0.203285	7335	tags=43%, list=31%, signal=62%
GO_NEGATIVE_REGULATION_OF_GROWTH	219	-0.305715	-1.2798	0.155642	5582	tags=31%, list=24%, signal=40%
GO_POSITIVE_REGULATION_OF_AUTOPHAGY	73	-0.337005	-1.2795	0.173653	8009	tags=45%, list=34%, signal=69%
GO_POSITIVE_REGULATION_OF_RESPONSE_TO_EXTRACELLULAR_STIMULUS	44	-0.359231	-1.27926	0.198381	6015	tags=34%, list=26%, signal=46%
GO_ANATOMICAL_STRUCTURE_MATURATION	38	-0.394877	-1.27893	0.164751	2783	tags=29%, list=12%, signal=33%
GO_NEGATIVE_REGULATION_OF_PROTEIN_SECRETION	92	-0.334002	-1.27886	0.146388	7134	tags=42%, list=31%, signal=61%
GO_MITOCHONDRION_LOCALIZATION	33	-0.374926	-1.27867	0.179435	2339	tags=21%, list=10%, signal=24%
GO_NEGATIVE_REGULATION_OF_IMMUNE_EFFECTOR_PROCESS	91	-0.383094	-1.27854	0.21135	7062	tags=42%, list=30%, signal=60%
GO_REGULATION_OF_PATHWAY_RESTRICTED_SMAD_PROTEIN_PHOSPHORYLATION	55	-0.387199	-1.27847	0.165103	4180	tags=31%, list=18%, signal=38%
GO_REGULATION_OF_CELLULAR_EXTRAVASATION	22	-0.477521	-1.27832	0.218147	2959	tags=32%, list=13%, signal=36%
GO_CARDIAC_CHAMBER_MORPHOGENESIS	98	-0.336294	-1.27809	0.140741	3090	tags=24%, list=13%, signal=28%
GO_SKELETAL_SYSTEM_MORPHOGENESIS	185	-0.330668	-1.27778	0.167323	8021	tags=43%, list=34%, signal=65%
GO_NEGATIVE_REGULATION_OF_LOCOMOTION	241	-0.314024	-1.27754	0.158582	4390	tags=26%, list=19%, signal=32%
GO_NEGATIVE_REGULATION_OF_ESTABLISHMENT_OF_PROTEIN_LOCALIZATION	187	-0.290724	-1.27719	0.147573	7134	tags=37%, list=31%, signal=54%
GO_CARDIAC_CONDUCTION	72	-0.370053	-1.27666	0.163669	5863	tags=39%, list=25%, signal=52%
GO_MICROTUBULE_ANCHORING	17	-0.479078	-1.27662	0.205451	7047	tags=65%, list=30%, signal=93%
GO_PALATE_DEVELOPMENT	82	-0.357848	-1.27659	0.162055	5840	tags=33%, list=25%, signal=44%
GO_INSULIN_RECEPTOR_SIGNALING_PATHWAY	75	-0.316298	-1.27646	0.147727	5687	tags=32%, list=24%, signal=42%
GO_POSITIVE_REGULATION_OF_SUBSTRATE_ADHESION_DEPENDENT_CELL_SPREADING	24	-0.393923	-1.27605	0.175803	2119	tags=21%, list=9%, signal=23%
GO_POSITIVE_REGULATION_OF_FATTY_ACID_METABOLIC_PROCESS	27	-0.407357	-1.27584	0.163498	4105	tags=33%, list=18%, signal=40%
GO_POSITIVE_REGULATION_OF_INTERLEUKIN_6_PRODUCTION	62	-0.418252	-1.27564	0.223577	5247	tags=37%, list=23%, signal=48%
GO_TELENCEPHALON_GLIAL_CELL_MIGRATION	19	-0.443458	-1.27556	0.181818	5835	tags=53%, list=25%, signal=70%
GO_PROTEIN_HOMOOLIGOMERIZATION	230	-0.273063	-1.27504	0.122905	5810	tags=30%, list=25%, signal=40%
GO_GLAND_DEVELOPMENT	361	-0.276409	-1.27415	0.116858	5872	tags=30%, list=25%, signal=40%
GO_SENSORY_ORGAN_DEVELOPMENT	443	-0.299995	-1.2732	0.142315	7004	tags=36%, list=30%, signal=50%
GO_POSITIVE_REGULATION_OF_RECEPTOR_MEDIATED_ENDOCYTOSIS	42	-0.372498	-1.27302	0.15547	5868	tags=38%, list=25%, signal=51%
GO_CARTILAGE_DEVELOPMENT_INVOLVED_IN_ENDOCHONDRAL_BONE_MORPHOGENESIS	17	-0.498642	-1.27232	0.201581	5376	tags=41%, list=23%, signal=53%
GO_REGULATION_OF_INTERLEUKIN_6_PRODUCTION	94	-0.405478	-1.27226	0.233663	5247	tags=35%, list=23%, signal=45%
GO_REGULATION_OF_NUCLEOCYTOPLASMIC_TRANSPORT	207	-0.292923	-1.27174	0.166667	7179	tags=37%, list=31%, signal=53%
GO_REGULATION_OF_CGMP_METABOLIC_PROCESS	24	-0.416065	-1.27153	0.181146	4800	tags=42%, list=21%, signal=52%
GO_POTASSIUM_ION_HOMEOSTASIS	17	-0.467636	-1.27104	0.195029	7493	tags=53%, list=32%, signal=78%
GO_PEPTIDYL_THREONINE_MODIFICATION	46	-0.405441	-1.27099	0.214286	5137	tags=33%, list=22%, signal=42%
GO_MONOCARBOXYLIC_ACID_BIOSYNTHETIC_PROCESS	161	-0.29597	-1.27003	0.121212	6195	tags=32%, list=27%, signal=43%
GO_RESPONSE_TO_FIBROBLAST_GROWTH_FACTOR	102	-0.31298	-1.26977	0.182156	5690	tags=29%, list=24%, signal=39%
GO_REGULATION_OF_STEROID_METABOLIC_PROCESS	68	-0.324313	-1.26975	0.142857	4685	tags=31%, list=20%, signal=39%
GO_REGULATION_OF_CELL_ADHESION_MEDIATED_BY_INTEGRIN	37	-0.420102	-1.26971	0.191011	3451	tags=27%, list=15%, signal=32%
GO_POSITIVE_REGULATION_OF_CATABOLIC_PROCESS	372	-0.255286	-1.26965	0.177419	6031	tags=27%, list=26%, signal=36%
GO_REGULATION_OF_PROTEIN_BINDING	160	-0.283922	-1.2696	0.149312	5897	tags=28%, list=25%, signal=37%
GO_REGULATION_OF_DEPHOSPHORYLATION	142	-0.283048	-1.26955	0.179012	4794	tags=25%, list=21%, signal=31%
GO_TRANSFORMING_GROWTH_FACTOR_BETA_RECEPTOR_SIGNALING_PATHWAY	92	-0.335725	-1.26856	0.181118	7485	tags=41%, list=32%, signal=61%
GO_POSITIVE_REGULATION_OF_GLYCOPROTEIN_METABOLIC_PROCESS	17	-0.437276	-1.26824	0.187008	4963	tags=35%, list=21%, signal=45%
GO_BONE_RESORPTION	20	-0.446166	-1.26819	0.209979	9684	tags=60%, list=42%, signal=103%
GO_POSITIVE_REGULATION_OF_DENDRITE_MORPHOGENESIS	30	-0.40716	-1.26816	0.188324	7476	tags=43%, list=32%, signal=64%
GO_RESPONSE_TO_CARBOHYDRATE	150	-0.297193	-1.2679	0.133581	6351	tags=33%, list=27%, signal=46%
GO_REGULATION_OF_TUMOR_NECROSIS_FACTOR_BIOSYNTHETIC_PROCESS	17	-0.518067	-1.2669	0.246753	5737	tags=53%, list=25%, signal=70%
GO_REGULATION_OF_SUPEROXIDE_METABOLIC_PROCESS	21	-0.401287	-1.2666	0.178645	6351	tags=33%, list=27%, signal=46%
GO_ANATOMICAL_STRUCTURE_ARRANGEMENT	16	-0.443569	-1.26659	0.176364	5658	tags=44%, list=24%, signal=58%
GO_REGENERATION	147	-0.327424	-1.26652	0.178503	4740	tags=29%, list=20%, signal=36%
GO_POSITIVE_REGULATION_OF_ACTIN_CYTOSKELETON_REORGANIZATION	16	-0.468993	-1.26651	0.180077	7262	tags=56%, list=31%, signal=82%
GO_REGULATION_OF_EXTRINSIC_APOPTOTIC_SIGNALING_PATHWAY	139	-0.317574	-1.26597	0.182	5600	tags=31%, list=24%, signal=40%
GO_DETOXIFICATION	68	-0.335058	-1.26563	0.178138	6776	tags=34%, list=29%, signal=48%
GO_CELLULAR_RESPONSE_TO_OXIDATIVE_STRESS	171	-0.288094	-1.26537	0.16996	5853	tags=28%, list=25%, signal=37%
GO_DENDRITIC_CELL_MIGRATION	18	-0.516034	-1.26431	0.256262	6264	tags=50%, list=27%, signal=68%
GO_POTASSIUM_ION_IMPORT	27	-0.411514	-1.26369	0.168111	7585	tags=44%, list=33%, signal=66%
GO_REGULATION_OF_NEUTROPHIL_MIGRATION	30	-0.463846	-1.26333	0.231855	4963	tags=43%, list=21%, signal=55%
GO_POSITIVE_REGULATION_OF_CALCIUM_MEDIATED_SIGNALING	38	-0.397904	-1.26317	0.220779	6815	tags=39%, list=29%, signal=56%
GO_REGULATION_OF_STEM_CELL_DIFFERENTIATION	107	-0.328589	-1.26308	0.152778	6003	tags=36%, list=26%, signal=48%
GO_POSITIVE_REGULATION_OF_STRIATED_MUSCLE_CELL_DIFFERENTIATION	44	-0.372867	-1.26279	0.177515	7708	tags=45%, list=33%, signal=68%
GO_NEGATIVE_REGULATION_OF_SECRETION	173	-0.317456	-1.26232	0.143657	7296	tags=39%, list=31%, signal=56%
GO_ACTOMYOSIN_STRUCTURE_ORGANIZATION	70	-0.353847	-1.26167	0.193858	6132	tags=40%, list=26%, signal=54%
GO_BLOOD_VESSEL_ENDOTHELIAL_CELL_MIGRATION	23	-0.426301	-1.26128	0.183365	6894	tags=43%, list=30%, signal=62%
GO_POSITIVE_REGULATION_OF_POTASSIUM_ION_TRANSMEMBRANE_TRANSPORTER_ACTIVITY	16	-0.449878	-1.26057	0.197318	5425	tags=44%, list=23%, signal=57%
GO_AMINE_METABOLIC_PROCESS	122	-0.305073	-1.26033	0.124521	4655	tags=26%, list=20%, signal=33%
GO_REGULATION_OF_INTERLEUKIN_1_BETA_PRODUCTION	41	-0.436873	-1.26023	0.246493	7225	tags=44%, list=31%, signal=64%
GO_NEGATIVE_REGULATION_OF_CIRCADIAN_RHYTHM	15	-0.448125	-1.26008	0.182495	5044	tags=40%, list=22%, signal=51%
GO_ACID_SECRETION	62	-0.348609	-1.25981	0.135084	6057	tags=47%, list=26%, signal=63%
GO_NEGATIVE_REGULATION_OF_DEFENSE_RESPONSE	119	-0.345688	-1.25893	0.194981	7225	tags=39%, list=31%, signal=57%
GO_REGULATION_OF_ORGAN_MORPHOGENESIS	230	-0.287271	-1.25886	0.167653	7411	tags=37%, list=32%, signal=54%
GO_REGULATION_OF_REGULATED_SECRETORY_PATHWAY	115	-0.311438	-1.25831	0.161351	6198	tags=35%, list=27%, signal=47%
GO_CELLULAR_RESPONSE_TO_STEROID_HORMONE_STIMULUS	198	-0.284178	-1.25814	0.159615	4385	tags=22%, list=19%, signal=27%
GO_GLUTAMINE_FAMILY_AMINO_ACID_CATABOLIC_PROCESS	22	-0.413793	-1.25813	0.151751	1844	tags=23%, list=8%, signal=25%
GO_REGULATION_OF_EMBRYONIC_DEVELOPMENT	104	-0.323419	-1.258	0.159919	5589	tags=33%, list=24%, signal=43%
GO_RAC_PROTEIN_SIGNAL_TRANSDUCTION	18	-0.432517	-1.25793	0.220557	6264	tags=50%, list=27%, signal=68%
GO_RESPONSE_TO_TEMPERATURE_STIMULUS	129	-0.306056	-1.25786	0.153137	4537	tags=26%, list=19%, signal=33%
GO_SUBSTRATE_DEPENDENT_CELL_MIGRATION	26	-0.44429	-1.25784	0.228916	4044	tags=35%, list=17%, signal=42%
GO_POSITIVE_REGULATION_OF_NF_KAPPAB_TRANSCRIPTION_FACTOR_ACTIVITY	125	-0.333627	-1.25771	0.2103	7659	tags=41%, list=33%, signal=60%
GO_FUCOSYLATION	22	-0.43037	-1.25739	0.188139	5304	tags=45%, list=23%, signal=59%
GO_RAS_PROTEIN_SIGNAL_TRANSDUCTION	138	-0.310404	-1.2563	0.198364	6874	tags=37%, list=30%, signal=52%
GO_NEGATIVE_REGULATION_OF_GLUCOSE_TRANSPORT	15	-0.435888	-1.25628	0.217069	4985	tags=33%, list=21%, signal=42%
GO_RESPONSE_TO_HYDROGEN_PEROXIDE	103	-0.320781	-1.25604	0.187377	5853	tags=31%, list=25%, signal=41%
GO_CARDIAC_ATRIUM_DEVELOPMENT	29	-0.412504	-1.25562	0.190661	5517	tags=38%, list=24%, signal=50%
GO_RESPIRATORY_SYSTEM_DEVELOPMENT	190	-0.312699	-1.25501	0.158513	7847	tags=43%, list=34%, signal=64%
GO_NEUROMUSCULAR_JUNCTION_DEVELOPMENT	34	-0.372105	-1.25491	0.178641	2543	tags=29%, list=11%, signal=33%
GO_CELLULAR_RESPONSE_TO_LIGHT_STIMULUS	83	-0.307934	-1.25411	0.178	6862	tags=41%, list=29%, signal=58%
GO_EPIDERMIS_MORPHOGENESIS	27	-0.42785	-1.25363	0.198364	6140	tags=41%, list=26%, signal=55%
GO_LEUKOCYTE_ACTIVATION	382	-0.370652	-1.25354	0.258252	6008	tags=35%, list=26%, signal=46%
GO_C21_STEROID_HORMONE_METABOLIC_PROCESS	22	-0.420706	-1.25336	0.217565	1789	tags=27%, list=8%, signal=30%
GO_NEGATIVE_REGULATION_OF_HORMONE_SECRETION	66	-0.336699	-1.25327	0.151571	6435	tags=38%, list=28%, signal=52%
GO_POSITIVE_REGULATION_OF_POTASSIUM_ION_TRANSMEMBRANE_TRANSPORT	24	-0.424013	-1.253	0.199623	8190	tags=63%, list=35%, signal=96%
GO_POSITIVE_REGULATION_OF_CELL_ADHESION_MEDIATED_BY_INTEGRIN	16	-0.501374	-1.25296	0.22179	3451	tags=31%, list=15%, signal=37%
GO_NEGATIVE_REGULATION_OF_CYCLIN_DEPENDENT_PROTEIN_KINASE_ACTIVITY	32	-0.363155	-1.25273	0.186235	2938	tags=25%, list=13%, signal=29%
GO_POSITIVE_REGULATION_OF_PROTEIN_IMPORT	97	-0.318739	-1.25178	0.158954	7491	tags=40%, list=32%, signal=59%
GO_REGULATION_OF_MACROPHAGE_DERIVED_FOAM_CELL_DIFFERENTIATION	26	-0.442367	-1.25149	0.229323	6770	tags=46%, list=29%, signal=65%
GO_RESPONSE_TO_OXYGEN_LEVELS	297	-0.287752	-1.25146	0.180077	4492	tags=26%, list=19%, signal=32%
GO_REGULATION_OF_EXCRETION	22	-0.476547	-1.25105	0.22043	4288	tags=45%, list=18%, signal=56%
GO_NEGATIVE_REGULATION_OF_MAP_KINASE_ACTIVITY	67	-0.333589	-1.25084	0.186613	7194	tags=43%, list=31%, signal=62%
GO_MYELOID_DENDRITIC_CELL_ACTIVATION	25	-0.47767	-1.25083	0.254369	3743	tags=32%, list=16%, signal=38%
GO_REGULATION_OF_HEMOPOIESIS	286	-0.321667	-1.25073	0.225434	7266	tags=39%, list=31%, signal=56%
GO_POSITIVE_REGULATION_OF_GLIOGENESIS	39	-0.35784	-1.25071	0.162791	7624	tags=51%, list=33%, signal=76%
GO_POSITIVE_REGULATION_OF_MYOBLAST_DIFFERENTIATION	15	-0.468747	-1.25031	0.228395	2355	tags=33%, list=10%, signal=37%
GO_EMBRYONIC_HINDLIMB_MORPHOGENESIS	26	-0.421619	-1.25009	0.208417	5158	tags=31%, list=22%, signal=39%
GO_REGULATION_OF_PEPTIDE_TRANSPORT	223	-0.283472	-1.24957	0.138122	7764	tags=38%, list=33%, signal=57%
GO_SKELETAL_MUSCLE_ORGAN_DEVELOPMENT	118	-0.326735	-1.24948	0.192453	8255	tags=50%, list=35%, signal=77%
GO_RESPONSE_TO_MUSCLE_STRETCH	17	-0.434906	-1.24932	0.231776	537	tags=18%, list=2%, signal=18%
GO_POSITIVE_REGULATION_OF_INFLAMMATORY_RESPONSE	101	-0.40899	-1.24888	0.236994	4963	tags=37%, list=21%, signal=46%
GO_PROTEIN_OLIGOMERIZATION	392	-0.260957	-1.24834	0.137476	5810	tags=28%, list=25%, signal=36%
GO_SENSORY_PERCEPTION	431	-0.291772	-1.24822	0.118966	6897	tags=36%, list=30%, signal=50%
GO_B_CELL_ACTIVATION_INVOLVED_IN_IMMUNE_RESPONSE	34	-0.421758	-1.24749	0.233333	3742	tags=35%, list=16%, signal=42%
GO_NEURON_PROJECTION_GUIDANCE	186	-0.327535	-1.24708	0.184762	7362	tags=41%, list=32%, signal=60%
GO_CANONICAL_WNT_SIGNALING_PATHWAY	86	-0.328503	-1.24704	0.185259	2873	tags=21%, list=12%, signal=24%
GO_GLAND_MORPHOGENESIS	90	-0.341529	-1.24656	0.190083	7220	tags=44%, list=31%, signal=64%
GO_GLUTAMATE_METABOLIC_PROCESS	26	-0.391663	-1.24639	0.208748	7621	tags=38%, list=33%, signal=57%
GO_REGULATION_OF_POLYSACCHARIDE_METABOLIC_PROCESS	40	-0.334288	-1.24627	0.171103	5512	tags=30%, list=24%, signal=39%
GO_COCHLEA_DEVELOPMENT	36	-0.389472	-1.2461	0.206379	5658	tags=39%, list=24%, signal=51%
GO_CELL_AGING	64	-0.312706	-1.24553	0.179704	7194	tags=41%, list=31%, signal=59%
GO_POSITIVE_REGULATION_OF_PHOSPHOPROTEIN_PHOSPHATASE_ACTIVITY	15	-0.463522	-1.24549	0.242857	2145	tags=27%, list=9%, signal=29%
GO_POSITIVE_REGULATION_OF_SIGNAL_TRANSDUCTION_BY_P53_CLASS_MEDIATOR	17	-0.402151	-1.24539	0.202811	2720	tags=24%, list=12%, signal=27%
GO_CYTOPLASMIC_MICROTUBULE_ORGANIZATION	38	-0.363093	-1.24505	0.206316	5084	tags=29%, list=22%, signal=37%
GO_RESPONSE_TO_ZINC_ION	50	-0.362063	-1.24499	0.205607	3995	tags=28%, list=17%, signal=34%
GO_REGULATION_OF_GLIAL_CELL_PROLIFERATION	21	-0.399913	-1.24497	0.182556	7624	tags=52%, list=33%, signal=78%
GO_NEURAL_PRECURSOR_CELL_PROLIFERATION	66	-0.346372	-1.24428	0.206439	5872	tags=38%, list=25%, signal=50%
GO_REGULATION_OF_CARDIAC_MUSCLE_CELL_ACTION_POTENTIAL	17	-0.460908	-1.24381	0.223735	1521	tags=24%, list=7%, signal=25%
GO_T_CELL_SELECTION	36	-0.467808	-1.24375	0.279528	6179	tags=44%, list=27%, signal=60%
GO_EPITHELIAL_CELL_PROLIFERATION	85	-0.321513	-1.24324	0.179775	8036	tags=42%, list=34%, signal=64%
GO_GLUTAMATE_RECEPTOR_SIGNALING_PATHWAY	38	-0.426792	-1.24318	0.203448	5536	tags=39%, list=24%, signal=52%
GO_POSITIVE_REGULATION_OF_SMOOTHENED_SIGNALING_PATHWAY	23	-0.429168	-1.24279	0.210309	5925	tags=43%, list=25%, signal=58%
GO_T_CELL_DIFFERENTIATION	118	-0.383605	-1.24263	0.275591	6290	tags=39%, list=27%, signal=53%
GO_CELLULAR_AMINO_ACID_CATABOLIC_PROCESS	105	-0.321326	-1.24208	0.176357	7621	tags=41%, list=33%, signal=61%
GO_NEGATIVE_REGULATION_OF_CARBOHYDRATE_METABOLIC_PROCESS	47	-0.326758	-1.24185	0.174157	5419	tags=32%, list=23%, signal=42%
GO_RESPONSE_TO_AUDITORY_STIMULUS	23	-0.43006	-1.24113	0.199627	6089	tags=52%, list=26%, signal=71%
GO_REGULATION_OF_EPITHELIAL_CELL_APOPTOTIC_PROCESS	49	-0.369365	-1.24106	0.205882	6233	tags=41%, list=27%, signal=56%
GO_NEGATIVE_REGULATION_OF_REPRODUCTIVE_PROCESS	43	-0.357721	-1.24011	0.175781	8198	tags=42%, list=35%, signal=64%
GO_ACTIN_FILAMENT_BASED_PROCESS	417	-0.288941	-1.23967	0.199609	5219	tags=28%, list=22%, signal=35%
GO_ACTIN_CYTOSKELETON_REORGANIZATION	50	-0.354814	-1.23956	0.2167	7989	tags=46%, list=34%, signal=70%
GO_REGULATION_OF_NEURONAL_SYNAPTIC_PLASTICITY	45	-0.377667	-1.23911	0.200723	8273	tags=51%, list=36%, signal=79%
GO_METANEPHRIC_NEPHRON_MORPHOGENESIS	21	-0.446527	-1.23911	0.212844	7411	tags=62%, list=32%, signal=91%
GO_DEVELOPMENTAL_MATURATION	175	-0.29962	-1.23879	0.160149	5052	tags=31%, list=22%, signal=40%
GO_PROTEIN_MODIFICATION_BY_SMALL_PROTEIN_REMOVAL	108	-0.344074	-1.23822	0.264957	7278	tags=39%, list=31%, signal=56%
GO_EXTRINSIC_APOPTOTIC_SIGNALING_PATHWAY_VIA_DEATH_DOMAIN_RECEPTORS	39	-0.353684	-1.23803	0.204124	5810	tags=38%, list=25%, signal=51%
GO_POSITIVE_REGULATION_OF_COAGULATION	21	-0.440423	-1.23738	0.212066	7844	tags=52%, list=34%, signal=79%
GO_REGULATION_OF_SENSORY_PERCEPTION	30	-0.419719	-1.237	0.206655	3696	tags=33%, list=16%, signal=40%
GO_PURINE_CONTAINING_COMPOUND_BIOSYNTHETIC_PROCESS	128	-0.274825	-1.23691	0.187739	8222	tags=42%, list=35%, signal=65%
GO_REGULATION_OF_EPITHELIAL_TO_MESENCHYMAL_TRANSITION	62	-0.351783	-1.23689	0.201232	4740	tags=29%, list=20%, signal=36%
GO_POSITIVE_REGULATION_OF_KIDNEY_DEVELOPMENT	38	-0.405742	-1.23682	0.205323	7411	tags=50%, list=32%, signal=73%
GO_ORGANIC_ACID_BIOSYNTHETIC_PROCESS	253	-0.271482	-1.2367	0.132075	6279	tags=30%, list=27%, signal=41%
GO_REGULATION_OF_CGMP_BIOSYNTHETIC_PROCESS	18	-0.441758	-1.23635	0.212569	4563	tags=39%, list=20%, signal=48%
GO_POSITIVE_REGULATION_OF_CELL_CYCLE_G1_S_PHASE_TRANSITION	28	-0.360654	-1.23591	0.210843	4159	tags=32%, list=18%, signal=39%
GO_NEGATIVE_REGULATION_OF_CELL_SUBSTRATE_ADHESION	50	-0.347694	-1.2358	0.191321	5511	tags=36%, list=24%, signal=47%
GO_LYMPHOCYTE_ACTIVATION	315	-0.371091	-1.23574	0.27821	5972	tags=35%, list=26%, signal=47%
GO_CELLULAR_RESPONSE_TO_REACTIVE_OXYGEN_SPECIES	96	-0.298738	-1.23566	0.198058	6285	tags=32%, list=27%, signal=44%
GO_MEMBRANE_BIOGENESIS	28	-0.414977	-1.2356	0.223735	9265	tags=57%, list=40%, signal=95%
GO_NEGATIVE_REGULATION_OF_ORGANIC_ACID_TRANSPORT	17	-0.429398	-1.23541	0.185921	4439	tags=35%, list=19%, signal=44%
GO_REGULATION_OF_LIPID_STORAGE	38	-0.383024	-1.23519	0.2158	2605	tags=21%, list=11%, signal=24%
GO_POSITIVE_REGULATION_OF_PROTEIN_LOCALIZATION_TO_NUCLEUS	121	-0.284445	-1.23512	0.187023	8279	tags=41%, list=36%, signal=64%
GO_REGULATION_OF_SODIUM_ION_TRANSPORT	72	-0.329765	-1.23458	0.143689	5109	tags=33%, list=22%, signal=43%
GO_REGULATION_OF_STAT_CASCADE	119	-0.327391	-1.23451	0.170778	2731	tags=20%, list=12%, signal=23%
GO_CELLULAR_RESPONSE_TO_GAMMA_RADIATION	19	-0.381991	-1.23436	0.20751	832	tags=16%, list=4%, signal=16%
GO_NEGATIVE_REGULATION_OF_PROTEIN_LOCALIZATION_TO_CELL_PERIPHERY	20	-0.409477	-1.23402	0.245545	3235	tags=25%, list=14%, signal=29%
GO_REGULATION_OF_LYASE_ACTIVITY	75	-0.346202	-1.23373	0.19678	6275	tags=37%, list=27%, signal=51%
GO_ANATOMICAL_STRUCTURE_HOMEOSTASIS	262	-0.279008	-1.23342	0.153101	6510	tags=30%, list=28%, signal=41%
GO_REGULATION_OF_ACTIN_FILAMENT_DEPOLYMERIZATION	45	-0.350261	-1.2327	0.1881	5321	tags=27%, list=23%, signal=34%
GO_RESPONSE_TO_ACETYLCHOLINE	17	-0.4088	-1.23222	0.230347	1987	tags=24%, list=9%, signal=26%
GO_BRAIN_MORPHOGENESIS	30	-0.392807	-1.23213	0.205323	7106	tags=50%, list=30%, signal=72%
GO_MULTI_MULTICELLULAR_ORGANISM_PROCESS	185	-0.292113	-1.23175	0.169145	6146	tags=33%, list=26%, signal=44%
GO_POSITIVE_REGULATION_OF_REACTIVE_OXYGEN_SPECIES_BIOSYNTHETIC_PROCESS	44	-0.38169	-1.23143	0.252446	2955	tags=25%, list=13%, signal=29%
GO_DENDRITIC_CELL_CHEMOTAXIS	15	-0.531013	-1.23103	0.288679	6233	tags=53%, list=27%, signal=73%
GO_POSITIVE_REGULATION_OF_CYCLIN_DEPENDENT_PROTEIN_KINASE_ACTIVITY	33	-0.361002	-1.23051	0.196819	4486	tags=33%, list=19%, signal=41%
GO_MAMMARY_GLAND_EPITHELIAL_CELL_DIFFERENTIATION	16	-0.411817	-1.23051	0.22379	4260	tags=25%, list=18%, signal=31%
GO_POSITIVE_REGULATION_OF_DNA_REPLICATION	83	-0.307981	-1.23027	0.194882	7570	tags=41%, list=32%, signal=60%
GO_NEGATIVE_REGULATION_OF_CELL_PROJECTION_ORGANIZATION	135	-0.293757	-1.22979	0.193487	5582	tags=27%, list=24%, signal=36%
GO_CARDIAC_CHAMBER_DEVELOPMENT	135	-0.319555	-1.22973	0.190476	3090	tags=22%, list=13%, signal=25%
GO_POSITIVE_REGULATION_OF_MYELOID_LEUKOCYTE_DIFFERENTIATION	45	-0.372879	-1.22955	0.220114	6467	tags=40%, list=28%, signal=55%
GO_NEGATIVE_REGULATION_OF_DNA_METABOLIC_PROCESS	103	-0.317265	-1.22938	0.214429	3466	tags=24%, list=15%, signal=28%
GO_COBALAMIN_METABOLIC_PROCESS	18	-0.411597	-1.2292	0.213462	5839	tags=44%, list=25%, signal=59%
GO_POSITIVE_REGULATION_OF_NEURON_APOPTOTIC_PROCESS	46	-0.325143	-1.22907	0.186139	1169	tags=15%, list=5%, signal=16%
GO_PHOSPHATIDYLINOSITOL_METABOLIC_PROCESS	183	-0.290647	-1.2287	0.202756	5293	tags=32%, list=23%, signal=41%
GO_COLUMNAR_CUBOIDAL_EPITHELIAL_CELL_DEVELOPMENT	47	-0.343479	-1.22757	0.189084	3131	tags=26%, list=13%, signal=29%
GO_CELLULAR_RESPONSE_TO_ALKALOID	31	-0.378949	-1.22751	0.20073	2041	tags=23%, list=9%, signal=25%
GO_REGULATION_OF_SYSTEMIC_ARTERIAL_BLOOD_PRESSURE_BY_HORMONE	29	-0.432769	-1.22747	0.22905	6351	tags=41%, list=27%, signal=57%
GO_NEGATIVE_REGULATION_OF_TOR_SIGNALING	30	-0.386782	-1.22657	0.224532	3324	tags=27%, list=14%, signal=31%
GO_EMBRYONIC_DIGESTIVE_TRACT_MORPHOGENESIS	17	-0.460247	-1.22642	0.224	2608	tags=35%, list=11%, signal=40%
GO_RESPONSE_TO_LITHIUM_ION	25	-0.401578	-1.22641	0.225296	1955	tags=24%, list=8%, signal=26%
GO_POSITIVE_REGULATION_OF_MICROTUBULE_POLYMERIZATION_OR_DEPOLYMERIZATION	19	-0.42442	-1.22626	0.225	7697	tags=47%, list=33%, signal=71%
GO_CARDIAC_SEPTUM_DEVELOPMENT	82	-0.350288	-1.2258	0.201581	7375	tags=43%, list=32%, signal=62%
GO_RESPONSE_TO_OSMOTIC_STRESS	58	-0.335046	-1.22562	0.201961	7001	tags=41%, list=30%, signal=59%
GO_REGULATION_OF_LEUKOCYTE_MIGRATION	142	-0.391709	-1.2252	0.267442	5023	tags=35%, list=22%, signal=44%
GO_PROTEIN_TARGETING_TO_LYSOSOME	15	-0.423471	-1.22513	0.244444	7869	tags=53%, list=34%, signal=80%
GO_RESPONSE_TO_LEAD_ION	19	-0.42739	-1.22454	0.234	4183	tags=37%, list=18%, signal=45%
GO_HISTONE_H3_DEACETYLATION	22	-0.375299	-1.22403	0.21875	2664	tags=27%, list=11%, signal=31%
GO_POSITIVE_REGULATION_OF_CYTOKINE_PRODUCTION	342	-0.339315	-1.22376	0.257253	5571	tags=30%, list=24%, signal=39%
GO_REGULATION_OF_ASTROCYTE_DIFFERENTIATION	25	-0.389552	-1.22284	0.198165	5114	tags=32%, list=22%, signal=41%
GO_CELLULAR_RESPONSE_TO_UV	65	-0.312953	-1.22254	0.220648	6862	tags=45%, list=29%, signal=63%
GO_ENDODERM_FORMATION	50	-0.410819	-1.22146	0.266112	9016	tags=56%, list=39%, signal=91%
GO_ESTABLISHMENT_OF_MITOTIC_SPINDLE_ORIENTATION	19	-0.450537	-1.2214	0.2818	5463	tags=53%, list=23%, signal=69%
GO_REGULATION_OF_PROTEIN_EXPORT_FROM_NUCLEUS	33	-0.344942	-1.22131	0.233871	4537	tags=30%, list=19%, signal=38%
GO_REGULATION_OF_PHOSPHOPROTEIN_PHOSPHATASE_ACTIVITY	56	-0.317248	-1.22093	0.260692	7907	tags=36%, list=34%, signal=54%
GO_SULFATION	16	-0.462044	-1.2201	0.240326	9746	tags=50%, list=42%, signal=86%
GO_PROSTANOID_METABOLIC_PROCESS	26	-0.408448	-1.21956	0.225806	4424	tags=31%, list=19%, signal=38%
GO_NEGATIVE_REGULATION_OF_AXONOGENESIS	62	-0.328983	-1.21954	0.206226	5582	tags=32%, list=24%, signal=42%
GO_POSITIVE_REGULATION_OF_TRANSCRIPTION_FROM_RNA_POLYMERASE_II_PROMOTER_IN_RESPONSE_TO_STRESS	22	-0.37791	-1.21951	0.219008	5436	tags=32%, list=23%, signal=41%
GO_REGULATION_OF_NEUTROPHIL_CHEMOTAXIS	25	-0.471498	-1.21937	0.281746	6581	tags=52%, list=28%, signal=72%
GO_S_ADENOSYLMETHIONINE_METABOLIC_PROCESS	18	-0.416188	-1.21931	0.219802	6178	tags=39%, list=27%, signal=53%
GO_REGULATION_OF_ODONTOGENESIS	22	-0.447888	-1.21912	0.248047	7330	tags=55%, list=31%, signal=80%
GO_NEUROTROPHIN_SIGNALING_PATHWAY	23	-0.391955	-1.21911	0.202703	2386	tags=26%, list=10%, signal=29%
GO_PROTEIN_ACTIVATION_CASCADE	78	-0.466969	-1.21893	0.309886	3985	tags=33%, list=17%, signal=40%
GO_INFLAMMATORY_RESPONSE_TO_ANTIGENIC_STIMULUS	21	-0.444375	-1.21882	0.254753	7192	tags=43%, list=31%, signal=62%
GO_RNA_DEPENDENT_DNA_BIOSYNTHETIC_PROCESS	21	-0.391597	-1.21865	0.279022	3196	tags=24%, list=14%, signal=28%
GO_MODULATION_OF_EXCITATORY_POSTSYNAPTIC_POTENTIAL	29	-0.433117	-1.21852	0.276836	5813	tags=45%, list=25%, signal=60%
GO_NEGATIVE_REGULATION_OF_OXIDATIVE_STRESS_INDUCED_INTRINSIC_APOPTOTIC_SIGNALING_PATHWAY	19	-0.395318	-1.21777	0.236402	6991	tags=37%, list=30%, signal=53%
GO_EPITHELIAL_STRUCTURE_MAINTENANCE	20	-0.400754	-1.21772	0.21611	6509	tags=35%, list=28%, signal=49%
GO_POSITIVE_REGULATION_OF_EXCITATORY_POSTSYNAPTIC_POTENTIAL	21	-0.471932	-1.21737	0.273063	5389	tags=48%, list=23%, signal=62%
GO_MODIFICATION_BY_SYMBIONT_OF_HOST_MORPHOLOGY_OR_PHYSIOLOGY	43	-0.351467	-1.21691	0.236328	7801	tags=51%, list=33%, signal=77%
GO_POSITIVE_REGULATION_OF_PROTEIN_TYROSINE_KINASE_ACTIVITY	35	-0.360469	-1.21642	0.212406	5869	tags=40%, list=25%, signal=53%
GO_MUSCLE_ADAPTATION	26	-0.40378	-1.2161	0.208494	8359	tags=50%, list=36%, signal=78%
GO_PHOSPHATIDYLINOSITOL_DEPHOSPHORYLATION	23	-0.427107	-1.21588	0.273642	6908	tags=48%, list=30%, signal=68%
GO_PROTEIN_STABILIZATION	126	-0.261713	-1.21543	0.191057	7657	tags=33%, list=33%, signal=49%
GO_POSITIVE_REGULATION_OF_INTERLEUKIN_12_PRODUCTION	33	-0.417374	-1.21542	0.262327	3783	tags=30%, list=16%, signal=36%
GO_INOSITOL_PHOSPHATE_MEDIATED_SIGNALING	16	-0.460286	-1.21536	0.258621	6174	tags=44%, list=26%, signal=59%
GO_HORMONE_METABOLIC_PROCESS	149	-0.302445	-1.21512	0.174632	6922	tags=40%, list=30%, signal=56%
GO_POTASSIUM_ION_TRANSPORT	133	-0.337991	-1.21492	0.218058	5743	tags=33%, list=25%, signal=44%
GO_RESPONSE_TO_ACTIVITY	62	-0.324511	-1.21489	0.176136	2955	tags=21%, list=13%, signal=24%
GO_RESPONSE_TO_STEROID_HORMONE	458	-0.260443	-1.21409	0.148496	4801	tags=24%, list=21%, signal=30%
GO_REGULATION_OF_INTRACELLULAR_PROTEIN_TRANSPORT	343	-0.253838	-1.21404	0.209776	7184	tags=32%, list=31%, signal=45%
GO_MICROVILLUS_ORGANIZATION	19	-0.43263	-1.21358	0.239686	3795	tags=32%, list=16%, signal=38%
GO_REGULATION_OF_INTRACELLULAR_ESTROGEN_RECEPTOR_SIGNALING_PATHWAY	26	-0.378542	-1.21339	0.230126	2067	tags=19%, list=9%, signal=21%
GO_INFLAMMATORY_RESPONSE	399	-0.366299	-1.21313	0.277344	7438	tags=42%, list=32%, signal=61%
GO_REGULATION_OF_NEUROTRANSMITTER_LEVELS	173	-0.304856	-1.21276	0.205128	5408	tags=29%, list=23%, signal=38%
GO_SEGMENTATION	77	-0.306636	-1.21189	0.189293	7887	tags=39%, list=34%, signal=59%
GO_EMBRYONIC_CAMERA_TYPE_EYE_DEVELOPMENT	35	-0.378597	-1.21156	0.229008	5658	tags=34%, list=24%, signal=45%
GO_NEGATIVE_REGULATION_OF_REGULATED_SECRETORY_PATHWAY	21	-0.407746	-1.21153	0.230769	3595	tags=24%, list=15%, signal=28%
GO_MORPHOGENESIS_OF_AN_EPITHELIAL_SHEET	40	-0.348236	-1.21103	0.235656	4617	tags=30%, list=20%, signal=37%
GO_RESPONSE_TO_COCAINE	44	-0.35112	-1.21073	0.20177	3976	tags=30%, list=17%, signal=36%
GO_MULTICELLULAR_ORGANISMAL_RESPONSE_TO_STRESS	61	-0.336336	-1.21053	0.178131	4632	tags=28%, list=20%, signal=35%
GO_POSITIVE_REGULATION_OF_SYNAPSE_ASSEMBLY	56	-0.369448	-1.21009	0.217163	5303	tags=32%, list=23%, signal=42%
GO_REGULATION_OF_MICROTUBULE_POLYMERIZATION	28	-0.372225	-1.20961	0.230769	7697	tags=46%, list=33%, signal=69%
GO_POSITIVE_REGULATION_OF_LEUKOCYTE_DIFFERENTIATION	121	-0.365486	-1.20952	0.271484	6467	tags=40%, list=28%, signal=56%
GO_POSITIVE_REGULATION_OF_INTRACELLULAR_PROTEIN_TRANSPORT	229	-0.252289	-1.20931	0.203593	8093	tags=35%, list=35%, signal=53%
GO_REGULATION_OF_PRODUCTION_OF_MOLECULAR_MEDIATOR_OF_IMMUNE_RESPONSE	93	-0.359242	-1.20931	0.240777	3504	tags=25%, list=15%, signal=29%
GO_MACROMOLECULE_DEACYLATION	67	-0.292446	-1.20895	0.238095	4078	tags=22%, list=18%, signal=27%
GO_CELL_DIFFERENTIATION_IN_HINDBRAIN	19	-0.438365	-1.2085	0.232432	7377	tags=42%, list=32%, signal=62%
GO_EXPLORATION_BEHAVIOR	19	-0.418789	-1.20802	0.253788	4647	tags=32%, list=20%, signal=39%
GO_POSITIVE_REGULATION_OF_FIBROBLAST_PROLIFERATION	52	-0.361903	-1.208	0.218504	2929	tags=29%, list=13%, signal=33%
GO_MYELOID_CELL_HOMEOSTASIS	78	-0.293336	-1.20797	0.210832	6306	tags=35%, list=27%, signal=47%
GO_EMBRYONIC_ORGAN_MORPHOGENESIS	265	-0.294415	-1.20707	0.184261	5835	tags=31%, list=25%, signal=41%
GO_MESONEPHRIC_TUBULE_MORPHOGENESIS	53	-0.369919	-1.20653	0.213592	2921	tags=25%, list=13%, signal=28%
GO_NEGATIVE_REGULATION_OF_CD4_POSITIVE_ALPHA_BETA_T_CELL_ACTIVATION	15	-0.45638	-1.20633	0.264	7062	tags=53%, list=30%, signal=76%
GO_EMBRYONIC_PATTERN_SPECIFICATION	52	-0.351129	-1.20621	0.224172	5254	tags=33%, list=23%, signal=42%
GO_REGULATION_OF_KIDNEY_DEVELOPMENT	52	-0.36695	-1.20615	0.225621	7411	tags=44%, list=32%, signal=65%
GO_ATRIAL_SEPTUM_DEVELOPMENT	18	-0.430784	-1.20533	0.234834	3966	tags=33%, list=17%, signal=40%
GO_NEGATIVE_REGULATION_OF_POTASSIUM_ION_TRANSMEMBRANE_TRANSPORTER_ACTIVITY	15	-0.425452	-1.20524	0.229287	6887	tags=47%, list=30%, signal=66%
GO_METANEPHROS_MORPHOGENESIS	27	-0.396229	-1.20493	0.241697	7411	tags=52%, list=32%, signal=76%
GO_OLIGODENDROCYTE_DEVELOPMENT	30	-0.360492	-1.20482	0.223265	2902	tags=20%, list=12%, signal=23%
GO_IONOTROPIC_GLUTAMATE_RECEPTOR_SIGNALING_PATHWAY	23	-0.446924	-1.20471	0.238411	5536	tags=48%, list=24%, signal=63%
GO_ACTIVATION_OF_NF_KAPPAB_INDUCING_KINASE_ACTIVITY	16	-0.443866	-1.20465	0.267223	2979	tags=38%, list=13%, signal=43%
GO_CELL_SURFACE_RECEPTOR_SIGNALING_PATHWAY_INVOLVED_IN_CELL_CELL_SIGNALING	58	-0.356595	-1.20449	0.2125	5408	tags=38%, list=23%, signal=49%
GO_REGULATION_OF_MITOPHAGY	41	-0.309112	-1.20417	0.273101	3898	tags=22%, list=17%, signal=26%
GO_OLIGODENDROCYTE_DIFFERENTIATION	53	-0.339654	-1.20395	0.191882	3063	tags=23%, list=13%, signal=26%
GO_POSITIVE_REGULATION_OF_TRANSMEMBRANE_RECEPTOR_PROTEIN_SERINE_THREONINE_KINASE_SIGNALING_PATHWAY	95	-0.317757	-1.2034	0.220952	5868	tags=34%, list=25%, signal=45%
GO_CRANIAL_SKELETAL_SYSTEM_DEVELOPMENT	54	-0.351303	-1.20323	0.235294	7429	tags=43%, list=32%, signal=62%
GO_RESPONSE_TO_AMPHETAMINE	29	-0.3803	-1.20319	0.233696	8807	tags=52%, list=38%, signal=83%
GO_POSITIVE_REGULATION_OF_LEUKOCYTE_APOPTOTIC_PROCESS	25	-0.430344	-1.20303	0.257732	2795	tags=32%, list=12%, signal=36%
GO_IRON_ION_HOMEOSTASIS	65	-0.310305	-1.20295	0.216981	6861	tags=35%, list=29%, signal=50%
GO_NEGATIVE_REGULATION_OF_HEMOPOIESIS	113	-0.314927	-1.20258	0.25	6804	tags=36%, list=29%, signal=51%
GO_ANTIGEN_PROCESSING_AND_PRESENTATION_OF_ENDOGENOUS_ANTIGEN	17	-0.506797	-1.20231	0.322266	3587	tags=29%, list=15%, signal=35%
GO_MONOAMINE_TRANSPORT	22	-0.395203	-1.20197	0.21558	3869	tags=36%, list=17%, signal=44%
GO_POSITIVE_REGULATION_OF_FILOPODIUM_ASSEMBLY	24	-0.378784	-1.20157	0.239382	7362	tags=46%, list=32%, signal=67%
GO_PROTEIN_TARGETING_TO_PLASMA_MEMBRANE	23	-0.389627	-1.20139	0.277778	5735	tags=30%, list=25%, signal=40%
GO_INACTIVATION_OF_MAPK_ACTIVITY	25	-0.398467	-1.20134	0.238683	9245	tags=64%, list=40%, signal=106%
GO_CELLULAR_TRANSITION_METAL_ION_HOMEOSTASIS	73	-0.330048	-1.20133	0.20983	6861	tags=33%, list=29%, signal=46%
GO_SYNAPTIC_SIGNALING	372	-0.299141	-1.20101	0.208333	5114	tags=30%, list=22%, signal=38%
GO_POSITIVE_REGULATION_OF_INTRACELLULAR_TRANSPORT	336	-0.248058	-1.19921	0.216433	7491	tags=32%, list=32%, signal=47%
GO_ENDODERMAL_CELL_DIFFERENTIATION	40	-0.410892	-1.19853	0.300601	9016	tags=58%, list=39%, signal=94%
GO_REGULATION_OF_OSTEOBLAST_PROLIFERATION	20	-0.423192	-1.19839	0.253968	7046	tags=45%, list=30%, signal=64%
GO_REGULATION_OF_NITRIC_OXIDE_BIOSYNTHETIC_PROCESS	49	-0.379775	-1.19803	0.271154	4944	tags=31%, list=21%, signal=39%
GO_PATTERN_SPECIFICATION_PROCESS	371	-0.282179	-1.19802	0.187621	7927	tags=40%, list=34%, signal=60%
GO_REGULATION_OF_THE_FORCE_OF_HEART_CONTRACTION	27	-0.403257	-1.19776	0.242315	5843	tags=41%, list=25%, signal=54%
GO_TRANSMISSION_OF_NERVE_IMPULSE	46	-0.388201	-1.19761	0.229358	5084	tags=37%, list=22%, signal=47%
GO_NEGATIVE_REGULATION_OF_CHROMATIN_MODIFICATION	43	-0.355803	-1.19721	0.287726	4091	tags=26%, list=18%, signal=31%
GO_EPITHELIAL_CELL_DIFFERENTIATION	446	-0.272817	-1.1972	0.182903	5084	tags=27%, list=22%, signal=34%
GO_REGULATION_OF_PROTEIN_SECRETION	338	-0.281352	-1.19713	0.22905	7793	tags=39%, list=33%, signal=58%
GO_CARDIAC_SEPTUM_MORPHOGENESIS	49	-0.358905	-1.19686	0.236434	4254	tags=29%, list=18%, signal=35%
GO_NEGATIVE_REGULATION_OF_FAT_CELL_DIFFERENTIATION	38	-0.359986	-1.19682	0.227273	5537	tags=39%, list=24%, signal=52%
GO_PEPTIDYL_ARGININE_MODIFICATION	16	-0.42726	-1.19663	0.271805	8259	tags=44%, list=35%, signal=68%
GO_ACETYL_COA_METABOLIC_PROCESS	22	-0.393362	-1.19663	0.250522	4747	tags=32%, list=20%, signal=40%
GO_RESPONSE_TO_MINERALOCORTICOID	34	-0.35356	-1.19631	0.238274	3740	tags=26%, list=16%, signal=31%
GO_REGULATION_OF_FATTY_ACID_METABOLIC_PROCESS	79	-0.322929	-1.19598	0.201149	4685	tags=30%, list=20%, signal=38%
GO_POSITIVE_REGULATION_OF_MRNA_PROCESSING	29	-0.349636	-1.19586	0.262136	3369	tags=24%, list=14%, signal=28%
GO_EXTRACELLULAR_STRUCTURE_ORGANIZATION	286	-0.388076	-1.1956	0.294	7411	tags=48%, list=32%, signal=70%
GO_ADIPOSE_TISSUE_DEVELOPMENT	29	-0.391629	-1.19534	0.220408	6897	tags=59%, list=30%, signal=83%
GO_REGULATION_OF_ALPHA_BETA_T_CELL_DIFFERENTIATION	45	-0.40286	-1.19509	0.279693	7045	tags=49%, list=30%, signal=70%
GO_NEGATIVE_REGULATION_OF_CHEMOKINE_PRODUCTION	16	-0.425056	-1.19495	0.252896	9466	tags=75%, list=41%, signal=126%
GO_HEPATICOBILIARY_SYSTEM_DEVELOPMENT	121	-0.288492	-1.19474	0.198039	4378	tags=27%, list=19%, signal=33%
GO_MACROPHAGE_DIFFERENTIATION	18	-0.431343	-1.19461	0.291165	2868	tags=28%, list=12%, signal=32%
GO_REGULATION_OF_SEQUENCE_SPECIFIC_DNA_BINDING_TRANSCRIPTION_FACTOR_ACTIVITY	336	-0.270822	-1.1935	0.208861	7753	tags=37%, list=33%, signal=55%
GO_CHEMOKINE_MEDIATED_SIGNALING_PATHWAY	64	-0.448866	-1.19336	0.307407	5342	tags=41%, list=23%, signal=53%
GO_ESTABLISHMENT_OR_MAINTENANCE_OF_CELL_POLARITY	134	-0.299738	-1.19316	0.247036	5084	tags=32%, list=22%, signal=41%
GO_POSITIVE_REGULATION_OF_PROTEIN_DEPOLYMERIZATION	18	-0.425117	-1.19315	0.263451	5150	tags=33%, list=22%, signal=43%
GO_RESPONSE_TO_AMINO_ACID	99	-0.314507	-1.19308	0.24015	4460	tags=23%, list=19%, signal=29%
GO_REGULATION_OF_PROTEIN_IMPORT	170	-0.282139	-1.19284	0.234375	7179	tags=37%, list=31%, signal=53%
GO_REACTIVE_NITROGEN_SPECIES_METABOLIC_PROCESS	17	-0.407372	-1.19249	0.244186	3166	tags=29%, list=14%, signal=34%
GO_DETECTION_OF_STIMULUS	206	-0.289167	-1.19218	0.205782	4077	tags=24%, list=17%, signal=29%
GO_REGULATION_OF_CHONDROCYTE_DIFFERENTIATION	44	-0.413361	-1.19205	0.266798	5835	tags=41%, list=25%, signal=54%
GO_REGULATION_OF_CELLULAR_KETONE_METABOLIC_PROCESS	157	-0.254788	-1.19067	0.216015	4685	tags=22%, list=20%, signal=28%
GO_RESPONSE_TO_RETINOIC_ACID	96	-0.296028	-1.19051	0.198473	6969	tags=34%, list=30%, signal=49%
GO_POSITIVE_REGULATION_OF_ACTIN_FILAMENT_POLYMERIZATION	61	-0.305408	-1.19037	0.211429	5264	tags=25%, list=23%, signal=32%
GO_CELL_FATE_DETERMINATION	36	-0.357642	-1.18958	0.226277	4260	tags=28%, list=18%, signal=34%
GO_EMBRYONIC_CRANIAL_SKELETON_MORPHOGENESIS	46	-0.355319	-1.18938	0.235294	8198	tags=43%, list=35%, signal=67%
GO_NEGATIVE_REGULATION_OF_REACTIVE_OXYGEN_SPECIES_BIOSYNTHETIC_PROCESS	15	-0.442323	-1.18929	0.241449	10244	tags=67%, list=44%, signal=119%
GO_NEGATIVE_REGULATION_OF_IMMUNE_SYSTEM_PROCESS	340	-0.319193	-1.18927	0.284916	7309	tags=38%, list=31%, signal=54%
GO_NEGATIVE_REGULATION_OF_AMINE_TRANSPORT	24	-0.413894	-1.18923	0.213404	7190	tags=54%, list=31%, signal=78%
GO_CILIUM_MORPHOGENESIS	177	-0.338539	-1.18877	0.294363	3121	tags=20%, list=13%, signal=23%
GO_REGULATION_OF_PROTEIN_LOCALIZATION_TO_CELL_SURFACE	26	-0.332338	-1.18824	0.236473	1181	tags=12%, list=5%, signal=12%
GO_REGULATION_OF_ERYTHROCYTE_DIFFERENTIATION	36	-0.343086	-1.18807	0.236842	6321	tags=39%, list=27%, signal=53%
GO_REGULATION_OF_RAS_PROTEIN_SIGNAL_TRANSDUCTION	176	-0.305078	-1.18751	0.230143	7210	tags=41%, list=31%, signal=60%
GO_REGULATION_OF_PROTEIN_COMPLEX_ASSEMBLY	342	-0.257283	-1.18665	0.21627	7475	tags=35%, list=32%, signal=51%
GO_NEGATIVE_REGULATION_OF_IMMUNE_RESPONSE	105	-0.365802	-1.18612	0.293886	7296	tags=41%, list=31%, signal=59%
GO_PRODUCTION_OF_MOLECULAR_MEDIATOR_OF_IMMUNE_RESPONSE	60	-0.363279	-1.18569	0.294347	4444	tags=28%, list=19%, signal=35%
GO_REGULATION_OF_INFLAMMATORY_RESPONSE_TO_ANTIGENIC_STIMULUS	16	-0.491269	-1.1836	0.290698	6073	tags=44%, list=26%, signal=59%
GO_NEGATIVE_REGULATION_OF_BINDING	127	-0.269346	-1.18247	0.236328	4755	tags=22%, list=20%, signal=28%
GO_NEGATIVE_REGULATION_OF_TELOMERE_MAINTENANCE_VIA_TELOMERE_LENGTHENING	16	-0.394318	-1.18243	0.279412	7845	tags=50%, list=34%, signal=75%
GO_CELLULAR_RESPONSE_TO_OSMOTIC_STRESS	18	-0.408567	-1.18214	0.260081	5219	tags=44%, list=22%, signal=57%
GO_PROTEIN_LOCALIZATION_TO_VACUOLE	43	-0.342477	-1.18198	0.311983	9663	tags=51%, list=41%, signal=87%
GO_CELL_CHEMOTAXIS	153	-0.38949	-1.18198	0.287938	6233	tags=40%, list=27%, signal=54%
GO_POSITIVE_REGULATION_OF_TRANSCRIPTION_FACTOR_IMPORT_INTO_NUCLEUS	47	-0.362491	-1.18167	0.284569	10159	tags=60%, list=44%, signal=105%
GO_GLYCOSIDE_METABOLIC_PROCESS	16	-0.430877	-1.18156	0.274059	1789	tags=25%, list=8%, signal=27%
GO_OVARIAN_FOLLICLE_DEVELOPMENT	52	-0.311462	-1.18119	0.209213	3215	tags=19%, list=14%, signal=22%
GO_DEFINITIVE_HEMOPOIESIS	16	-0.423334	-1.18106	0.280738	5783	tags=38%, list=25%, signal=50%
GO_PHOSPHOLIPID_CATABOLIC_PROCESS	29	-0.359005	-1.18059	0.260456	4507	tags=31%, list=19%, signal=38%
GO_REGULATION_OF_CELLULAR_RESPONSE_TO_HEAT	70	-0.336861	-1.18043	0.307203	8558	tags=49%, list=37%, signal=77%
GO_CELLULAR_RESPONSE_TO_LITHIUM_ION	15	-0.409991	-1.18001	0.246316	1846	tags=20%, list=8%, signal=22%
GO_SECRETORY_GRANULE_ORGANIZATION	23	-0.355018	-1.18001	0.247563	3457	tags=30%, list=15%, signal=36%
GO_POSITIVE_REGULATION_OF_MULTI_ORGANISM_PROCESS	140	-0.251665	-1.17988	0.252988	5247	tags=23%, list=23%, signal=29%
GO_PHASIC_SMOOTH_MUSCLE_CONTRACTION	15	-0.452401	-1.1787	0.245009	6304	tags=53%, list=27%, signal=73%
GO_FEMALE_MEIOTIC_DIVISION	23	-0.414747	-1.17864	0.288104	4832	tags=43%, list=21%, signal=55%
GO_REGULATION_OF_LIPID_BIOSYNTHETIC_PROCESS	116	-0.283586	-1.17806	0.21875	3988	tags=22%, list=17%, signal=26%
GO_REGULATION_OF_NEUROTRANSMITTER_RECEPTOR_ACTIVITY	25	-0.414059	-1.17796	0.276786	4172	tags=36%, list=18%, signal=44%
GO_ORGANIC_ANION_TRANSPORT	346	-0.261647	-1.17787	0.173285	5776	tags=28%, list=25%, signal=37%
GO_REGULATION_OF_INSULIN_LIKE_GROWTH_FACTOR_RECEPTOR_SIGNALING_PATHWAY	18	-0.415986	-1.17776	0.241715	6872	tags=56%, list=29%, signal=79%
GO_CELLULAR_RESPONSE_TO_EXTERNAL_STIMULUS	248	-0.28119	-1.17761	0.254864	6351	tags=31%, list=27%, signal=43%
GO_REGULATION_OF_OXIDOREDUCTASE_ACTIVITY	83	-0.300634	-1.1775	0.245136	2956	tags=19%, list=13%, signal=22%
GO_REGULATION_OF_KERATINOCYTE_PROLIFERATION	23	-0.417909	-1.17736	0.290909	4486	tags=39%, list=19%, signal=48%
GO_NEGATIVE_REGULATION_OF_NF_KAPPAB_IMPORT_INTO_NUCLEUS	16	-0.397652	-1.17727	0.261905	3531	tags=31%, list=15%, signal=37%
GO_POSITIVE_REGULATION_OF_MACROPHAGE_DERIVED_FOAM_CELL_DIFFERENTIATION	15	-0.476372	-1.177	0.262264	10540	tags=80%, list=45%, signal=146%
GO_REGULATION_OF_CELL_CYCLE_G1_S_PHASE_TRANSITION	138	-0.28352	-1.17681	0.259336	7214	tags=41%, list=31%, signal=58%
GO_PHENOL_CONTAINING_COMPOUND_BIOSYNTHETIC_PROCESS	28	-0.377211	-1.17677	0.240069	4566	tags=36%, list=20%, signal=44%
GO_PHOSPHOLIPID_TRANSPORT	53	-0.331955	-1.17666	0.239604	1968	tags=17%, list=8%, signal=19%
GO_NONMOTILE_PRIMARY_CILIUM_ASSEMBLY	23	-0.441888	-1.17654	0.30608	2833	tags=26%, list=12%, signal=30%
GO_LEUKOCYTE_MIGRATION	245	-0.355524	-1.17637	0.321637	6348	tags=37%, list=27%, signal=51%
GO_RESPONSE_TO_CAFFEINE	18	-0.42051	-1.17592	0.286902	3719	tags=33%, list=16%, signal=40%
GO_REGULATION_OF_SODIUM_ION_TRANSMEMBRANE_TRANSPORT	44	-0.342095	-1.1758	0.214	4944	tags=34%, list=21%, signal=43%
GO_INTRACELLULAR_LIPID_TRANSPORT	19	-0.398575	-1.17569	0.258264	2521	tags=21%, list=11%, signal=24%
GO_REGULATION_OF_ICOSANOID_SECRETION	19	-0.400268	-1.17533	0.249027	6039	tags=37%, list=26%, signal=50%
GO_POSITIVE_REGULATION_OF_INTERLEUKIN_1_PRODUCTION	32	-0.436422	-1.1752	0.317623	6146	tags=34%, list=26%, signal=47%
GO_EMBRYONIC_ORGAN_DEVELOPMENT	386	-0.274818	-1.17517	0.204198	5872	tags=29%, list=25%, signal=38%
GO_NEGATIVE_REGULATION_OF_MAPK_CASCADE	135	-0.289988	-1.17444	0.238193	7327	tags=41%, list=31%, signal=59%
GO_NEGATIVE_REGULATION_OF_CARDIAC_MUSCLE_TISSUE_DEVELOPMENT	15	-0.449151	-1.17437	0.275093	7637	tags=53%, list=33%, signal=79%
GO_MACROMITOPHAGY	117	-0.272816	-1.17435	0.220077	5445	tags=26%, list=23%, signal=34%
GO_MICROTUBULE_POLYMERIZATION	25	-0.383347	-1.17351	0.299197	7697	tags=48%, list=33%, signal=72%
GO_NEGATIVE_REGULATION_OF_CELL_ACTIVATION	144	-0.354049	-1.17346	0.302326	7309	tags=43%, list=31%, signal=62%
GO_REGULATION_OF_PRI_MIRNA_TRANSCRIPTION_FROM_RNA_POLYMERASE_II_PROMOTER	17	-0.409991	-1.17328	0.267465	3271	tags=24%, list=14%, signal=27%
GO_ORGAN_REGENERATION	78	-0.321595	-1.17321	0.264762	4740	tags=29%, list=20%, signal=37%
GO_SULFUR_COMPOUND_CATABOLIC_PROCESS	39	-0.378556	-1.1732	0.285192	8186	tags=56%, list=35%, signal=87%
GO_STARTLE_RESPONSE	21	-0.424476	-1.17283	0.279793	5303	tags=48%, list=23%, signal=62%
GO_MODIFICATION_OF_MORPHOLOGY_OR_PHYSIOLOGY_OF_OTHER_ORGANISM	88	-0.29715	-1.17266	0.246154	5177	tags=28%, list=22%, signal=36%
GO_POSITIVE_REGULATION_OF_DEFENSE_RESPONSE	332	-0.319532	-1.17226	0.303675	7254	tags=36%, list=31%, signal=51%
GO_ORGANIC_CYCLIC_COMPOUND_CATABOLIC_PROCESS	325	-0.232085	-1.17211	0.200772	6489	tags=27%, list=28%, signal=37%
GO_PROTEIN_LIPID_COMPLEX_SUBUNIT_ORGANIZATION	33	-0.395916	-1.17161	0.271898	6990	tags=48%, list=30%, signal=69%
GO_NEURON_MATURATION	28	-0.372305	-1.17129	0.276596	4775	tags=39%, list=20%, signal=49%
GO_INTRINSIC_APOPTOTIC_SIGNALING_PATHWAY_IN_RESPONSE_TO_ENDOPLASMIC_RETICULUM_STRESS	31	-0.346663	-1.17125	0.264957	1580	tags=16%, list=7%, signal=17%
GO_POSITIVE_REGULATION_OF_INTERLEUKIN_4_PRODUCTION	21	-0.456128	-1.17109	0.324324	1751	tags=24%, list=8%, signal=26%
GO_POSITIVE_REGULATION_OF_ATPASE_ACTIVITY	41	-0.308787	-1.17055	0.244186	4512	tags=24%, list=19%, signal=30%
GO_REGULATION_OF_TELOMERE_MAINTENANCE_VIA_TELOMERE_LENGTHENING	49	-0.321972	-1.17013	0.283333	7845	tags=43%, list=34%, signal=64%
GO_RESPONSE_TO_FATTY_ACID	78	-0.30676	-1.16953	0.241379	7069	tags=38%, list=30%, signal=55%
GO_BICARBONATE_TRANSPORT	42	-0.360647	-1.16945	0.26742	9084	tags=57%, list=39%, signal=93%
GO_CELLULAR_RESPONSE_TO_INSULIN_STIMULUS	134	-0.273006	-1.16931	0.231373	7003	tags=33%, list=30%, signal=47%
GO_VACUOLE_FUSION	22	-0.346902	-1.1689	0.271255	6365	tags=32%, list=27%, signal=44%
GO_RESPONSE_TO_INTERLEUKIN_1	104	-0.343458	-1.16874	0.28937	6351	tags=32%, list=27%, signal=43%
GO_REGULATION_OF_PROTEIN_LOCALIZATION_TO_NUCLEUS	203	-0.259651	-1.16873	0.246628	7179	tags=35%, list=31%, signal=50%
GO_TOXIN_TRANSPORT	33	-0.305575	-1.1686	0.249509	6729	tags=24%, list=29%, signal=34%
GO_POSITIVE_REGULATION_OF_OXIDOREDUCTASE_ACTIVITY	42	-0.351621	-1.16803	0.272374	5680	tags=33%, list=24%, signal=44%
GO_POSITIVE_REGULATION_OF_CELL_DIVISION	111	-0.303515	-1.1676	0.265625	4759	tags=30%, list=20%, signal=37%
GO_GASTRULATION_WITH_MOUTH_FORMING_SECOND	23	-0.37503	-1.1674	0.261386	9469	tags=61%, list=41%, signal=102%
GO_NEGATIVE_REGULATION_OF_HYDROLASE_ACTIVITY	318	-0.254523	-1.16692	0.22037	5746	tags=28%, list=25%, signal=37%
GO_POSITIVE_REGULATION_OF_CELL_ADHESION	354	-0.323418	-1.16688	0.312734	7239	tags=37%, list=31%, signal=53%
GO_RETINA_HOMEOSTASIS	63	-0.30897	-1.16685	0.222222	7199	tags=32%, list=31%, signal=46%
GO_FLAVONOID_METABOLIC_PROCESS	22	-0.423863	-1.16678	0.29927	6591	tags=41%, list=28%, signal=57%
GO_EXTRACELLULAR_MATRIX_DISASSEMBLY	69	-0.400721	-1.16668	0.316103	7380	tags=51%, list=32%, signal=74%
GO_SPINAL_CORD_DEVELOPMENT	86	-0.327561	-1.1666	0.240809	5835	tags=36%, list=25%, signal=48%
GO_POSITIVE_REGULATION_OF_SECRETION	323	-0.273641	-1.16637	0.231638	7223	tags=35%, list=31%, signal=50%
GO_REGULATION_OF_MYELOID_LEUKOCYTE_DIFFERENTIATION	95	-0.317344	-1.16586	0.292453	6467	tags=33%, list=28%, signal=45%
GO_NEGATIVE_REGULATION_OF_INTERLEUKIN_6_PRODUCTION	31	-0.424583	-1.16579	0.287072	5735	tags=39%, list=25%, signal=51%
GO_REGULATION_OF_SODIUM_ION_TRANSMEMBRANE_TRANSPORTER_ACTIVITY	35	-0.356915	-1.16546	0.237805	2225	tags=26%, list=10%, signal=28%
GO_MUCOPOLYSACCHARIDE_METABOLIC_PROCESS	105	-0.334337	-1.16508	0.288104	7410	tags=50%, list=32%, signal=72%
GO_REGULATION_OF_GLUCOSE_TRANSPORT	87	-0.29654	-1.1647	0.260355	5822	tags=31%, list=25%, signal=41%
GO_CELLULAR_RESPONSE_TO_BIOTIC_STIMULUS	154	-0.340329	-1.1644	0.334623	6224	tags=32%, list=27%, signal=43%
GO_NEGATIVE_REGULATION_OF_OSTEOBLAST_DIFFERENTIATION	34	-0.35408	-1.1643	0.271825	6140	tags=35%, list=26%, signal=48%
GO_NEGATIVE_REGULATION_OF_ENDOTHELIAL_CELL_APOPTOTIC_PROCESS	23	-0.402969	-1.16425	0.280769	7883	tags=52%, list=34%, signal=79%
GO_NUCLEAR_TRANSCRIBED_MRNA_CATABOLIC_PROCESS_NONSENSE_MEDIATED_DECAY	38	-0.318519	-1.16395	0.322	4209	tags=24%, list=18%, signal=29%
GO_CARDIAC_VENTRICLE_DEVELOPMENT	99	-0.306077	-1.16383	0.23384	5517	tags=30%, list=24%, signal=40%
GO_RENAL_SYSTEM_PROCESS_INVOLVED_IN_REGULATION_OF_SYSTEMIC_ARTERIAL_BLOOD_PRESSURE	19	-0.417093	-1.16341	0.243948	3256	tags=37%, list=14%, signal=43%
GO_AMINE_CATABOLIC_PROCESS	21	-0.379788	-1.16256	0.257812	4655	tags=33%, list=20%, signal=42%
GO_GLYCEROPHOSPHOLIPID_METABOLIC_PROCESS	282	-0.257831	-1.16251	0.231827	5199	tags=27%, list=22%, signal=35%
GO_REGULATION_OF_INTERLEUKIN_12_PRODUCTION	51	-0.404506	-1.16221	0.323413	6031	tags=39%, list=26%, signal=53%
GO_NEURON_CELL_CELL_ADHESION	16	-0.466799	-1.16105	0.303774	9063	tags=50%, list=39%, signal=82%
GO_RESPONSE_TO_TOXIC_SUBSTANCE	224	-0.2562	-1.16069	0.205714	7069	tags=33%, list=30%, signal=46%
GO_POSITIVE_REGULATION_OF_DENDRITE_DEVELOPMENT	60	-0.330941	-1.16042	0.293006	6283	tags=35%, list=27%, signal=48%
GO_SKIN_EPIDERMIS_DEVELOPMENT	67	-0.323924	-1.16021	0.265107	7218	tags=36%, list=31%, signal=52%
GO_POSITIVE_REGULATION_OF_REGULATED_SECRETORY_PATHWAY	44	-0.32173	-1.15954	0.267465	5863	tags=39%, list=25%, signal=52%
GO_NEGATIVE_REGULATION_OF_INTERLEUKIN_10_PRODUCTION	16	-0.475162	-1.15906	0.322772	3504	tags=31%, list=15%, signal=37%
GO_POSITIVE_REGULATION_OF_LEUKOCYTE_MIGRATION	105	-0.37509	-1.15905	0.322457	5247	tags=35%, list=23%, signal=45%
GO_NEGATIVE_REGULATION_OF_REACTIVE_OXYGEN_SPECIES_METABOLIC_PROCESS	41	-0.330051	-1.15895	0.258491	5853	tags=29%, list=25%, signal=39%
GO_REGULATION_OF_CAMP_MEDIATED_SIGNALING	20	-0.399635	-1.1589	0.295455	5023	tags=40%, list=22%, signal=51%
GO_NEPHRIC_DUCT_DEVELOPMENT	15	-0.439961	-1.15887	0.284351	5658	tags=40%, list=24%, signal=53%
GO_FIBRINOLYSIS	15	-0.474202	-1.15878	0.309654	5446	tags=33%, list=23%, signal=43%
GO_REGULATION_OF_FAT_CELL_DIFFERENTIATION	93	-0.29936	-1.15854	0.228628	6089	tags=38%, list=26%, signal=51%
GO_NEGATIVE_REGULATION_OF_MYOBLAST_DIFFERENTIATION	22	-0.39947	-1.15803	0.279528	6330	tags=41%, list=27%, signal=56%
GO_NEGATIVE_REGULATION_OF_T_CELL_DIFFERENTIATION	28	-0.38153	-1.15795	0.250509	7045	tags=46%, list=30%, signal=66%
GO_POSITIVE_REGULATION_OF_SODIUM_ION_TRANSPORT	33	-0.334913	-1.15738	0.273973	4523	tags=33%, list=19%, signal=41%
GO_REGULATION_OF_FIBROBLAST_PROLIFERATION	77	-0.308788	-1.15727	0.251968	5159	tags=32%, list=22%, signal=42%
GO_NEGATIVE_REGULATION_OF_BIOMINERAL_TISSUE_DEVELOPMENT	15	-0.505	-1.15702	0.3286	7330	tags=53%, list=31%, signal=78%
GO_NEGATIVE_REGULATION_OF_SIGNAL_TRANSDUCTION_BY_P53_CLASS_MEDIATOR	27	-0.348396	-1.1569	0.261386	4075	tags=26%, list=17%, signal=31%
GO_NEGATIVE_REGULATION_OF_ENDOTHELIAL_CELL_PROLIFERATION	29	-0.374667	-1.15666	0.27307	5370	tags=38%, list=23%, signal=49%
GO_ACTIN_FILAMENT_BUNDLE_ORGANIZATION	47	-0.324856	-1.15642	0.288032	7510	tags=38%, list=32%, signal=56%
GO_RESPONSE_TO_DSRNA	51	-0.336264	-1.15632	0.300203	8519	tags=45%, list=37%, signal=71%
GO_POSITIVE_REGULATION_OF_ACTIN_FILAMENT_BUNDLE_ASSEMBLY	44	-0.33362	-1.15619	0.270059	8383	tags=48%, list=36%, signal=74%
GO_RESPONSE_TO_NERVE_GROWTH_FACTOR	36	-0.351276	-1.156	0.284351	5118	tags=33%, list=22%, signal=43%
GO_ESTABLISHMENT_OF_MITOTIC_SPINDLE_LOCALIZATION	23	-0.414069	-1.15594	0.342912	5463	tags=48%, list=23%, signal=62%
GO_REGULATION_OF_RENAL_SODIUM_EXCRETION	17	-0.472133	-1.15507	0.320298	3976	tags=35%, list=17%, signal=43%
GO_REGULATION_OF_TOLL_LIKE_RECEPTOR_4_SIGNALING_PATHWAY	17	-0.425531	-1.15423	0.315682	9026	tags=53%, list=39%, signal=86%
GO_CELLULAR_RESPONSE_TO_RETINOIC_ACID	57	-0.311634	-1.15416	0.251838	6224	tags=30%, list=27%, signal=41%
GO_RETINOIC_ACID_METABOLIC_PROCESS	21	-0.407367	-1.1541	0.274908	6715	tags=48%, list=29%, signal=67%
GO_MECHANORECEPTOR_DIFFERENTIATION	47	-0.327967	-1.15408	0.260073	1096	tags=15%, list=5%, signal=16%
GO_SENSORY_PERCEPTION_OF_LIGHT_STIMULUS	172	-0.283855	-1.15404	0.223776	7111	tags=40%, list=31%, signal=56%
GO_AMINOGLYCAN_BIOSYNTHETIC_PROCESS	104	-0.339102	-1.15402	0.304436	7410	tags=51%, list=32%, signal=74%
GO_REGULATION_OF_CYTOSKELETON_ORGANIZATION	464	-0.262468	-1.15381	0.272727	5584	tags=27%, list=24%, signal=35%
GO_MAMMARY_GLAND_DEVELOPMENT	109	-0.281899	-1.15357	0.224609	5835	tags=29%, list=25%, signal=39%
GO_CHONDROITIN_SULFATE_PROTEOGLYCAN_METABOLIC_PROCESS	42	-0.402803	-1.15333	0.326214	7380	tags=50%, list=32%, signal=73%
GO_NEGATIVE_REGULATION_OF_CELL_GROWTH	155	-0.275432	-1.15282	0.247505	5582	tags=30%, list=24%, signal=39%
GO_ORGANONITROGEN_COMPOUND_CATABOLIC_PROCESS	319	-0.256445	-1.15269	0.234862	6129	tags=29%, list=26%, signal=39%
GO_NEGATIVE_REGULATION_OF_TRANSFERASE_ACTIVITY	334	-0.236683	-1.15201	0.231388	7225	tags=31%, list=31%, signal=44%
GO_POLYSACCHARIDE_BIOSYNTHETIC_PROCESS	40	-0.32485	-1.15193	0.281124	7021	tags=40%, list=30%, signal=57%
GO_PROTEIN_DESTABILIZATION	33	-0.332459	-1.15176	0.257796	1879	tags=18%, list=8%, signal=20%
GO_REGULATION_OF_MAST_CELL_ACTIVATION	38	-0.38643	-1.15168	0.329502	7296	tags=53%, list=31%, signal=77%
GO_PRIMARY_ALCOHOL_METABOLIC_PROCESS	42	-0.344587	-1.15158	0.27027	6922	tags=45%, list=30%, signal=64%
GO_CELL_FATE_COMMITMENT_INVOLVED_IN_FORMATION_OF_PRIMARY_GERM_LAYER	28	-0.355013	-1.15136	0.267552	5658	tags=32%, list=24%, signal=42%
GO_NEGATIVE_REGULATION_OF_PEPTIDYL_SERINE_PHOSPHORYLATION	22	-0.371073	-1.15099	0.289206	7428	tags=55%, list=32%, signal=80%
GO_REGULATION_OF_GLIOGENESIS	81	-0.290493	-1.14995	0.235185	5596	tags=30%, list=24%, signal=39%
GO_REGULATION_OF_RECEPTOR_BIOSYNTHETIC_PROCESS	19	-0.361774	-1.14972	0.295833	2605	tags=21%, list=11%, signal=24%
GO_CELLULAR_PROTEIN_COMPLEX_DISASSEMBLY	45	-0.315943	-1.14954	0.27451	3420	tags=24%, list=15%, signal=29%
GO_MODULATION_BY_VIRUS_OF_HOST_MORPHOLOGY_OR_PHYSIOLOGY	37	-0.332379	-1.14931	0.300199	4354	tags=32%, list=19%, signal=40%
GO_REGULATION_OF_DENDRITIC_SPINE_MORPHOGENESIS	29	-0.356439	-1.14925	0.280769	5897	tags=34%, list=25%, signal=46%
GO_REPRODUCTIVE_SYSTEM_DEVELOPMENT	366	-0.252075	-1.14913	0.241445	4486	tags=23%, list=19%, signal=28%
GO_REGULATION_OF_BONE_RESORPTION	28	-0.364459	-1.14898	0.281746	7793	tags=50%, list=33%, signal=75%
GO_PHOSPHOLIPID_DEPHOSPHORYLATION	33	-0.371749	-1.14852	0.287129	5508	tags=36%, list=24%, signal=48%
GO_DEVELOPMENTAL_INDUCTION	27	-0.380169	-1.14852	0.289908	5376	tags=41%, list=23%, signal=53%
GO_AMINOGLYCAN_METABOLIC_PROCESS	157	-0.312746	-1.14852	0.264875	7410	tags=45%, list=32%, signal=65%
GO_NITRIC_OXIDE_METABOLIC_PROCESS	15	-0.411166	-1.14821	0.28023	3166	tags=33%, list=14%, signal=39%
GO_CRANIAL_NERVE_DEVELOPMENT	37	-0.355089	-1.1482	0.264432	5835	tags=41%, list=25%, signal=54%
GO_NEGATIVE_REGULATION_OF_CATABOLIC_PROCESS	190	-0.256572	-1.14789	0.276471	6073	tags=27%, list=26%, signal=36%
GO_VESICLE_DOCKING_INVOLVED_IN_EXOCYTOSIS	34	-0.324287	-1.14773	0.306043	9199	tags=47%, list=39%, signal=78%
GO_REGULATION_OF_STEROID_BIOSYNTHETIC_PROCESS	46	-0.31782	-1.14702	0.268571	4439	tags=24%, list=19%, signal=29%
GO_REGULATION_OF_SMALL_GTPASE_MEDIATED_SIGNAL_TRANSDUCTION	268	-0.282906	-1.14672	0.27451	7210	tags=37%, list=31%, signal=53%
GO_REGULATION_OF_PHOSPHATASE_ACTIVITY	114	-0.26432	-1.1464	0.262834	4794	tags=25%, list=21%, signal=31%
GO_FACE_DEVELOPMENT	46	-0.331576	-1.14624	0.295983	7570	tags=41%, list=32%, signal=61%
GO_ACTIVATION_OF_MAPKK_ACTIVITY	47	-0.339057	-1.14605	0.289062	8202	tags=47%, list=35%, signal=72%
GO_LEUKOCYTE_CELL_CELL_ADHESION	230	-0.352179	-1.14595	0.335968	6290	tags=36%, list=27%, signal=48%
GO_RESPONSE_TO_LIGHT_STIMULUS	250	-0.257228	-1.14595	0.263862	4222	tags=24%, list=18%, signal=29%
GO_POSITIVE_REGULATION_OF_CALCIUM_ION_IMPORT	47	-0.351992	-1.14582	0.304432	5680	tags=36%, list=24%, signal=48%
GO_CELLULAR_COMPONENT_DISASSEMBLY	403	-0.244675	-1.14565	0.260437	7413	tags=34%, list=32%, signal=49%
GO_REGULATION_OF_BMP_SIGNALING_PATHWAY	72	-0.325438	-1.14565	0.282772	5680	tags=36%, list=24%, signal=48%
GO_DETECTION_OF_MECHANICAL_STIMULUS_INVOLVED_IN_SENSORY_PERCEPTION	19	-0.41272	-1.1456	0.288225	3724	tags=26%, list=16%, signal=31%
GO_NEURON_PROJECTION_REGENERATION	29	-0.372288	-1.14524	0.302857	6894	tags=41%, list=30%, signal=59%
GO_ORGANIC_HYDROXY_COMPOUND_TRANSPORT	141	-0.279002	-1.14466	0.255357	3986	tags=22%, list=17%, signal=26%
GO_RESPONSE_TO_CORTICOSTERONE	26	-0.361465	-1.14437	0.309091	1999	tags=23%, list=9%, signal=25%
GO_REGULATION_OF_LEUKOCYTE_DIFFERENTIATION	207	-0.322983	-1.1442	0.31384	6490	tags=35%, list=28%, signal=48%
GO_REGULATION_OF_RECEPTOR_MEDIATED_ENDOCYTOSIS	72	-0.29703	-1.14399	0.281609	7070	tags=38%, list=30%, signal=54%
GO_MYELOID_LEUKOCYTE_MIGRATION	92	-0.3791	-1.14396	0.308738	6146	tags=38%, list=26%, signal=51%
GO_EXTRINSIC_APOPTOTIC_SIGNALING_PATHWAY	97	-0.299687	-1.14258	0.28629	5497	tags=33%, list=24%, signal=43%
GO_NEGATIVE_REGULATION_OF_INTRACELLULAR_PROTEIN_TRANSPORT	87	-0.276395	-1.14198	0.264	5858	tags=30%, list=25%, signal=40%
GO_EYE_MORPHOGENESIS	122	-0.294145	-1.1419	0.248062	3836	tags=22%, list=16%, signal=26%
GO_CIRCADIAN_RHYTHM	122	-0.279151	-1.14169	0.26938	7335	tags=36%, list=31%, signal=52%
GO_REGULATION_OF_STEROID_HORMONE_SECRETION	18	-0.40599	-1.14151	0.290844	8257	tags=56%, list=35%, signal=86%
GO_DENDRITIC_SPINE_DEVELOPMENT	19	-0.395561	-1.14097	0.316505	3288	tags=26%, list=14%, signal=31%
GO_FC_EPSILON_RECEPTOR_SIGNALING_PATHWAY	134	-0.289118	-1.1408	0.339251	7753	tags=31%, list=33%, signal=46%
GO_NEGATIVE_REGULATION_OF_ACTIN_FILAMENT_DEPOLYMERIZATION	32	-0.357254	-1.14065	0.293204	6848	tags=34%, list=29%, signal=49%
GO_POSITIVE_REGULATION_OF_TUMOR_NECROSIS_FACTOR_SUPERFAMILY_CYTOKINE_PRODUCTION	56	-0.38805	-1.14043	0.342412	6420	tags=34%, list=28%, signal=47%
GO_REGULATION_OF_LIPID_CATABOLIC_PROCESS	46	-0.332152	-1.13982	0.276316	7071	tags=37%, list=30%, signal=53%
GO_HEAD_MORPHOGENESIS	33	-0.368063	-1.13975	0.295409	6732	tags=39%, list=29%, signal=55%
GO_POSITIVE_REGULATION_OF_TYROSINE_PHOSPHORYLATION_OF_STAT3_PROTEIN	34	-0.364196	-1.13931	0.286275	3307	tags=24%, list=14%, signal=27%
GO_ORGAN_MATURATION	17	-0.408274	-1.13881	0.307978	2783	tags=29%, list=12%, signal=33%
GO_POSITIVE_REGULATION_OF_G_PROTEIN_COUPLED_RECEPTOR_PROTEIN_SIGNALING_PATHWAY	21	-0.395982	-1.13871	0.326126	3976	tags=29%, list=17%, signal=34%
GO_NEGATIVE_REGULATION_OF_STEROID_METABOLIC_PROCESS	22	-0.365019	-1.13814	0.278008	4676	tags=27%, list=20%, signal=34%
GO_OOGENESIS	54	-0.311371	-1.13806	0.274953	2501	tags=19%, list=11%, signal=21%
GO_ENDOTHELIAL_CELL_PROLIFERATION	22	-0.39206	-1.13756	0.309569	4190	tags=36%, list=18%, signal=44%
GO_CELL_ACTIVATION_INVOLVED_IN_IMMUNE_RESPONSE	119	-0.354334	-1.13728	0.333984	5022	tags=32%, list=22%, signal=40%
GO_POSITIVE_REGULATION_OF_NEUTROPHIL_MIGRATION	26	-0.416407	-1.13696	0.336032	6581	tags=46%, list=28%, signal=64%
GO_RETINAL_GANGLION_CELL_AXON_GUIDANCE	16	-0.437367	-1.1368	0.319149	5367	tags=38%, list=23%, signal=49%
GO_POSITIVE_REGULATION_OF_CYTOKINE_PRODUCTION_INVOLVED_IN_IMMUNE_RESPONSE	29	-0.365237	-1.13621	0.314402	2542	tags=24%, list=11%, signal=27%
GO_REGULATION_OF_EXOCYTOSIS	169	-0.26673	-1.13604	0.268199	6198	tags=31%, list=27%, signal=42%
GO_PITUITARY_GLAND_DEVELOPMENT	35	-0.352273	-1.13587	0.30303	4836	tags=34%, list=21%, signal=43%
GO_SENSORY_PERCEPTION_OF_TEMPERATURE_STIMULUS	15	-0.445201	-1.13561	0.310714	6146	tags=53%, list=26%, signal=72%
GO_SKELETAL_MUSCLE_TISSUE_REGENERATION	22	-0.35001	-1.13558	0.293542	5800	tags=36%, list=25%, signal=48%
GO_ORGANELLE_DISASSEMBLY	167	-0.249978	-1.13509	0.25144	6815	tags=30%, list=29%, signal=42%
GO_TRANSLATIONAL_INITIATION	61	-0.287526	-1.13412	0.366013	10578	tags=49%, list=45%, signal=90%
GO_CELLULAR_KETONE_METABOLIC_PROCESS	65	-0.29913	-1.13374	0.266795	3578	tags=20%, list=15%, signal=24%
GO_REGULATION_OF_GLUCOSE_METABOLIC_PROCESS	95	-0.272252	-1.13332	0.264078	3410	tags=20%, list=15%, signal=23%
GO_ERYTHROCYTE_HOMEOSTASIS	63	-0.282363	-1.13318	0.290514	6306	tags=33%, list=27%, signal=46%
GO_ERBB2_SIGNALING_PATHWAY	38	-0.32014	-1.13169	0.302605	3949	tags=26%, list=17%, signal=32%
GO_NEGATIVE_REGULATION_OF_NUCLEOCYTOPLASMIC_TRANSPORT	66	-0.297098	-1.13128	0.275154	5114	tags=30%, list=22%, signal=39%
GO_FATTY_ACID_DERIVATIVE_BIOSYNTHETIC_PROCESS	41	-0.356625	-1.13089	0.314775	2707	tags=17%, list=12%, signal=19%
GO_MONOVALENT_INORGANIC_CATION_TRANSPORT	381	-0.245237	-1.13078	0.243697	5794	tags=26%, list=25%, signal=34%
GO_ENDOCYTOSIS	462	-0.286751	-1.13076	0.312261	6472	tags=33%, list=28%, signal=44%
GO_MEMBRANE_DEPOLARIZATION	54	-0.343135	-1.13049	0.310284	5863	tags=39%, list=25%, signal=52%
GO_MULTICELLULAR_ORGANISM_METABOLIC_PROCESS	77	-0.393571	-1.13023	0.330754	7266	tags=44%, list=31%, signal=64%
GO_KIDNEY_MESENCHYME_DEVELOPMENT	17	-0.420815	-1.12964	0.297872	7411	tags=41%, list=32%, signal=60%
GO_CELL_MATURATION	116	-0.271698	-1.12944	0.277457	4956	tags=30%, list=21%, signal=38%
GO_MUSCLE_FIBER_DEVELOPMENT	39	-0.335071	-1.12903	0.301527	3296	tags=28%, list=14%, signal=33%
GO_POSITIVE_REGULATION_OF_LIPID_BIOSYNTHETIC_PROCESS	59	-0.2953	-1.12784	0.283237	3724	tags=22%, list=16%, signal=26%
GO_NEGATIVE_REGULATION_OF_PROTEIN_POLYMERIZATION	52	-0.305405	-1.1271	0.293233	6283	tags=31%, list=27%, signal=42%
GO_NEGATIVE_REGULATION_OF_DEVELOPMENTAL_GROWTH	79	-0.295785	-1.12622	0.275049	6898	tags=37%, list=30%, signal=52%
GO_POSITIVE_REGULATION_OF_LEUKOCYTE_PROLIFERATION	130	-0.37034	-1.12618	0.337232	6467	tags=38%, list=28%, signal=53%
GO_PROSTANOID_BIOSYNTHETIC_PROCESS	18	-0.418486	-1.12575	0.335378	2276	tags=22%, list=10%, signal=25%
GO_NEGATIVE_REGULATION_OF_CELLULAR_AMIDE_METABOLIC_PROCESS	118	-0.261504	-1.12434	0.335317	7629	tags=36%, list=33%, signal=54%
GO_POSITIVE_REGULATION_OF_INTERLEUKIN_1_BETA_PRODUCTION	26	-0.430136	-1.1243	0.336756	5571	tags=31%, list=24%, signal=40%
GO_REGULATION_OF_OSTEOCLAST_DIFFERENTIATION	55	-0.341228	-1.12386	0.332689	6467	tags=35%, list=28%, signal=48%
GO_POSITIVE_REGULATION_OF_ALPHA_BETA_T_CELL_DIFFERENTIATION	36	-0.401259	-1.12378	0.355513	7045	tags=47%, list=30%, signal=68%
GO_NEGATIVE_REGULATION_OF_GLIOGENESIS	35	-0.326927	-1.12269	0.286517	3869	tags=23%, list=17%, signal=27%
GO_CELLULAR_RESPONSE_TO_RADIATION	125	-0.267691	-1.12168	0.323699	6381	tags=34%, list=27%, signal=46%
GO_GENETIC_IMPRINTING	18	-0.37946	-1.12159	0.297131	7500	tags=44%, list=32%, signal=65%
GO_RESPONSE_TO_DRUG	395	-0.247902	-1.1212	0.233645	6778	tags=33%, list=29%, signal=45%
GO_REGULATION_OF_IMMUNE_EFFECTOR_PROCESS	386	-0.296349	-1.12108	0.327068	7145	tags=37%, list=31%, signal=53%
GO_NEGATIVE_REGULATION_OF_CELL_KILLING	16	-0.485659	-1.12082	0.36714	5512	tags=38%, list=24%, signal=49%
GO_LYMPHOCYTE_ACTIVATION_INVOLVED_IN_IMMUNE_RESPONSE	79	-0.358709	-1.12075	0.354902	6420	tags=41%, list=28%, signal=56%
GO_CHONDROITIN_SULFATE_PROTEOGLYCAN_BIOSYNTHETIC_PROCESS	29	-0.417972	-1.12055	0.359316	7380	tags=55%, list=32%, signal=81%
GO_POSITIVE_REGULATION_OF_PROTEASOMAL_PROTEIN_CATABOLIC_PROCESS	96	-0.270682	-1.1204	0.316008	6939	tags=30%, list=30%, signal=43%
GO_ENDOCRINE_PROCESS	38	-0.357749	-1.1203	0.341328	8257	tags=45%, list=35%, signal=69%
GO_ADULT_LOCOMOTORY_BEHAVIOR	75	-0.306353	-1.11992	0.304991	5597	tags=32%, list=24%, signal=42%
GO_CELLULAR_RESPONSE_TO_AMINO_ACID_STIMULUS	45	-0.362497	-1.11976	0.330097	6742	tags=40%, list=29%, signal=56%
GO_RESPONSE_TO_BACTERIUM	437	-0.311242	-1.11964	0.340187	6224	tags=30%, list=27%, signal=40%
GO_PIGMENT_GRANULE_LOCALIZATION	23	-0.343251	-1.11953	0.324841	3108	tags=26%, list=13%, signal=30%
GO_REGULATION_OF_CELL_PROJECTION_ASSEMBLY	140	-0.256156	-1.11901	0.286275	7369	tags=35%, list=32%, signal=51%
GO_LEUKOCYTE_CHEMOTAXIS	110	-0.385952	-1.11889	0.355641	6233	tags=39%, list=27%, signal=53%
GO_SINGLE_FERTILIZATION	80	-0.274157	-1.11886	0.280443	1400	tags=11%, list=6%, signal=12%
GO_MYELOID_CELL_ACTIVATION_INVOLVED_IN_IMMUNE_RESPONSE	39	-0.379558	-1.11848	0.350775	4979	tags=31%, list=21%, signal=39%
GO_POSITIVE_REGULATION_OF_FAT_CELL_DIFFERENTIATION	41	-0.321259	-1.11834	0.281746	6003	tags=41%, list=26%, signal=56%
GO_BROWN_FAT_CELL_DIFFERENTIATION	28	-0.376993	-1.11798	0.315789	6759	tags=54%, list=29%, signal=75%
GO_REGULATION_OF_TUMOR_NECROSIS_FACTOR_SUPERFAMILY_CYTOKINE_PRODUCTION	95	-0.357235	-1.11783	0.357692	6420	tags=34%, list=28%, signal=46%
GO_POSITIVE_REGULATION_OF_CELLULAR_RESPONSE_TO_TRANSFORMING_GROWTH_FACTOR_BETA_STIMULUS	24	-0.347877	-1.11739	0.339216	5868	tags=33%, list=25%, signal=45%
GO_NEGATIVE_REGULATION_OF_CELLULAR_PROTEIN_LOCALIZATION	124	-0.255164	-1.11716	0.280702	3821	tags=20%, list=16%, signal=24%
GO_REGULATION_OF_T_CELL_DIFFERENTIATION	98	-0.340884	-1.117	0.360947	6490	tags=38%, list=28%, signal=52%
GO_MYD88_INDEPENDENT_TOLL_LIKE_RECEPTOR_SIGNALING_PATHWAY	29	-0.38371	-1.11633	0.365751	1237	tags=14%, list=5%, signal=15%
GO_BRANCHING_INVOLVED_IN_SALIVARY_GLAND_MORPHOGENESIS	15	-0.447967	-1.11626	0.317308	7064	tags=53%, list=30%, signal=76%
GO_SYMPATHETIC_NERVOUS_SYSTEM_DEVELOPMENT	17	-0.409446	-1.11623	0.346821	5272	tags=41%, list=23%, signal=53%
GO_NEGATIVE_REGULATION_OF_PROTEIN_ACETYLATION	19	-0.35802	-1.11602	0.302521	3869	tags=21%, list=17%, signal=25%
GO_GANGLIOSIDE_METABOLIC_PROCESS	23	-0.372984	-1.11583	0.330677	5041	tags=39%, list=22%, signal=50%
GO_DIENCEPHALON_DEVELOPMENT	64	-0.31726	-1.11545	0.321561	4836	tags=34%, list=21%, signal=43%
GO_MATERNAL_PROCESS_INVOLVED_IN_FEMALE_PREGNANCY	55	-0.307853	-1.1154	0.324752	8239	tags=40%, list=35%, signal=62%
GO_FEEDING_BEHAVIOR	73	-0.322048	-1.11536	0.311755	4021	tags=29%, list=17%, signal=35%
GO_REGULATION_OF_CELLULAR_RESPONSE_TO_TRANSFORMING_GROWTH_FACTOR_BETA_STIMULUS	93	-0.297341	-1.11465	0.322068	4634	tags=24%, list=20%, signal=29%
GO_REGULATION_OF_ALPHA_AMINO_3_HYDROXY_5_METHYL_4_ISOXAZOLE_PROPIONATE_SELECTIVE_GLUTAMATE_RECEPTOR_ACTIVITY	15	-0.465287	-1.11386	0.336331	4172	tags=33%, list=18%, signal=41%
GO_PEPTIDE_HORMONE_PROCESSING	30	-0.38511	-1.11368	0.330309	5869	tags=43%, list=25%, signal=58%
GO_AUTOPHAGOSOME_ORGANIZATION	41	-0.314216	-1.11285	0.34375	8125	tags=37%, list=35%, signal=56%
GO_POSITIVE_REGULATION_OF_RNA_SPLICING	21	-0.338475	-1.11245	0.344762	9108	tags=52%, list=39%, signal=86%
GO_RESPONSE_TO_VITAMIN_D	29	-0.362887	-1.11243	0.28629	7216	tags=55%, list=31%, signal=80%
GO_POSITIVE_REGULATION_OF_MESONEPHROS_DEVELOPMENT	21	-0.380711	-1.11191	0.310476	7411	tags=52%, list=32%, signal=77%
GO_POSITIVE_REGULATION_OF_DNA_BINDING	40	-0.298976	-1.11185	0.335968	3740	tags=25%, list=16%, signal=30%
GO_REGULATION_OF_PROTEIN_TARGETING	275	-0.236584	-1.11133	0.286004	8105	tags=36%, list=35%, signal=55%
GO_POSITIVE_REGULATION_OF_LYMPHOCYTE_DIFFERENTIATION	75	-0.36796	-1.11103	0.362595	6089	tags=40%, list=26%, signal=54%
GO_EMBRYONIC_SKELETAL_SYSTEM_DEVELOPMENT	117	-0.297948	-1.11091	0.30888	8361	tags=39%, list=36%, signal=61%
GO_POST_EMBRYONIC_DEVELOPMENT	80	-0.297631	-1.11071	0.31746	6861	tags=38%, list=29%, signal=53%
GO_FATTY_ACID_BIOSYNTHETIC_PROCESS	105	-0.266181	-1.10996	0.275049	6054	tags=28%, list=26%, signal=37%
GO_PROTEIN_POLYMERIZATION	60	-0.280743	-1.10976	0.313253	5425	tags=27%, list=23%, signal=35%
GO_RESPONSE_TO_ALCOHOL	330	-0.256423	-1.10972	0.273921	5578	tags=28%, list=24%, signal=37%
GO_REGULATION_OF_LEUKOCYTE_APOPTOTIC_PROCESS	74	-0.35203	-1.10966	0.36699	5810	tags=36%, list=25%, signal=48%
GO_NUCLEOTIDE_EXCISION_REPAIR_DNA_DAMAGE_RECOGNITION	21	-0.340398	-1.10951	0.344754	6757	tags=33%, list=29%, signal=47%
GO_NEGATIVE_REGULATION_OF_MYELOID_CELL_DIFFERENTIATION	76	-0.302155	-1.10919	0.325279	6795	tags=34%, list=29%, signal=48%
GO_RESPONSE_TO_EXOGENOUS_DSRNA	29	-0.385623	-1.10843	0.372745	8519	tags=52%, list=37%, signal=81%
GO_NEGATIVE_REGULATION_OF_DENDRITE_DEVELOPMENT	26	-0.342085	-1.10829	0.306122	7910	tags=54%, list=34%, signal=81%
GO_REGULATION_OF_TYROSINE_PHOSPHORYLATION_OF_STAT1_PROTEIN	15	-0.435035	-1.1081	0.36673	7169	tags=47%, list=31%, signal=67%
GO_MALE_SEX_DIFFERENTIATION	131	-0.264209	-1.10795	0.279693	5589	tags=28%, list=24%, signal=37%
GO_ESTABLISHMENT_OF_CELL_POLARITY	84	-0.296576	-1.1078	0.331325	5819	tags=37%, list=25%, signal=49%
GO_PHOTORECEPTOR_CELL_MAINTENANCE	30	-0.370602	-1.10763	0.327309	7108	tags=43%, list=31%, signal=62%
GO_REGULATION_OF_VIRAL_GENOME_REPLICATION	67	-0.328926	-1.10743	0.339583	7390	tags=34%, list=32%, signal=50%
GO_PEPTIDE_TRANSPORT	58	-0.299181	-1.10735	0.298893	5044	tags=28%, list=22%, signal=35%
GO_GLYCEROLIPID_METABOLIC_PROCESS	328	-0.246989	-1.1073	0.302913	5293	tags=27%, list=23%, signal=34%
GO_REGULATION_OF_ANDROGEN_RECEPTOR_SIGNALING_PATHWAY	21	-0.339477	-1.10726	0.329939	8198	tags=48%, list=35%, signal=73%
GO_MULTI_ORGANISM_BEHAVIOR	68	-0.296298	-1.10722	0.290146	4439	tags=24%, list=19%, signal=29%
GO_REGULATION_OF_IMMUNOGLOBULIN_PRODUCTION	45	-0.35287	-1.10679	0.343396	2902	tags=20%, list=12%, signal=23%
GO_SPHINGOLIPID_BIOSYNTHETIC_PROCESS	75	-0.296042	-1.10672	0.311787	5041	tags=28%, list=22%, signal=36%
GO_TRANSITION_METAL_ION_HOMEOSTASIS	101	-0.280366	-1.10629	0.318868	6861	tags=31%, list=29%, signal=43%
GO_NEUTROPHIL_MEDIATED_IMMUNITY	20	-0.38068	-1.10602	0.358238	2349	tags=30%, list=10%, signal=33%
GO_PHOSPHATIDYLINOSITOL_BIOSYNTHETIC_PROCESS	111	-0.277177	-1.10601	0.311284	4643	tags=27%, list=20%, signal=34%
GO_POSITIVE_CHEMOTAXIS	35	-0.350243	-1.10598	0.339015	2542	tags=17%, list=11%, signal=19%
GO_INTERMEDIATE_FILAMENT_ORGANIZATION	19	-0.407327	-1.10544	0.337187	3114	tags=32%, list=13%, signal=36%
GO_POSITIVE_REGULATION_OF_PRODUCTION_OF_MOLECULAR_MEDIATOR_OF_IMMUNE_RESPONSE	59	-0.335588	-1.1051	0.32882	2902	tags=22%, list=12%, signal=25%
GO_RECEPTOR_CLUSTERING	40	-0.338759	-1.10506	0.342105	3219	tags=28%, list=14%, signal=32%
GO_NAD_METABOLIC_PROCESS	48	-0.297223	-1.10485	0.340996	5161	tags=23%, list=22%, signal=29%
GO_REGULATION_OF_TELOMERE_MAINTENANCE	65	-0.297785	-1.10464	0.356394	8108	tags=42%, list=35%, signal=64%
GO_ARACHIDONIC_ACID_METABOLIC_PROCESS	45	-0.32246	-1.10426	0.304348	4424	tags=27%, list=19%, signal=33%
GO_POSITIVE_REGULATION_OF_LIPID_TRANSPORT	48	-0.305897	-1.10413	0.298677	6846	tags=35%, list=29%, signal=50%
GO_NEUROMUSCULAR_PROCESS	84	-0.317212	-1.10381	0.347594	5680	tags=35%, list=24%, signal=45%
GO_ENDOPLASMIC_RETICULUM_CALCIUM_ION_HOMEOSTASIS	19	-0.338127	-1.10343	0.344554	1952	tags=21%, list=8%, signal=23%
GO_REGULATION_OF_MACROPHAGE_CHEMOTAXIS	15	-0.501945	-1.10296	0.398467	9149	tags=73%, list=39%, signal=121%
GO_INNER_EAR_MORPHOGENESIS	87	-0.304388	-1.10266	0.299256	5834	tags=36%, list=25%, signal=47%
GO_REGULATION_OF_SUBSTRATE_ADHESION_DEPENDENT_CELL_SPREADING	39	-0.307369	-1.10232	0.317919	2545	tags=18%, list=11%, signal=20%
GO_NEURAL_RETINA_DEVELOPMENT	43	-0.317933	-1.10227	0.330909	5376	tags=35%, list=23%, signal=45%
GO_REGULATION_OF_T_HELPER_CELL_DIFFERENTIATION	25	-0.418205	-1.10216	0.378698	7045	tags=56%, list=30%, signal=80%
GO_REGULATION_OF_TISSUE_REMODELING	52	-0.329843	-1.10084	0.337278	7225	tags=42%, list=31%, signal=61%
GO_REGULATION_OF_LYMPHOCYTE_DIFFERENTIATION	119	-0.332067	-1.10048	0.372361	6804	tags=39%, list=29%, signal=54%
GO_SPINAL_CORD_PATTERNING	18	-0.404882	-1.10016	0.345936	5835	tags=44%, list=25%, signal=59%
GO_NEGATIVE_REGULATION_OF_EPITHELIAL_CELL_DIFFERENTIATION	34	-0.322621	-1.0998	0.32874	4389	tags=32%, list=19%, signal=40%
GO_MODULATION_OF_TRANSCRIPTION_IN_OTHER_ORGANISM_INVOLVED_IN_SYMBIOTIC_INTERACTION	22	-0.333332	-1.09938	0.331373	4740	tags=23%, list=20%, signal=29%
GO_APPENDAGE_DEVELOPMENT	156	-0.293427	-1.09888	0.322709	7847	tags=40%, list=34%, signal=60%
GO_FC_RECEPTOR_SIGNALING_PATHWAY	192	-0.280679	-1.09887	0.374757	7813	tags=32%, list=34%, signal=48%
GO_NEGATIVE_REGULATION_OF_RESPONSE_TO_REACTIVE_OXYGEN_SPECIES	18	-0.362762	-1.09849	0.335907	1419	tags=17%, list=6%, signal=18%
GO_REGULATION_OF_INTERLEUKIN_10_PRODUCTION	44	-0.379325	-1.09801	0.386139	3504	tags=25%, list=15%, signal=29%
GO_THYMOCYTE_AGGREGATION	43	-0.344044	-1.09728	0.355372	6290	tags=37%, list=27%, signal=51%
GO_NEGATIVE_REGULATION_OF_LEUKOCYTE_APOPTOTIC_PROCESS	41	-0.372724	-1.09708	0.36965	5735	tags=37%, list=25%, signal=48%
GO_REGULATION_OF_EARLY_ENDOSOME_TO_LATE_ENDOSOME_TRANSPORT	16	-0.354438	-1.09698	0.349495	8341	tags=44%, list=36%, signal=68%
GO_POSITIVE_REGULATION_OF_RECEPTOR_INTERNALIZATION	22	-0.352767	-1.09694	0.334608	7883	tags=50%, list=34%, signal=75%
GO_ERYTHROCYTE_DEVELOPMENT	19	-0.363976	-1.0968	0.353293	6306	tags=47%, list=27%, signal=65%
GO_RESPONSE_TO_COPPER_ION	26	-0.343404	-1.09658	0.333333	942	tags=15%, list=4%, signal=16%
GO_POSITIVE_REGULATION_OF_RESPONSE_TO_DNA_DAMAGE_STIMULUS	61	-0.287947	-1.09551	0.349802	5520	tags=30%, list=24%, signal=39%
GO_TRABECULA_FORMATION	20	-0.376594	-1.09429	0.350394	3966	tags=30%, list=17%, signal=36%
GO_HETEROPHILIC_CELL_CELL_ADHESION_VIA_PLASMA_MEMBRANE_CELL_ADHESION_MOLECULES	41	-0.357622	-1.09418	0.334579	6185	tags=41%, list=27%, signal=56%
GO_REGULATION_OF_BONE_REMODELING	34	-0.338604	-1.09353	0.347648	7225	tags=44%, list=31%, signal=64%
GO_NUCLEOTIDE_BINDING_DOMAIN_LEUCINE_RICH_REPEAT_CONTAINING_RECEPTOR_SIGNALING_PATHWAY	26	-0.350592	-1.09174	0.371369	4829	tags=23%, list=21%, signal=29%
GO_SIGNAL_PEPTIDE_PROCESSING	22	-0.340047	-1.09124	0.355899	2289	tags=18%, list=10%, signal=20%
GO_RESPONSE_TO_IRON_ION	35	-0.319298	-1.09095	0.321154	4555	tags=23%, list=20%, signal=28%
GO_AXONAL_FASCICULATION	18	-0.399901	-1.09056	0.360558	6768	tags=50%, list=29%, signal=70%
GO_COCHLEA_MORPHOGENESIS	20	-0.370201	-1.08928	0.341085	5658	tags=40%, list=24%, signal=53%
GO_ALCOHOL_CATABOLIC_PROCESS	54	-0.290105	-1.08863	0.326255	4388	tags=24%, list=19%, signal=30%
GO_POSITIVE_REGULATION_OF_DNA_TEMPLATED_TRANSCRIPTION_INITIATION	24	-0.342388	-1.08796	0.355469	5972	tags=33%, list=26%, signal=45%
GO_REGULATION_OF_TRANSCRIPTION_FACTOR_IMPORT_INTO_NUCLEUS	88	-0.283584	-1.0879	0.360887	4439	tags=23%, list=19%, signal=28%
GO_REGULATION_OF_RHO_PROTEIN_SIGNAL_TRANSDUCTION	104	-0.291629	-1.08774	0.317907	7646	tags=42%, list=33%, signal=63%
GO_PYRIMIDINE_NUCLEOSIDE_CATABOLIC_PROCESS	18	-0.405934	-1.0877	0.367308	5952	tags=39%, list=26%, signal=52%
GO_METANEPHRIC_EPITHELIUM_DEVELOPMENT	17	-0.385183	-1.08749	0.338858	7411	tags=53%, list=32%, signal=78%
GO_RESPONSE_TO_NITRIC_OXIDE	20	-0.374381	-1.08689	0.361582	6285	tags=40%, list=27%, signal=55%
GO_HORMONE_MEDIATED_SIGNALING_PATHWAY	145	-0.258056	-1.08685	0.317829	5044	tags=23%, list=22%, signal=29%
GO_REGULATION_OF_AXON_GUIDANCE	37	-0.341675	-1.08669	0.335354	7547	tags=43%, list=32%, signal=64%
GO_REGULATION_OF_PROTEIN_IMPORT_INTO_NUCLEUS_TRANSLOCATION	20	-0.380145	-1.08611	0.356574	6932	tags=55%, list=30%, signal=78%
GO_REGULATION_OF_CALCIUM_ION_DEPENDENT_EXOCYTOSIS	72	-0.306602	-1.08588	0.351711	6015	tags=35%, list=26%, signal=47%
GO_ORGANIC_HYDROXY_COMPOUND_METABOLIC_PROCESS	450	-0.23974	-1.08583	0.315488	4637	tags=23%, list=20%, signal=29%
GO_PHOSPHATIDYLCHOLINE_METABOLIC_PROCESS	60	-0.297211	-1.08572	0.31286	4637	tags=27%, list=20%, signal=33%
GO_POSITIVE_REGULATION_OF_PROTEIN_EXPORT_FROM_NUCLEUS	19	-0.342202	-1.08565	0.359127	5735	tags=37%, list=25%, signal=49%
GO_REGULATION_OF_SULFUR_METABOLIC_PROCESS	19	-0.374796	-1.08541	0.374477	4308	tags=26%, list=18%, signal=32%
GO_LIPID_LOCALIZATION	244	-0.246994	-1.08512	0.31619	5044	tags=24%, list=22%, signal=31%
GO_RESPONSE_TO_MAGNESIUM_ION	20	-0.367157	-1.08512	0.341637	4391	tags=30%, list=19%, signal=37%
GO_REGULATION_OF_TYROSINE_PHOSPHORYLATION_OF_STAT_PROTEIN	62	-0.328802	-1.08498	0.353398	2587	tags=19%, list=11%, signal=22%
GO_DORSAL_VENTRAL_PATTERN_FORMATION	73	-0.301937	-1.08492	0.354478	5835	tags=29%, list=25%, signal=38%
GO_NEGATIVE_REGULATION_OF_INTERLEUKIN_12_PRODUCTION	15	-0.500471	-1.08428	0.411765	4124	tags=40%, list=18%, signal=49%
GO_NEURAL_NUCLEUS_DEVELOPMENT	62	-0.283234	-1.08406	0.360444	4035	tags=19%, list=17%, signal=23%
GO_POSITIVE_REGULATION_OF_ADAPTIVE_IMMUNE_RESPONSE	70	-0.352659	-1.08378	0.383877	3307	tags=26%, list=14%, signal=30%
GO_POSITIVE_REGULATION_OF_PROTEIN_SECRETION	182	-0.277355	-1.08332	0.330171	7223	tags=35%, list=31%, signal=50%
GO_NITROGEN_COMPOUND_TRANSPORT	454	-0.22764	-1.08309	0.318618	5872	tags=25%, list=25%, signal=33%
GO_BILE_ACID_AND_BILE_SALT_TRANSPORT	28	-0.344971	-1.08239	0.352031	2239	tags=21%, list=10%, signal=24%
GO_NEGATIVE_REGULATION_OF_RECEPTOR_ACTIVITY	29	-0.310144	-1.0822	0.350305	8758	tags=48%, list=38%, signal=77%
GO_INTERACTION_WITH_HOST	126	-0.292507	-1.08216	0.364662	7194	tags=40%, list=31%, signal=57%
GO_NEGATIVE_REGULATION_OF_ALCOHOL_BIOSYNTHETIC_PROCESS	17	-0.381796	-1.08192	0.327869	3988	tags=24%, list=17%, signal=28%
GO_MULTICELLULAR_ORGANISM_AGING	27	-0.336601	-1.08191	0.354962	4566	tags=30%, list=20%, signal=37%
GO_INORGANIC_ION_TRANSMEMBRANE_TRANSPORT	493	-0.241321	-1.08181	0.311667	6346	tags=29%, list=27%, signal=38%
GO_HISTONE_H3_ACETYLATION	39	-0.297298	-1.08139	0.350763	4978	tags=31%, list=21%, signal=39%
GO_NEURON_NEURON_SYNAPTIC_TRANSMISSION	48	-0.3167	-1.08115	0.364912	5877	tags=35%, list=25%, signal=47%
GO_REGULATION_OF_ESTABLISHMENT_OF_PROTEIN_LOCALIZATION_TO_PLASMA_MEMBRANE	47	-0.284934	-1.08114	0.345631	1729	tags=15%, list=7%, signal=16%
GO_NEGATIVE_REGULATION_OF_ERK1_AND_ERK2_CASCADE	47	-0.31062	-1.08093	0.344554	4390	tags=28%, list=19%, signal=34%
GO_REGULATION_OF_ADAPTIVE_IMMUNE_RESPONSE	117	-0.343052	-1.08064	0.392505	7362	tags=43%, list=32%, signal=62%
GO_NEGATIVE_REGULATION_OF_DEPHOSPHORYLATION	68	-0.267458	-1.08051	0.345382	4794	tags=28%, list=21%, signal=35%
GO_POSITIVE_REGULATION_OF_RESPONSE_TO_BIOTIC_STIMULUS	37	-0.349235	-1.08027	0.383613	6351	tags=35%, list=27%, signal=48%
GO_REGULATION_OF_INTERLEUKIN_8_PRODUCTION	52	-0.336528	-1.07988	0.367793	5022	tags=29%, list=22%, signal=37%
GO_REGULATION_OF_TYROSINE_PHOSPHORYLATION_OF_STAT3_PROTEIN	41	-0.32653	-1.07953	0.366795	3307	tags=20%, list=14%, signal=23%
GO_REGULATION_OF_INTRINSIC_APOPTOTIC_SIGNALING_PATHWAY_IN_RESPONSE_TO_DNA_DAMAGE	30	-0.299531	-1.07927	0.353783	2720	tags=23%, list=12%, signal=26%
GO_DICARBOXYLIC_ACID_METABOLIC_PROCESS	95	-0.260143	-1.07838	0.349237	7621	tags=34%, list=33%, signal=50%
GO_DETECTION_OF_ABIOTIC_STIMULUS	90	-0.296336	-1.0783	0.346831	4077	tags=26%, list=17%, signal=31%
GO_REGULATION_OF_RNA_SPLICING	81	-0.253305	-1.07814	0.380198	4960	tags=21%, list=21%, signal=27%
GO_RIBONUCLEOSIDE_CATABOLIC_PROCESS	24	-0.357101	-1.07753	0.358717	4967	tags=25%, list=21%, signal=32%
GO_NEGATIVE_REGULATION_OF_APOPTOTIC_SIGNALING_PATHWAY	180	-0.243753	-1.07745	0.368209	5960	tags=28%, list=26%, signal=37%
GO_NEGATIVE_REGULATION_OF_CYTOKINE_PRODUCTION	188	-0.294849	-1.07735	0.367308	5044	tags=27%, list=22%, signal=34%
GO_POSITIVE_REGULATION_OF_TELOMERE_MAINTENANCE_VIA_TELOMERE_LENGTHENING	33	-0.319967	-1.07702	0.380368	7570	tags=39%, list=32%, signal=58%
GO_HOMEOSTASIS_OF_NUMBER_OF_CELLS_WITHIN_A_TISSUE	28	-0.341427	-1.07671	0.376894	8981	tags=54%, list=39%, signal=87%
GO_PEPTIDYL_SERINE_MODIFICATION	142	-0.283677	-1.07642	0.351738	3989	tags=23%, list=17%, signal=27%
GO_RECEPTOR_MEDIATED_ENDOCYTOSIS	206	-0.290602	-1.07614	0.366972	6432	tags=32%, list=28%, signal=44%
GO_DETECTION_OF_VISIBLE_LIGHT	32	-0.324153	-1.0759	0.364299	4006	tags=25%, list=17%, signal=30%
GO_POSITIVE_REGULATION_OF_ACTIN_NUCLEATION	16	-0.366783	-1.07521	0.367589	6302	tags=31%, list=27%, signal=43%
GO_RESPONSE_TO_PAIN	27	-0.361762	-1.0752	0.353041	6304	tags=48%, list=27%, signal=66%
GO_DEMETHYLATION	51	-0.318959	-1.07515	0.360082	5432	tags=27%, list=23%, signal=36%
GO_REGULATION_OF_CELLULAR_AMIDE_METABOLIC_PROCESS	309	-0.218408	-1.0747	0.365751	8882	tags=38%, list=38%, signal=61%
GO_APOPTOTIC_CELL_CLEARANCE	25	-0.372754	-1.07435	0.39548	4124	tags=28%, list=18%, signal=34%
GO_FEMALE_GENITALIA_DEVELOPMENT	16	-0.367506	-1.07363	0.358149	4486	tags=31%, list=19%, signal=39%
GO_POSITIVE_REGULATION_OF_PROTEIN_COMPLEX_ASSEMBLY	177	-0.250737	-1.07358	0.357564	7428	tags=35%, list=32%, signal=51%
GO_REGULATION_OF_INTERLEUKIN_2_PRODUCTION	47	-0.356429	-1.07354	0.380497	7362	tags=43%, list=32%, signal=62%
GO_REGULATION_OF_PROTEIN_MATURATION	70	-0.310946	-1.07288	0.380435	4441	tags=26%, list=19%, signal=32%
GO_MONOCYTE_CHEMOTAXIS	37	-0.429903	-1.07278	0.398438	6146	tags=43%, list=26%, signal=59%
GO_NEGATIVE_REGULATION_OF_INTERFERON_GAMMA_PRODUCTION	30	-0.397159	-1.07203	0.398438	4121	tags=27%, list=18%, signal=32%
GO_REGULATION_OF_I_KAPPAB_KINASE_NF_KAPPAB_SIGNALING	224	-0.268989	-1.07201	0.373932	7659	tags=35%, list=33%, signal=52%
GO_ESTABLISHMENT_OF_PROTEIN_LOCALIZATION_TO_ENDOPLASMIC_RETICULUM	16	-0.309429	-1.07195	0.368526	6520	tags=31%, list=28%, signal=43%
GO_REGULATION_OF_LEUKOCYTE_CHEMOTAXIS	91	-0.356932	-1.07165	0.402647	7013	tags=43%, list=30%, signal=61%
GO_AMINO_ACID_TRANSPORT	114	-0.27117	-1.0713	0.331532	5776	tags=29%, list=25%, signal=38%
GO_POSITIVE_REGULATION_OF_ESTABLISHMENT_OF_PROTEIN_LOCALIZATION	456	-0.223123	-1.07099	0.343023	7223	tags=29%, list=31%, signal=41%
GO_POLYOL_CATABOLIC_PROCESS	17	-0.364981	-1.07054	0.376016	9288	tags=59%, list=40%, signal=98%
GO_CALCIUM_ION_REGULATED_EXOCYTOSIS	70	-0.306435	-1.07051	0.384328	4713	tags=27%, list=20%, signal=34%
GO_DRUG_TRANSMEMBRANE_TRANSPORT	18	-0.376035	-1.07004	0.3898	3757	tags=33%, list=16%, signal=40%
GO_LUNG_EPITHELIUM_DEVELOPMENT	34	-0.312663	-1.06988	0.369732	6003	tags=29%, list=26%, signal=40%
GO_RESPONSE_TO_AMMONIUM_ION	44	-0.292315	-1.06909	0.34542	3734	tags=23%, list=16%, signal=27%
GO_REGULATION_OF_PROTEIN_AUTOPHOSPHORYLATION	33	-0.344982	-1.06898	0.388664	8420	tags=45%, list=36%, signal=71%
GO_GLYCOPROTEIN_METABOLIC_PROCESS	319	-0.251772	-1.0676	0.34638	5900	tags=30%, list=25%, signal=40%
GO_EPITHELIAL_CELL_APOPTOTIC_PROCESS	24	-0.339379	-1.06751	0.394892	3435	tags=33%, list=15%, signal=39%
GO_LYSOSOMAL_TRANSPORT	66	-0.281031	-1.06724	0.362869	7403	tags=36%, list=32%, signal=53%
GO_REGULATION_OF_SYNAPTIC_VESICLE_TRANSPORT	29	-0.355171	-1.06636	0.394231	6015	tags=38%, list=26%, signal=51%
GO_TERPENOID_METABOLIC_PROCESS	90	-0.278222	-1.06612	0.336347	7048	tags=41%, list=30%, signal=59%
GO_SENSORY_ORGAN_MORPHOGENESIS	219	-0.261751	-1.06612	0.345149	5835	tags=29%, list=25%, signal=38%
GO_NEGATIVE_REGULATION_OF_CELLULAR_CATABOLIC_PROCESS	147	-0.246281	-1.06521	0.355731	2605	tags=15%, list=11%, signal=17%
GO_LEFT_RIGHT_PATTERN_FORMATION	21	-0.364114	-1.06482	0.384454	5228	tags=29%, list=22%, signal=37%
GO_REGULATION_OF_DELAYED_RECTIFIER_POTASSIUM_CHANNEL_ACTIVITY	18	-0.370585	-1.06466	0.371324	2122	tags=22%, list=9%, signal=24%
GO_CELLULAR_GLUCURONIDATION	16	-0.427882	-1.06429	0.390741	6159	tags=44%, list=26%, signal=59%
GO_RESPONSE_TO_ISOQUINOLINE_ALKALOID	26	-0.338324	-1.06384	0.371212	6073	tags=31%, list=26%, signal=42%
GO_REGULATION_OF_INTERLEUKIN_1_SECRETION	27	-0.399295	-1.06342	0.398	7793	tags=41%, list=33%, signal=61%
GO_REGULATION_OF_ALPHA_BETA_T_CELL_ACTIVATION	67	-0.358666	-1.06317	0.401961	8354	tags=49%, list=36%, signal=77%
GO_REGULATION_OF_VACUOLE_ORGANIZATION	41	-0.296114	-1.06294	0.403292	3898	tags=22%, list=17%, signal=26%
GO_POSITIVE_REGULATION_OF_PROTEIN_AUTOPHOSPHORYLATION	21	-0.356241	-1.06274	0.384016	7359	tags=43%, list=32%, signal=63%
GO_POSITIVE_REGULATION_OF_DENDRITIC_SPINE_DEVELOPMENT	32	-0.321891	-1.0627	0.364504	5897	tags=28%, list=25%, signal=38%
GO_POSITIVE_REGULATION_OF_CANONICAL_WNT_SIGNALING_PATHWAY	106	-0.246669	-1.06222	0.356863	7194	tags=28%, list=31%, signal=41%
GO_MULTICELLULAR_ORGANISMAL_MACROMOLECULE_METABOLIC_PROCESS	67	-0.391096	-1.06214	0.409357	7947	tags=49%, list=34%, signal=75%
GO_REGULATION_OF_VESICLE_FUSION	57	-0.29693	-1.0621	0.368	9265	tags=51%, list=40%, signal=84%
GO_RESPONSE_TO_ISCHEMIA	29	-0.318394	-1.06176	0.365714	7951	tags=45%, list=34%, signal=68%
GO_NEGATIVE_REGULATION_OF_CELL_CYCLE_G1_S_PHASE_TRANSITION	90	-0.269965	-1.06152	0.398785	7214	tags=41%, list=31%, signal=59%
GO_REGULATION_OF_TELOMERE_CAPPING	21	-0.372408	-1.06138	0.411765	7570	tags=52%, list=32%, signal=78%
GO_REGULATION_OF_MULTI_ORGANISM_PROCESS	422	-0.236983	-1.06095	0.384016	6381	tags=28%, list=27%, signal=37%
GO_EAR_MORPHOGENESIS	106	-0.282489	-1.06041	0.364312	5834	tags=33%, list=25%, signal=44%
GO_REGIONALIZATION	274	-0.253113	-1.06018	0.346979	7927	tags=37%, list=34%, signal=55%
GO_RENAL_WATER_HOMEOSTASIS	28	-0.3368	-1.05991	0.402174	7785	tags=57%, list=33%, signal=86%
GO_POSITIVE_T_CELL_SELECTION	21	-0.435884	-1.0598	0.439024	6089	tags=38%, list=26%, signal=52%
GO_REGULATION_OF_LEUKOCYTE_PROLIFERATION	197	-0.331275	-1.05971	0.398833	7428	tags=41%, list=32%, signal=59%
GO_MACROAUTOPHAGY	248	-0.220659	-1.05935	0.350554	3898	tags=17%, list=17%, signal=20%
GO_NEGATIVE_REGULATION_OF_LIPID_BIOSYNTHETIC_PROCESS	39	-0.291187	-1.05933	0.36933	4759	tags=23%, list=20%, signal=29%
GO_HISTONE_H4_ACETYLATION	42	-0.305194	-1.05891	0.403614	7602	tags=40%, list=33%, signal=60%
GO_NEGATIVE_REGULATION_OF_CATION_CHANNEL_ACTIVITY	34	-0.296052	-1.05824	0.373162	8825	tags=47%, list=38%, signal=76%
GO_NEGATIVE_REGULATION_OF_INTRINSIC_APOPTOTIC_SIGNALING_PATHWAY_BY_P53_CLASS_MEDIATOR	18	-0.345579	-1.05817	0.39596	4075	tags=33%, list=17%, signal=40%
GO_PROTEIN_DEPOLYMERIZATION	23	-0.381082	-1.05811	0.419355	3420	tags=35%, list=15%, signal=41%
GO_POSITIVE_REGULATION_OF_ANTIGEN_PROCESSING_AND_PRESENTATION	16	-0.441733	-1.058	0.385199	4963	tags=38%, list=21%, signal=48%
GO_ORGANIC_ACID_TRANSPORT	238	-0.242462	-1.05787	0.359206	5869	tags=29%, list=25%, signal=38%
GO_NEGATIVE_REGULATION_OF_CYTOKINE_BIOSYNTHETIC_PROCESS	26	-0.351297	-1.05779	0.390716	3452	tags=27%, list=15%, signal=32%
GO_MODULATION_BY_SYMBIONT_OF_HOST_CELLULAR_PROCESS	27	-0.323594	-1.05732	0.389899	6338	tags=37%, list=27%, signal=51%
GO_CELL_FATE_SPECIFICATION	55	-0.310414	-1.05716	0.368224	5835	tags=31%, list=25%, signal=41%
GO_REGULATION_OF_TYROSINE_PHOSPHORYLATION_OF_STAT5_PROTEIN	17	-0.393373	-1.05689	0.395393	3307	tags=29%, list=14%, signal=34%
GO_REGULATION_OF_DEFENSE_RESPONSE_TO_VIRUS	175	-0.255798	-1.05608	0.378072	7225	tags=35%, list=31%, signal=51%
GO_NEGATIVE_REGULATION_OF_CELL_ADHESION	206	-0.271629	-1.05594	0.383877	7309	tags=37%, list=31%, signal=53%
GO_RETINOIC_ACID_RECEPTOR_SIGNALING_PATHWAY	16	-0.349805	-1.0557	0.380762	9108	tags=50%, list=39%, signal=82%
GO_REGULATION_OF_MYELOID_CELL_APOPTOTIC_PROCESS	21	-0.381927	-1.05547	0.400394	2795	tags=29%, list=12%, signal=32%
GO_CELLULAR_HORMONE_METABOLIC_PROCESS	93	-0.284896	-1.05488	0.355599	6922	tags=39%, list=30%, signal=55%
GO_NEGATIVE_REGULATION_OF_TRANSCRIPTION_FACTOR_IMPORT_INTO_NUCLEUS	37	-0.300178	-1.05474	0.382716	3531	tags=22%, list=15%, signal=25%
GO_REGULATION_OF_APOPTOTIC_SIGNALING_PATHWAY	333	-0.221543	-1.05366	0.350515	5600	tags=24%, list=24%, signal=31%
GO_ADRENAL_GLAND_DEVELOPMENT	22	-0.361902	-1.05349	0.40388	8675	tags=55%, list=37%, signal=87%
GO_NEGATIVE_REGULATION_OF_TUMOR_NECROSIS_FACTOR_SUPERFAMILY_CYTOKINE_PRODUCTION	39	-0.37433	-1.05338	0.409091	5735	tags=33%, list=25%, signal=44%
GO_RESPONSE_TO_THYROID_HORMONE	21	-0.348115	-1.05297	0.390782	4183	tags=24%, list=18%, signal=29%
GO_REGULATION_OF_PROTEIN_STABILITY	209	-0.21392	-1.05194	0.384306	7657	tags=33%, list=33%, signal=48%
GO_SPLEEN_DEVELOPMENT	38	-0.321292	-1.05189	0.390196	7337	tags=45%, list=31%, signal=65%
GO_REGULATION_OF_TOR_SIGNALING	64	-0.274163	-1.05168	0.421371	3324	tags=19%, list=14%, signal=22%
GO_POSITIVE_REGULATION_OF_OSTEOCLAST_DIFFERENTIATION	22	-0.376157	-1.05124	0.4	6467	tags=41%, list=28%, signal=57%
GO_SCHWANN_CELL_DIFFERENTIATION	30	-0.318984	-1.05122	0.403614	5114	tags=33%, list=22%, signal=43%
GO_CELLULAR_SENESCENCE	31	-0.292146	-1.05047	0.380762	7194	tags=39%, list=31%, signal=56%
GO_NEGATIVE_REGULATION_OF_LYMPHOCYTE_DIFFERENTIATION	32	-0.329339	-1.05017	0.400398	7045	tags=41%, list=30%, signal=58%
GO_REGULATION_OF_CHROMATIN_BINDING	17	-0.363782	-1.05002	0.402778	2055	tags=18%, list=9%, signal=19%
GO_REGULATION_OF_DNA_REPLICATION	153	-0.260993	-1.04933	0.397638	3139	tags=19%, list=13%, signal=22%
GO_REGULATION_OF_DNA_BIOSYNTHETIC_PROCESS	90	-0.252672	-1.0491	0.383858	7570	tags=37%, list=32%, signal=54%
GO_POSITIVE_REGULATION_OF_LAMELLIPODIUM_ORGANIZATION	21	-0.333811	-1.04882	0.414914	6932	tags=38%, list=30%, signal=54%
GO_CELLULAR_PIGMENTATION	42	-0.276768	-1.04848	0.403766	5052	tags=31%, list=22%, signal=39%
GO_PROTEIN_LOCALIZATION_TO_NUCLEUS	149	-0.246046	-1.04814	0.382294	8093	tags=36%, list=35%, signal=54%
GO_AMELOGENESIS	17	-0.369486	-1.04699	0.393509	7275	tags=47%, list=31%, signal=68%
GO_PEPTIDYL_ASPARAGINE_MODIFICATION	36	-0.295049	-1.04694	0.405622	5737	tags=31%, list=25%, signal=40%
GO_REGULATION_OF_LEUKOCYTE_DEGRANULATION	40	-0.34258	-1.04692	0.418511	5247	tags=33%, list=23%, signal=42%
GO_GLYCEROLIPID_CATABOLIC_PROCESS	31	-0.321468	-1.04681	0.394687	4433	tags=29%, list=19%, signal=36%
GO_CELLULAR_RESPONSE_TO_ESTROGEN_STIMULUS	35	-0.29986	-1.0466	0.389535	3172	tags=17%, list=14%, signal=20%
GO_NEGATIVE_REGULATION_OF_OSTEOCLAST_DIFFERENTIATION	22	-0.371082	-1.04655	0.411538	6146	tags=36%, list=26%, signal=49%
GO_DICARBOXYLIC_ACID_TRANSPORT	69	-0.283067	-1.04639	0.395264	5776	tags=33%, list=25%, signal=44%
GO_COPPER_ION_HOMEOSTASIS	16	-0.373809	-1.04636	0.404339	878	tags=13%, list=4%, signal=13%
GO_POSITIVE_REGULATION_OF_NITRIC_OXIDE_SYNTHASE_ACTIVITY	19	-0.353359	-1.04635	0.410609	4829	tags=32%, list=21%, signal=40%
GO_REGULATION_OF_MITOCHONDRIAL_MEMBRANE_POTENTIAL	54	-0.258401	-1.04619	0.404082	5680	tags=28%, list=24%, signal=37%
GO_CELLULAR_RESPONSE_TO_INTERLEUKIN_1	77	-0.331111	-1.04546	0.417969	6116	tags=29%, list=26%, signal=39%
GO_REGULATION_OF_CELL_ACTIVATION	453	-0.305007	-1.04544	0.413926	7428	tags=38%, list=32%, signal=55%
GO_QUATERNARY_AMMONIUM_GROUP_TRANSPORT	18	-0.359031	-1.04523	0.427184	4204	tags=28%, list=18%, signal=34%
GO_REGULATION_OF_PROTEIN_ACETYLATION	58	-0.25701	-1.04522	0.383838	4439	tags=21%, list=19%, signal=25%
GO_RESPONSE_TO_DEXAMETHASONE	29	-0.314284	-1.04488	0.381853	5247	tags=34%, list=23%, signal=44%
GO_ANION_TRANSPORT	449	-0.228691	-1.04462	0.361011	5719	tags=27%, list=25%, signal=34%
GO_POSITIVE_REGULATION_OF_GLIAL_CELL_DIFFERENTIATION	25	-0.316224	-1.04452	0.368737	4439	tags=32%, list=19%, signal=39%
GO_FIBRIL_ORGANIZATION	19	-0.407796	-1.04424	0.410058	3945	tags=26%, list=17%, signal=32%
GO_NEGATIVE_REGULATION_OF_EMBRYONIC_DEVELOPMENT	23	-0.355826	-1.04416	0.395918	3840	tags=26%, list=16%, signal=31%
GO_ENDOSOME_TO_LYSOSOME_TRANSPORT	40	-0.29218	-1.04407	0.399151	6560	tags=33%, list=28%, signal=45%
GO_POSITIVE_REGULATION_OF_PROTEIN_ACETYLATION	33	-0.28056	-1.04328	0.413386	4439	tags=24%, list=19%, signal=30%
GO_POSITIVE_REGULATION_OF_IMMUNE_EFFECTOR_PROCESS	146	-0.315217	-1.0428	0.416031	5052	tags=29%, list=22%, signal=37%
GO_REGULATION_OF_TRANSCRIPTION_INITIATION_FROM_RNA_POLYMERASE_II_PROMOTER	23	-0.326277	-1.04188	0.415507	3966	tags=26%, list=17%, signal=31%
GO_NEGATIVE_REGULATION_OF_TRANSLATIONAL_INITIATION	19	-0.325773	-1.0414	0.406504	6002	tags=37%, list=26%, signal=50%
GO_POSITIVE_REGULATION_OF_CIRCADIAN_RHYTHM	16	-0.374537	-1.04082	0.435294	5307	tags=38%, list=23%, signal=49%
GO_RHO_PROTEIN_SIGNAL_TRANSDUCTION	49	-0.301754	-1.03994	0.406746	5201	tags=31%, list=22%, signal=39%
GO_QUINONE_METABOLIC_PROCESS	29	-0.351216	-1.0399	0.420833	2948	tags=21%, list=13%, signal=24%
GO_POSITIVE_REGULATION_OF_MRNA_METABOLIC_PROCESS	40	-0.282159	-1.03954	0.419847	7869	tags=35%, list=34%, signal=53%
GO_ANTERIOR_POSTERIOR_PATTERN_SPECIFICATION	174	-0.257265	-1.03913	0.392	8281	tags=42%, list=36%, signal=65%
GO_POSITIVE_REGULATION_OF_INTERFERON_BETA_PRODUCTION	30	-0.339303	-1.03909	0.413043	6545	tags=33%, list=28%, signal=46%
GO_REGULATION_OF_STEM_CELL_POPULATION_MAINTENANCE	17	-0.362512	-1.03879	0.426966	6929	tags=47%, list=30%, signal=67%
GO_NEGATIVE_REGULATION_OF_INTRINSIC_APOPTOTIC_SIGNALING_PATHWAY_IN_RESPONSE_TO_DNA_DAMAGE	24	-0.312124	-1.0386	0.386965	2720	tags=25%, list=12%, signal=28%
GO_POSITIVE_REGULATION_OF_NIK_NF_KAPPAB_SIGNALING	27	-0.355622	-1.03833	0.424628	7046	tags=44%, list=30%, signal=64%
GO_REGULATION_OF_INTERLEUKIN_2_BIOSYNTHETIC_PROCESS	17	-0.428595	-1.03825	0.448544	7362	tags=53%, list=32%, signal=77%
GO_MULTICELLULAR_ORGANISM_GROWTH	72	-0.275913	-1.03775	0.41683	6617	tags=36%, list=28%, signal=50%
GO_APOPTOTIC_SIGNALING_PATHWAY	280	-0.23973	-1.03694	0.391304	5853	tags=28%, list=25%, signal=37%
GO_NEGATIVE_REGULATION_OF_TRANSFORMING_GROWTH_FACTOR_BETA_RECEPTOR_SIGNALING_PATHWAY	63	-0.29423	-1.03688	0.433333	4634	tags=22%, list=20%, signal=28%
GO_IMMUNE_RESPONSE_REGULATING_CELL_SURFACE_RECEPTOR_SIGNALING_PATHWAY	301	-0.297285	-1.03649	0.431862	7844	tags=35%, list=34%, signal=52%
GO_NEGATIVE_REGULATION_OF_ACTIN_FILAMENT_POLYMERIZATION	41	-0.299917	-1.03646	0.397032	5321	tags=24%, list=23%, signal=32%
GO_REGULATION_OF_MEIOTIC_CELL_CYCLE	33	-0.299211	-1.03581	0.412451	7472	tags=42%, list=32%, signal=62%
GO_LONG_CHAIN_FATTY_ACID_METABOLIC_PROCESS	83	-0.268976	-1.0357	0.384615	4424	tags=25%, list=19%, signal=31%
GO_ORGAN_INDUCTION	16	-0.395321	-1.03451	0.423664	5272	tags=38%, list=23%, signal=48%
GO_PURINE_CONTAINING_COMPOUND_METABOLIC_PROCESS	368	-0.201823	-1.03443	0.356473	6178	tags=24%, list=27%, signal=33%
GO_POSITIVE_REGULATION_OF_INTERLEUKIN_8_PRODUCTION	40	-0.331319	-1.03383	0.415822	6146	tags=33%, list=26%, signal=44%
GO_REGULATION_OF_FATTY_ACID_OXIDATION	27	-0.336964	-1.03259	0.417647	4105	tags=30%, list=18%, signal=36%
GO_CYTOSKELETON_DEPENDENT_INTRACELLULAR_TRANSPORT	105	-0.281946	-1.03239	0.443064	7094	tags=36%, list=30%, signal=52%
GO_REGULATION_OF_INTERLEUKIN_4_PRODUCTION	28	-0.378461	-1.03194	0.415709	7362	tags=43%, list=32%, signal=63%
GO_POSITIVE_REGULATION_OF_BEHAVIOR	18	-0.366666	-1.03177	0.424861	2959	tags=22%, list=13%, signal=25%
GO_MONOCARBOXYLIC_ACID_TRANSPORT	112	-0.25314	-1.03175	0.382353	4013	tags=23%, list=17%, signal=28%
GO_INNATE_IMMUNE_RESPONSE_ACTIVATING_CELL_SURFACE_RECEPTOR_SIGNALING_PATHWAY	100	-0.270301	-1.03132	0.41498	4634	tags=19%, list=20%, signal=24%
GO_ASPARTATE_FAMILY_AMINO_ACID_METABOLIC_PROCESS	52	-0.284977	-1.031	0.422594	8453	tags=40%, list=36%, signal=63%
GO_POSTSYNAPTIC_MEMBRANE_ORGANIZATION	24	-0.36518	-1.03044	0.441729	3219	tags=29%, list=14%, signal=34%
GO_REGULATION_OF_BONE_DEVELOPMENT	18	-0.383736	-1.02988	0.450292	5835	tags=39%, list=25%, signal=52%
GO_ESTABLISHMENT_OF_PROTEIN_LOCALIZATION_TO_VACUOLE	32	-0.324785	-1.02985	0.451745	7869	tags=38%, list=34%, signal=57%
GO_GAMMA_AMINOBUTYRIC_ACID_SIGNALING_PATHWAY	17	-0.376429	-1.02971	0.422101	6800	tags=35%, list=29%, signal=50%
GO_POSITIVE_REGULATION_OF_PROTEOLYSIS	342	-0.218825	-1.02951	0.409736	7266	tags=30%, list=31%, signal=43%
GO_REGULATION_OF_MAST_CELL_ACTIVATION_INVOLVED_IN_IMMUNE_RESPONSE	30	-0.352507	-1.02946	0.455645	4634	tags=30%, list=20%, signal=37%
GO_RESPONSE_TO_STARVATION	141	-0.247476	-1.02933	0.39243	4720	tags=23%, list=20%, signal=29%
GO_GLYCEROLIPID_BIOSYNTHETIC_PROCESS	197	-0.24187	-1.02885	0.404255	4781	tags=24%, list=21%, signal=30%
GO_ETHANOLAMINE_CONTAINING_COMPOUND_METABOLIC_PROCESS	81	-0.26723	-1.02862	0.396857	4637	tags=23%, list=20%, signal=29%
GO_NEURAL_TUBE_PATTERNING	29	-0.332057	-1.02816	0.429961	6503	tags=38%, list=28%, signal=53%
GO_PERIPHERAL_NERVOUS_SYSTEM_AXON_ENSHEATHMENT	21	-0.34076	-1.02777	0.412214	5114	tags=29%, list=22%, signal=37%
GO_REGULATION_OF_MONOOXYGENASE_ACTIVITY	56	-0.274466	-1.02731	0.405354	6073	tags=30%, list=26%, signal=41%
GO_ALPHA_BETA_T_CELL_DIFFERENTIATION	43	-0.362252	-1.02671	0.429158	6630	tags=37%, list=28%, signal=52%
GO_TRANSCRIPTION_INITIATION_FROM_RNA_POLYMERASE_II_PROMOTER	150	-0.241718	-1.02603	0.413442	4081	tags=19%, list=18%, signal=23%
GO_REGULATION_OF_GRANULOCYTE_CHEMOTAXIS	36	-0.391652	-1.02574	0.457086	6581	tags=47%, list=28%, signal=66%
GO_PYRIMIDINE_CONTAINING_COMPOUND_CATABOLIC_PROCESS	29	-0.306703	-1.02564	0.431818	6410	tags=34%, list=28%, signal=48%
GO_REGULATION_OF_INTERLEUKIN_17_PRODUCTION	20	-0.427953	-1.02563	0.449219	3451	tags=35%, list=15%, signal=41%
GO_RESPONSE_TO_UV	118	-0.256777	-1.02561	0.430612	6462	tags=35%, list=28%, signal=48%
GO_REGULATION_OF_T_HELPER_1_TYPE_IMMUNE_RESPONSE	21	-0.430373	-1.02509	0.451923	4121	tags=38%, list=18%, signal=46%
GO_NEGATIVE_REGULATION_OF_HISTONE_MODIFICATION	35	-0.296465	-1.02489	0.428571	4091	tags=23%, list=18%, signal=28%
GO_GLYCOSPHINGOLIPID_METABOLIC_PROCESS	65	-0.278737	-1.02432	0.406427	5041	tags=26%, list=22%, signal=33%
GO_POSITIVE_REGULATION_OF_PEPTIDE_SECRETION	75	-0.262132	-1.02399	0.409615	5779	tags=27%, list=25%, signal=35%
GO_REGULATION_OF_DNA_TEMPLATED_TRANSCRIPTION_INITIATION	31	-0.303427	-1.02357	0.426	7354	tags=39%, list=32%, signal=56%
GO_REGULATION_OF_HISTONE_DEACETYLATION	22	-0.300349	-1.02345	0.420619	2902	tags=18%, list=12%, signal=21%
GO_CELLULAR_ALDEHYDE_METABOLIC_PROCESS	75	-0.266646	-1.02327	0.418468	2871	tags=16%, list=12%, signal=18%
GO_GLUTAMATE_SECRETION	28	-0.336626	-1.02284	0.420543	5389	tags=39%, list=23%, signal=51%
GO_POSITIVE_REGULATION_OF_HORMONE_SECRETION	98	-0.2549	-1.02272	0.409434	7169	tags=33%, list=31%, signal=47%
GO_POSITIVE_REGULATION_OF_TYPE_I_INTERFERON_PRODUCTION	70	-0.274821	-1.02204	0.436255	5202	tags=23%, list=22%, signal=29%
GO_REGULATION_OF_HYDROGEN_PEROXIDE_INDUCED_CELL_DEATH	18	-0.321689	-1.02172	0.414873	1419	tags=17%, list=6%, signal=18%
GO_ORGANELLE_MEMBRANE_FUSION	86	-0.244272	-1.02155	0.420949	9096	tags=44%, list=39%, signal=72%
GO_HYPOTHALAMUS_DEVELOPMENT	17	-0.349987	-1.02149	0.429104	6015	tags=41%, list=26%, signal=55%
GO_PHOSPHOLIPID_METABOLIC_PROCESS	344	-0.224687	-1.02079	0.401152	4781	tags=23%, list=21%, signal=29%
GO_RESPONSE_TO_ANTIBIOTIC	45	-0.273944	-1.01936	0.433145	5153	tags=27%, list=22%, signal=34%
GO_NEGATIVE_REGULATION_OF_HOMOTYPIC_CELL_CELL_ADHESION	93	-0.304628	-1.01914	0.442718	7309	tags=37%, list=31%, signal=53%
GO_REGULATION_OF_INNATE_IMMUNE_RESPONSE	315	-0.270852	-1.01899	0.452794	7254	tags=31%, list=31%, signal=44%
GO_REGULATION_OF_RESPONSE_TO_BIOTIC_STIMULUS	217	-0.247194	-1.01862	0.417293	5472	tags=27%, list=23%, signal=35%
GO_MONOCARBOXYLIC_ACID_METABOLIC_PROCESS	464	-0.218839	-1.01695	0.426136	6375	tags=28%, list=27%, signal=38%
GO_REGULATION_OF_TRANSLATIONAL_INITIATION	76	-0.235984	-1.01691	0.464968	9194	tags=42%, list=39%, signal=69%
GO_ASYMMETRIC_PROTEIN_LOCALIZATION	18	-0.344969	-1.01669	0.460905	4880	tags=28%, list=21%, signal=35%
GO_DENDRITIC_SPINE_ORGANIZATION	17	-0.35207	-1.01654	0.430041	3567	tags=29%, list=15%, signal=35%
GO_ORGANIC_ACID_TRANSMEMBRANE_TRANSPORT	92	-0.266029	-1.01598	0.426471	6787	tags=30%, list=29%, signal=43%
GO_REGULATION_OF_DEFENSE_RESPONSE_TO_VIRUS_BY_HOST	120	-0.250782	-1.01575	0.435606	5445	tags=28%, list=23%, signal=36%
GO_NEURONAL_ACTION_POTENTIAL	24	-0.361286	-1.01565	0.435714	2636	tags=25%, list=11%, signal=28%
GO_REGULATION_OF_MEMBRANE_LIPID_DISTRIBUTION	35	-0.305292	-1.01549	0.431772	1968	tags=17%, list=8%, signal=19%
GO_POSITIVE_REGULATION_OF_INNATE_IMMUNE_RESPONSE	227	-0.280248	-1.01505	0.445098	7254	tags=31%, list=31%, signal=44%
GO_POSITIVE_REGULATION_OF_MYOTUBE_DIFFERENTIATION	22	-0.34831	-1.01465	0.440546	7708	tags=55%, list=33%, signal=81%
GO_REGULATION_OF_INTRINSIC_APOPTOTIC_SIGNALING_PATHWAY_BY_P53_CLASS_MEDIATOR	22	-0.311866	-1.01416	0.428571	4075	tags=27%, list=17%, signal=33%
GO_POLYOL_METABOLIC_PROCESS	92	-0.250002	-1.01281	0.445545	5996	tags=30%, list=26%, signal=41%
GO_PYRUVATE_METABOLIC_PROCESS	57	-0.280496	-1.0118	0.430712	6100	tags=26%, list=26%, signal=36%
GO_ACTIVATION_OF_IMMUNE_RESPONSE	390	-0.296616	-1.01173	0.44894	7460	tags=33%, list=32%, signal=48%
GO_ACTIVATION_OF_INNATE_IMMUNE_RESPONSE	190	-0.276793	-1.01157	0.444444	7254	tags=31%, list=31%, signal=44%
GO_LEUKOCYTE_DEGRANULATION	27	-0.355192	-1.01153	0.465649	5264	tags=37%, list=23%, signal=48%
GO_REACTIVE_OXYGEN_SPECIES_BIOSYNTHETIC_PROCESS	23	-0.327123	-1.01136	0.428291	6551	tags=43%, list=28%, signal=60%
GO_REGULATION_OF_NITRIC_OXIDE_SYNTHASE_ACTIVITY	45	-0.271778	-1.01128	0.443798	7194	tags=38%, list=31%, signal=55%
GO_REGULATION_OF_COLLATERAL_SPROUTING	18	-0.346549	-1.01095	0.440711	6648	tags=50%, list=29%, signal=70%
GO_RUFFLE_ORGANIZATION	21	-0.321053	-1.01047	0.436293	5921	tags=29%, list=25%, signal=38%
GO_LYMPH_NODE_DEVELOPMENT	17	-0.387343	-1.01032	0.434615	5917	tags=41%, list=25%, signal=55%
GO_PROTEIN_UBIQUITINATION_INVOLVED_IN_UBIQUITIN_DEPENDENT_PROTEIN_CATABOLIC_PROCESS	128	-0.27183	-1.00984	0.45679	5241	tags=27%, list=22%, signal=34%
GO_ORGANOPHOSPHATE_ESTER_TRANSPORT	83	-0.251265	-1.00977	0.440454	4277	tags=23%, list=18%, signal=28%
GO_SULFUR_AMINO_ACID_METABOLIC_PROCESS	40	-0.272457	-1.00976	0.426497	8521	tags=48%, list=37%, signal=75%
GO_CHONDROCYTE_DEVELOPMENT	19	-0.381228	-1.00913	0.462428	5690	tags=37%, list=24%, signal=49%
GO_POSITIVE_REGULATION_OF_MYELOID_LEUKOCYTE_MEDIATED_IMMUNITY	17	-0.396294	-1.00909	0.460606	5247	tags=35%, list=23%, signal=46%
GO_POSITIVE_REGULATION_OF_PEPTIDASE_ACTIVITY	142	-0.243788	-1.0088	0.437628	7266	tags=33%, list=31%, signal=48%
GO_EMBRYONIC_SKELETAL_SYSTEM_MORPHOGENESIS	91	-0.274371	-1.00824	0.42549	7852	tags=35%, list=34%, signal=53%
GO_REGULATION_OF_CELL_CELL_ADHESION	352	-0.283539	-1.00813	0.452794	7491	tags=36%, list=32%, signal=52%
GO_RESPONSE_TO_ELECTRICAL_STIMULUS	39	-0.293679	-1.00803	0.451957	3979	tags=21%, list=17%, signal=25%
GO_INTRACELLULAR_RECEPTOR_SIGNALING_PATHWAY	157	-0.237817	-1.0067	0.424303	4899	tags=20%, list=21%, signal=25%
GO_RESPONSE_TO_INSULIN	185	-0.230303	-1.00652	0.420233	7003	tags=30%, list=30%, signal=43%
GO_POSITIVE_REGULATION_OF_I_KAPPAB_KINASE_NF_KAPPAB_SIGNALING	173	-0.257582	-1.00623	0.437113	8588	tags=39%, list=37%, signal=62%
GO_T_CELL_ACTIVATION_INVOLVED_IN_IMMUNE_RESPONSE	43	-0.356004	-1.00522	0.488798	6420	tags=42%, list=28%, signal=58%
GO_ADAPTIVE_IMMUNE_RESPONSE	252	-0.356495	-1.00516	0.473077	7309	tags=39%, list=31%, signal=56%
GO_POSITIVE_REGULATION_OF_ALPHA_BETA_T_CELL_ACTIVATION	50	-0.354938	-1.00489	0.452975	8354	tags=48%, list=36%, signal=75%
GO_POSITIVE_REGULATION_OF_LEUKOCYTE_CHEMOTAXIS	77	-0.339218	-1.0039	0.475822	6990	tags=43%, list=30%, signal=61%
GO_CHONDROITIN_SULFATE_BIOSYNTHETIC_PROCESS	25	-0.396445	-1.00386	0.472549	7380	tags=56%, list=32%, signal=82%
GO_DERMATAN_SULFATE_PROTEOGLYCAN_METABOLIC_PROCESS	16	-0.386093	-1.00381	0.448598	7380	tags=63%, list=32%, signal=91%
GO_STEROL_HOMEOSTASIS	49	-0.298467	-1.00363	0.460259	7194	tags=43%, list=31%, signal=62%
GO_REGULATION_OF_ANTIGEN_RECEPTOR_MEDIATED_SIGNALING_PATHWAY	38	-0.352437	-1.00359	0.453686	7907	tags=42%, list=34%, signal=64%
GO_POSITIVE_REGULATION_OF_MULTICELLULAR_ORGANISMAL_METABOLIC_PROCESS	17	-0.37627	-1.00265	0.469903	3740	tags=35%, list=16%, signal=42%
GO_AMINE_BIOSYNTHETIC_PROCESS	17	-0.343022	-1.00231	0.447368	5469	tags=35%, list=23%, signal=46%
GO_COMPLEMENT_ACTIVATION	63	-0.403934	-1.00224	0.479323	3985	tags=27%, list=17%, signal=32%
GO_HUMORAL_IMMUNE_RESPONSE	141	-0.337525	-1.00209	0.457407	3985	tags=23%, list=17%, signal=27%
GO_REGULATION_OF_LIPOPOLYSACCHARIDE_MEDIATED_SIGNALING_PATHWAY	16	-0.372549	-1.00183	0.449799	3371	tags=25%, list=14%, signal=29%
GO_T_HELPER_1_TYPE_IMMUNE_RESPONSE	19	-0.406153	-1.00122	0.472617	5864	tags=32%, list=25%, signal=42%
GO_PROTEIN_FOLDING	197	-0.218415	-1.00109	0.463466	7945	tags=31%, list=34%, signal=47%
GO_RESPONSE_TO_EXTRACELLULAR_STIMULUS	395	-0.214889	-0.999827	0.445269	7071	tags=32%, list=30%, signal=45%
GO_IMMUNE_EFFECTOR_PROCESS	431	-0.286402	-0.998688	0.45351	7460	tags=35%, list=32%, signal=50%
GO_RESPONSE_TO_PROSTAGLANDIN_E	24	-0.329897	-0.998649	0.418972	7045	tags=38%, list=30%, signal=54%
GO_RESPONSE_TO_PH	34	-0.312283	-0.998558	0.45811	4786	tags=24%, list=21%, signal=30%
GO_POSITIVE_REGULATION_OF_TELOMERE_MAINTENANCE	46	-0.28343	-0.997581	0.447917	7570	tags=35%, list=32%, signal=51%
GO_CARBOHYDRATE_BIOSYNTHETIC_PROCESS	115	-0.234152	-0.997387	0.453846	3147	tags=16%, list=14%, signal=18%
GO_PHOSPHATIDYLCHOLINE_BIOSYNTHETIC_PROCESS	26	-0.319556	-0.997006	0.457594	4637	tags=27%, list=20%, signal=34%
GO_NEGATIVE_REGULATION_OF_SMOOTH_MUSCLE_CELL_PROLIFERATION	34	-0.315913	-0.995951	0.433145	4206	tags=29%, list=18%, signal=36%
GO_DEFENSE_RESPONSE_TO_GRAM_NEGATIVE_BACTERIUM	38	-0.319091	-0.995743	0.462264	6179	tags=37%, list=27%, signal=50%
GO_NEGATIVE_REGULATION_OF_PHOSPHOPROTEIN_PHOSPHATASE_ACTIVITY	15	-0.3418	-0.995722	0.457627	4755	tags=27%, list=20%, signal=33%
GO_BIOMINERAL_TISSUE_DEVELOPMENT	66	-0.281259	-0.995505	0.474806	7275	tags=42%, list=31%, signal=62%
[truncated: 804 more rows]

## Sheet: Sheet3
Table S3: GSEA results of “Writers” MUT BCa patients in the TCGA-BLCA cohort.
NAME	SIZE	ES	NES	NOM p-val	RANK AT MAX	LEADING EDGE
GO_SKELETAL_MUSCLE_CONTRACTION	28	0.51244	1.68449	0.00819672	2647	tags=43%, list=11%, signal=48%
GO_DNA_METHYLATION_INVOLVED_IN_GAMETE_GENERATION	16	0.638185	1.66585	0.00886918	6037	tags=69%, list=26%, signal=93%
GO_NEGATIVE_REGULATION_OF_STEM_CELL_PROLIFERATION	16	0.542361	1.58088	0.0528302	917	tags=31%, list=4%, signal=33%
GO_CELL_SEPARATION_AFTER_CYTOKINESIS	17	0.508768	1.57672	0.0489237	6424	tags=65%, list=28%, signal=89%
GO_REGULATION_OF_CHOLESTEROL_METABOLIC_PROCESS	21	0.484052	1.5212	0.0643154	4386	tags=48%, list=19%, signal=59%
GO_NCRNA_3_END_PROCESSING	18	0.558366	1.5191	0.0918164	6793	tags=61%, list=29%, signal=86%
GO_DNA_STRAND_ELONGATION_INVOLVED_IN_DNA_REPLICATION	22	0.67307	1.51789	0.0877551	4869	tags=59%, list=21%, signal=75%
GO_REGULATION_OF_RUFFLE_ASSEMBLY	20	0.488555	1.51117	0.0419162	297	tags=20%, list=1%, signal=20%
GO_RRNA_TRANSCRIPTION	17	0.49021	1.46553	0.101313	2211	tags=29%, list=9%, signal=32%
GO_PYRIMIDINE_DEOXYRIBONUCLEOTIDE_METABOLIC_PROCESS	16	0.519799	1.44457	0.119433	6545	tags=63%, list=28%, signal=87%
GO_DEOXYRIBONUCLEOTIDE_METABOLIC_PROCESS	33	0.449545	1.41328	0.123967	6545	tags=52%, list=28%, signal=72%
GO_RNA_PHOSPHODIESTER_BOND_HYDROLYSIS_ENDONUCLEOLYTIC	46	0.38705	1.40512	0.107632	4456	tags=43%, list=19%, signal=54%
GO_NUCLEOTIDE_EXCISION_REPAIR_DNA_GAP_FILLING	20	0.511199	1.39161	0.176238	5153	tags=50%, list=22%, signal=64%
GO_RELEASE_OF_CYTOCHROME_C_FROM_MITOCHONDRIA	22	0.45371	1.38169	0.116	2074	tags=32%, list=9%, signal=35%
GO_STEROL_BIOSYNTHETIC_PROCESS	39	0.449105	1.38085	0.167308	4244	tags=44%, list=18%, signal=53%
GO_REGULATION_OF_MEMBRANE_PERMEABILITY	69	0.324851	1.37377	0.0990476	4274	tags=32%, list=18%, signal=39%
GO_DNA_STRAND_ELONGATION	27	0.573614	1.36943	0.207585	5418	tags=56%, list=23%, signal=72%
GO_BICELLULAR_TIGHT_JUNCTION_ASSEMBLY	31	0.468683	1.36923	0.150905	1738	tags=26%, list=7%, signal=28%
GO_MULTICELLULAR_ORGANISMAL_MOVEMENT	37	0.377572	1.35584	0.0714286	2647	tags=32%, list=11%, signal=37%
GO_SULFUR_COMPOUND_TRANSPORT	30	0.428284	1.35234	0.113734	5353	tags=47%, list=23%, signal=61%
GO_REGULATION_OF_EXOSOMAL_SECRETION	17	0.416003	1.34836	0.164948	6874	tags=59%, list=30%, signal=83%
GO_DNA_REPLICATION_INITIATION	27	0.598648	1.33278	0.204868	5338	tags=70%, list=23%, signal=91%
GO_MEIOTIC_CHROMOSOME_SEGREGATION	52	0.418088	1.32335	0.169456	4058	tags=37%, list=17%, signal=44%
GO_INTERSTRAND_CROSS_LINK_REPAIR	39	0.456471	1.32164	0.189621	2666	tags=31%, list=11%, signal=35%
GO_GLYCERALDEHYDE_3_PHOSPHATE_METABOLIC_PROCESS	15	0.480921	1.31526	0.191898	5689	tags=47%, list=24%, signal=62%
GO_REGULATION_OF_MITOCHONDRIAL_OUTER_MEMBRANE_PERMEABILIZATION_INVOLVED_IN_APOPTOTIC_SIGNALING_PATHWAY	42	0.341111	1.30823	0.151277	4274	tags=31%, list=18%, signal=38%
GO_GPI_ANCHOR_METABOLIC_PROCESS	32	0.429764	1.2984	0.185259	5980	tags=56%, list=26%, signal=76%
GO_VACUOLAR_ACIDIFICATION	15	0.461067	1.29714	0.186335	5322	tags=47%, list=23%, signal=60%
GO_DEOXYRIBONUCLEOSIDE_TRIPHOSPHATE_METABOLIC_PROCESS	16	0.478895	1.29186	0.205231	7921	tags=63%, list=34%, signal=95%
GO_CHROMOSOME_SEPARATION	18	0.495373	1.27884	0.226263	4005	tags=39%, list=17%, signal=47%
GO_DNA_DEPENDENT_DNA_REPLICATION	86	0.458123	1.27834	0.280808	5153	tags=52%, list=22%, signal=67%
GO_HEME_BIOSYNTHETIC_PROCESS	20	0.401217	1.27638	0.191919	3090	tags=30%, list=13%, signal=35%
GO_CELLULAR_RESPONSE_TO_NUTRIENT	36	0.382614	1.27447	0.148536	3385	tags=33%, list=15%, signal=39%
GO_POSITIVE_REGULATION_OF_MITOCHONDRIAL_OUTER_MEMBRANE_PERMEABILIZATION_INVOLVED_IN_APOPTOTIC_SIGNALING_PATHWAY	36	0.348203	1.27446	0.190019	4274	tags=33%, list=18%, signal=41%
GO_HISTONE_EXCHANGE	45	0.459067	1.27293	0.24948	5082	tags=51%, list=22%, signal=65%
GO_PLASMA_LIPOPROTEIN_PARTICLE_CLEARANCE	18	0.468592	1.27271	0.187773	1453	tags=28%, list=6%, signal=30%
GO_ER_ASSOCIATED_UBIQUITIN_DEPENDENT_PROTEIN_CATABOLIC_PROCESS	60	0.3015	1.27138	0.238835	6823	tags=50%, list=29%, signal=71%
GO_METAPHASE_PLATE_CONGRESSION	41	0.443	1.27006	0.284254	6424	tags=56%, list=28%, signal=77%
GO_VIRION_ASSEMBLY	35	0.324464	1.26808	0.208081	8169	tags=54%, list=35%, signal=83%
GO_REGULATION_OF_HISTONE_H3_K4_METHYLATION	22	0.439675	1.26324	0.246032	3606	tags=36%, list=15%, signal=43%
GO_DEOXYRIBOSE_PHOSPHATE_CATABOLIC_PROCESS	21	0.413396	1.25883	0.21328	8535	tags=67%, list=37%, signal=105%
GO_BASE_EXCISION_REPAIR	35	0.386	1.24877	0.256654	6466	tags=57%, list=28%, signal=79%
GO_VERY_LONG_CHAIN_FATTY_ACID_METABOLIC_PROCESS	29	0.393787	1.24815	0.196819	4074	tags=41%, list=17%, signal=50%
GO_RETROGRADE_VESICLE_MEDIATED_TRANSPORT_GOLGI_TO_ER	74	0.320883	1.24519	0.252446	5266	tags=36%, list=23%, signal=47%
GO_CELL_DIFFERENTIATION_INVOLVED_IN_EMBRYONIC_PLACENTA_DEVELOPMENT	25	0.414742	1.24304	0.200795	1072	tags=20%, list=5%, signal=21%
GO_SISTER_CHROMATID_COHESION	103	0.446865	1.22856	0.325349	4314	tags=41%, list=19%, signal=50%
GO_ANAPHASE_PROMOTING_COMPLEX_DEPENDENT_CATABOLIC_PROCESS	72	0.38187	1.22734	0.33004	6572	tags=47%, list=28%, signal=66%
GO_ALDITOL_METABOLIC_PROCESS	18	0.421845	1.22313	0.216561	3131	tags=33%, list=13%, signal=38%
GO_APICAL_JUNCTION_ASSEMBLY	38	0.388111	1.21172	0.280876	1738	tags=21%, list=7%, signal=23%
GO_MEMBRANE_LIPID_CATABOLIC_PROCESS	22	0.388595	1.20504	0.228512	606	tags=14%, list=3%, signal=14%
GO_MITOTIC_SISTER_CHROMATID_SEGREGATION	88	0.413858	1.20078	0.356164	6472	tags=50%, list=28%, signal=69%
GO_DNA_CATABOLIC_PROCESS	26	0.352605	1.20046	0.251968	4164	tags=35%, list=18%, signal=42%
GO_REGULATION_OF_CENTROSOME_CYCLE	38	0.421826	1.19983	0.313525	6562	tags=61%, list=28%, signal=84%
GO_DNA_ALKYLATION	39	0.368001	1.19687	0.26569	6037	tags=44%, list=26%, signal=59%
GO_DNA_CATABOLIC_PROCESS_ENDONUCLEOLYTIC	18	0.375741	1.18909	0.251429	4164	tags=39%, list=18%, signal=47%
GO_REGULATION_OF_MAMMARY_GLAND_EPITHELIAL_CELL_PROLIFERATION	16	0.406632	1.18218	0.272727	3791	tags=31%, list=16%, signal=37%
GO_CENTROMERE_COMPLEX_ASSEMBLY	42	0.454799	1.18091	0.311203	5082	tags=50%, list=22%, signal=64%
GO_PREASSEMBLY_OF_GPI_ANCHOR_IN_ER_MEMBRANE	15	0.471796	1.18047	0.29899	5977	tags=60%, list=26%, signal=81%
GO_FATTY_ACID_CATABOLIC_PROCESS	71	0.365723	1.17449	0.292531	5749	tags=48%, list=25%, signal=63%
GO_MITOCHONDRIAL_TRANSPORT	163	0.246915	1.17292	0.259962	4274	tags=26%, list=18%, signal=31%
GO_KERATINIZATION	30	0.505402	1.16843	0.345756	2019	tags=27%, list=9%, signal=29%
GO_NUCLEAR_CHROMOSOME_SEGREGATION	208	0.373315	1.16728	0.354839	4332	tags=35%, list=19%, signal=43%
GO_MITOTIC_SPINDLE_ASSEMBLY	39	0.396541	1.16715	0.324111	3478	tags=36%, list=15%, signal=42%
GO_MEIOSIS_I	73	0.354434	1.16289	0.300207	4058	tags=38%, list=17%, signal=46%
GO_SISTER_CHROMATID_SEGREGATION	166	0.395338	1.15587	0.382937	4332	tags=36%, list=19%, signal=44%
GO_ATP_DEPENDENT_CHROMATIN_REMODELING	66	0.370004	1.15452	0.331967	5082	tags=38%, list=22%, signal=48%
GO_APOPTOTIC_NUCLEAR_CHANGES	23	0.350689	1.1545	0.25731	2835	tags=26%, list=12%, signal=30%
GO_REGULATION_OF_DNA_TEMPLATED_TRANSCRIPTION_ELONGATION	38	0.331723	1.15143	0.320158	5331	tags=39%, list=23%, signal=51%
GO_CELLULAR_COMPONENT_MAINTENANCE	18	0.375826	1.15139	0.243043	2488	tags=28%, list=11%, signal=31%
GO_PH_REDUCTION	37	0.325813	1.14982	0.275574	5481	tags=43%, list=24%, signal=56%
GO_CARBOHYDRATE_DERIVATIVE_TRANSPORT	48	0.332565	1.14937	0.294118	5745	tags=46%, list=25%, signal=61%
GO_CHLORIDE_TRANSPORT	87	0.292852	1.1488	0.221719	3793	tags=30%, list=16%, signal=36%
GO_REGULATION_OF_ENDOPLASMIC_RETICULUM_UNFOLDED_PROTEIN_RESPONSE	26	0.325395	1.1477	0.289524	3727	tags=31%, list=16%, signal=37%
GO_CHROMOSOME_SEGREGATION	248	0.349924	1.14271	0.368526	5511	tags=41%, list=24%, signal=53%
GO_RESPONSE_TO_VITAMIN_A	18	0.405034	1.1423	0.339431	4338	tags=44%, list=19%, signal=55%
GO_INORGANIC_ANION_TRANSPORT	111	0.278992	1.14107	0.24	3793	tags=29%, list=16%, signal=34%
GO_FATTY_ACYL_COA_METABOLIC_PROCESS	48	0.323607	1.1388	0.294118	3066	tags=29%, list=13%, signal=34%
GO_INNER_EAR_RECEPTOR_CELL_DEVELOPMENT	33	0.32844	1.13175	0.300654	5055	tags=39%, list=22%, signal=50%
GO_SYNAPTONEMAL_COMPLEX_ORGANIZATION	17	0.395873	1.13067	0.329087	3481	tags=35%, list=15%, signal=41%
GO_GLUCOSE_6_PHOSPHATE_METABOLIC_PROCESS	18	0.392731	1.12881	0.32538	5689	tags=44%, list=24%, signal=59%
GO_TRNA_PROCESSING	97	0.314618	1.12104	0.336397	5300	tags=40%, list=23%, signal=52%
GO_SOMATIC_STEM_CELL_POPULATION_MAINTENANCE	62	0.279052	1.12099	0.288344	3693	tags=27%, list=16%, signal=32%
GO_ORGANELLE_FISSION	454	0.310316	1.12085	0.375	4332	tags=34%, list=19%, signal=41%
GO_INNER_EAR_RECEPTOR_STEREOCILIUM_ORGANIZATION	20	0.361277	1.12041	0.313175	5055	tags=40%, list=22%, signal=51%
GO_HEME_METABOLIC_PROCESS	29	0.317433	1.11788	0.322296	3778	tags=31%, list=16%, signal=37%
GO_SYNAPSIS	28	0.36993	1.11671	0.334812	6471	tags=46%, list=28%, signal=64%
GO_MEIOTIC_CELL_CYCLE	164	0.315454	1.11299	0.33125	4058	tags=32%, list=17%, signal=39%
GO_HOMOLOGOUS_CHROMOSOME_SEGREGATION	37	0.358926	1.11118	0.344978	4058	tags=35%, list=17%, signal=42%
GO_REGULATION_OF_CENTROSOME_DUPLICATION	31	0.380398	1.10817	0.392713	5511	tags=48%, list=24%, signal=63%
GO_REGULATION_OF_PROTEIN_EXIT_FROM_ENDOPLASMIC_RETICULUM	18	0.346766	1.10548	0.335341	6949	tags=50%, list=30%, signal=71%
GO__DE_NOVO_PROTEIN_FOLDING	18	0.371511	1.10534	0.343811	511	tags=11%, list=2%, signal=11%
GO_REGULATION_OF_DOUBLE_STRAND_BREAK_REPAIR_VIA_HOMOLOGOUS_RECOMBINATION	16	0.430939	1.10432	0.38843	6574	tags=69%, list=28%, signal=96%
GO_TETRAPYRROLE_BIOSYNTHETIC_PROCESS	27	0.331013	1.10025	0.338677	3090	tags=26%, list=13%, signal=30%
GO_PORPHYRIN_CONTAINING_COMPOUND_METABOLIC_PROCESS	36	0.30091	1.09983	0.326882	4094	tags=33%, list=18%, signal=40%
GO_POSITIVE_REGULATION_OF_MITOCHONDRIAL_MEMBRANE_PERMEABILITY	18	0.365814	1.09867	0.321705	4237	tags=39%, list=18%, signal=47%
GO_STEROID_BIOSYNTHETIC_PROCESS	101	0.282864	1.09716	0.317719	4292	tags=35%, list=18%, signal=42%
GO_NONRIBOSOMAL_PEPTIDE_BIOSYNTHETIC_PROCESS	17	0.395949	1.09489	0.362934	5026	tags=35%, list=22%, signal=45%
GO_DNA_REPLICATION_INDEPENDENT_NUCLEOSOME_ORGANIZATION	47	0.399339	1.09193	0.384937	4725	tags=43%, list=20%, signal=53%
GO_MULTI_ORGANISM_ORGANELLE_ORGANIZATION	23	0.328642	1.08992	0.345776	7491	tags=57%, list=32%, signal=83%
GO_MITOTIC_NUCLEAR_DIVISION	341	0.317291	1.08525	0.411992	4332	tags=34%, list=19%, signal=41%
GO_REGULATION_OF_CELL_CYCLE_CHECKPOINT	26	0.373601	1.08385	0.365385	2732	tags=23%, list=12%, signal=26%
GO_MITOTIC_SPINDLE_ORGANIZATION	66	0.368693	1.08256	0.419878	3502	tags=33%, list=15%, signal=39%
GO_CENTRIOLE_ASSEMBLY	19	0.435347	1.08143	0.376238	3902	tags=37%, list=17%, signal=44%
GO_DNA_DAMAGE_RESPONSE_DETECTION_OF_DNA_DAMAGE	26	0.370885	1.07571	0.420732	5220	tags=38%, list=22%, signal=50%
GO_CALCIUM_INDEPENDENT_CELL_CELL_ADHESION_VIA_PLASMA_MEMBRANE_CELL_ADHESION_MOLECULES	19	0.37928	1.07156	0.351852	2344	tags=32%, list=10%, signal=35%
GO_MONOCARBOXYLIC_ACID_CATABOLIC_PROCESS	92	0.320178	1.06876	0.41189	5749	tags=41%, list=25%, signal=55%
GO_MISFOLDED_OR_INCOMPLETELY_SYNTHESIZED_PROTEIN_CATABOLIC_PROCESS	16	0.335555	1.06841	0.378846	3181	tags=25%, list=14%, signal=29%
GO_DNA_RECOMBINATION	185	0.311151	1.06791	0.397313	2796	tags=25%, list=12%, signal=28%
GO_LIPOPROTEIN_BIOSYNTHETIC_PROCESS	81	0.264061	1.06393	0.361446	5980	tags=43%, list=26%, signal=58%
GO_DNA_REPLICATION	186	0.334526	1.06375	0.444874	5418	tags=42%, list=23%, signal=55%
GO_NEGATIVE_REGULATION_OF_RESPONSE_TO_DNA_DAMAGE_STIMULUS	47	0.283739	1.0529	0.388781	1534	tags=19%, list=7%, signal=20%
GO_SIGNAL_TRANSDUCTION_IN_RESPONSE_TO_DNA_DAMAGE	89	0.296245	1.05221	0.407843	3266	tags=30%, list=14%, signal=35%
GO_MEIOTIC_CELL_CYCLE_PROCESS	132	0.308256	1.04776	0.397872	4058	tags=33%, list=17%, signal=39%
GO_APOPTOTIC_MITOCHONDRIAL_CHANGES	56	0.257461	1.04669	0.377143	3779	tags=27%, list=16%, signal=32%
GO_POSTREPLICATION_REPAIR	48	0.330336	1.04504	0.411647	5338	tags=38%, list=23%, signal=49%
GO_NADP_METABOLIC_PROCESS	25	0.319937	1.0417	0.379098	5823	tags=40%, list=25%, signal=53%
GO_NEGATIVE_REGULATION_OF_PROTEIN_TYROSINE_KINASE_ACTIVITY	20	0.340008	1.03956	0.417647	4232	tags=35%, list=18%, signal=43%
GO_PIGMENT_BIOSYNTHETIC_PROCESS	43	0.290681	1.03936	0.402415	3090	tags=23%, list=13%, signal=27%
GO_RECOMBINATIONAL_REPAIR	67	0.338977	1.03746	0.437859	2951	tags=27%, list=13%, signal=31%
GO_IRE1_MEDIATED_UNFOLDED_PROTEIN_RESPONSE	51	0.274953	1.03523	0.41517	1986	tags=18%, list=9%, signal=19%
GO_MITOCHONDRIAL_MEMBRANE_ORGANIZATION	90	0.235643	1.03407	0.396552	4274	tags=24%, list=18%, signal=30%
GO_CHROMOSOME_LOCALIZATION	57	0.331476	1.03322	0.461382	6472	tags=49%, list=28%, signal=68%
GO_PROTEIN_TRANSMEMBRANE_TRANSPORT	48	0.272517	1.03246	0.409369	3459	tags=23%, list=15%, signal=27%
GO_MULTI_ORGANISM_MEMBRANE_ORGANIZATION	30	0.27543	1.03149	0.393214	5511	tags=33%, list=24%, signal=44%
GO_LABYRINTHINE_LAYER_BLOOD_VESSEL_DEVELOPMENT	17	0.344017	1.03116	0.423762	1065	tags=18%, list=5%, signal=18%
GO_MISMATCH_REPAIR	27	0.369837	1.02388	0.446125	4814	tags=44%, list=21%, signal=56%
GO_MONOSACCHARIDE_CATABOLIC_PROCESS	52	0.280176	1.02314	0.386503	5555	tags=40%, list=24%, signal=53%
GO_APOPTOTIC_DNA_FRAGMENTATION	15	0.342578	1.0225	0.43	4150	tags=33%, list=18%, signal=41%
GO_HYDROGEN_ION_TRANSMEMBRANE_TRANSPORT	96	0.225013	1.02182	0.415778	4467	tags=26%, list=19%, signal=32%
GO_PROTEIN_K11_LINKED_UBIQUITINATION	27	0.293834	1.02039	0.450292	1315	tags=19%, list=6%, signal=20%
GO_REGULATION_OF_TRANSCRIPTION_INVOLVED_IN_G1_S_TRANSITION_OF_MITOTIC_CELL_CYCLE	25	0.414592	1.01475	0.467347	1736	tags=32%, list=7%, signal=35%
GO_TRNA_MODIFICATION	51	0.309912	1.01409	0.450835	5300	tags=41%, list=23%, signal=53%
GO_CELL_DIVISION	429	0.278942	1.01398	0.450098	4227	tags=31%, list=18%, signal=37%
GO_DNA_DEPENDENT_DNA_REPLICATION_MAINTENANCE_OF_FIDELITY	21	0.385677	1.01129	0.455939	4367	tags=48%, list=19%, signal=59%
GO_NEGATIVE_REGULATION_OF_PEPTIDYL_TYROSINE_PHOSPHORYLATION	36	0.28785	1.00744	0.43	6434	tags=44%, list=28%, signal=61%
GO_NEGATIVE_REGULATION_OF_RESPONSE_TO_ENDOPLASMIC_RETICULUM_STRESS	35	0.261627	1.005	0.435644	1968	tags=17%, list=8%, signal=19%
GO_RNA_MODIFICATION	108	0.272085	1.00192	0.439024	3492	tags=27%, list=15%, signal=31%
GO_REGULATION_OF_SPINDLE_ORGANIZATION	18	0.353526	1.00139	0.444008	6424	tags=61%, list=28%, signal=84%
GO_MITOTIC_RECOMBINATION	38	0.390079	1.00056	0.48249	4869	tags=47%, list=21%, signal=60%
GO_PHOTOTRANSDUCTION	31	0.292001	0.998886	0.477024	4457	tags=29%, list=19%, signal=36%
GO_LABYRINTHINE_LAYER_DEVELOPMENT	42	0.284017	0.996841	0.458824	1065	tags=14%, list=5%, signal=15%
GO_REGULATION_OF_PROTEIN_INSERTION_INTO_MITOCHONDRIAL_MEMBRANE_INVOLVED_IN_APOPTOTIC_SIGNALING_PATHWAY	29	0.289274	0.995762	0.436047	3472	tags=24%, list=15%, signal=28%
GO_NEGATIVE_REGULATION_OF_PROTEIN_MODIFICATION_BY_SMALL_PROTEIN_CONJUGATION_OR_REMOVAL	130	0.240355	0.993923	0.45229	6572	tags=40%, list=28%, signal=55%
GO_MULTICELLULAR_ORGANISMAL_WATER_HOMEOSTASIS	48	0.277727	0.989973	0.464286	1680	tags=21%, list=7%, signal=22%
GO_REGULATION_OF_NECROTIC_CELL_DEATH	23	0.319552	0.989225	0.467909	3779	tags=30%, list=16%, signal=36%
GO_ESTABLISHMENT_OR_MAINTENANCE_OF_EPITHELIAL_CELL_APICAL_BASAL_POLARITY	28	0.295715	0.98813	0.46856	437	tags=14%, list=2%, signal=15%
GO_CELLULAR_RESPONSE_TO_VITAMIN	24	0.333214	0.987386	0.487755	2822	tags=29%, list=12%, signal=33%
GO_RESPONSE_TO_VITAMIN_E	15	0.357831	0.984991	0.494715	1856	tags=27%, list=8%, signal=29%
GO_TRANSLESION_SYNTHESIS	35	0.318025	0.982963	0.458252	5667	tags=43%, list=24%, signal=57%
GO_EMBRYONIC_PLACENTA_MORPHOGENESIS	21	0.331251	0.98228	0.46771	5074	tags=33%, list=22%, signal=43%
GO_HYDROGEN_TRANSPORT	127	0.208447	0.981608	0.457732	4278	tags=24%, list=18%, signal=30%
GO_MITOCHONDRIAL_ELECTRON_TRANSPORT_CYTOCHROME_C_TO_OXYGEN	16	0.365885	0.978877	0.45657	7040	tags=50%, list=30%, signal=72%
GO_MALE_MEIOSIS	32	0.310911	0.977907	0.463895	4270	tags=34%, list=18%, signal=42%
GO_NEGATIVE_REGULATION_OF_CELL_CYCLE_ARREST	17	0.329465	0.977478	0.486	4574	tags=35%, list=20%, signal=44%
GO_NUCLEOSIDE_TRANSPORT	16	0.344528	0.974327	0.478448	5745	tags=50%, list=25%, signal=66%
GO_SYNAPTIC_VESICLE_ENDOCYTOSIS	17	0.313149	0.965918	0.507277	750	tags=18%, list=3%, signal=18%
GO_CELL_CYCLE_CHECKPOINT	176	0.282539	0.964554	0.505952	4098	tags=31%, list=18%, signal=38%
GO_REGULATION_OF_CHROMOSOME_SEGREGATION	80	0.312585	0.961334	0.50499	3486	tags=31%, list=15%, signal=37%
GO_PYRIMIDINE_NUCLEOSIDE_BIOSYNTHETIC_PROCESS	30	0.287038	0.961206	0.516	5121	tags=37%, list=22%, signal=47%
GO_PLACENTA_BLOOD_VESSEL_DEVELOPMENT	27	0.284542	0.957699	0.507812	1065	tags=15%, list=5%, signal=16%
GO_NUCLEOSIDE_SALVAGE	17	0.345322	0.955751	0.512097	4052	tags=24%, list=17%, signal=28%
GO_KERATAN_SULFATE_BIOSYNTHETIC_PROCESS	27	0.312855	0.954824	0.49497	1931	tags=22%, list=8%, signal=24%
GO_TELOMERE_MAINTENANCE_VIA_RECOMBINATION	29	0.394811	0.952289	0.528713	5338	tags=52%, list=23%, signal=67%
GO_FATTY_ACID_BETA_OXIDATION	50	0.304148	0.951427	0.49896	5749	tags=48%, list=25%, signal=64%
GO_ENERGY_COUPLED_PROTON_TRANSPORT_DOWN_ELECTROCHEMICAL_GRADIENT	23	0.296289	0.949844	0.494845	5395	tags=35%, list=23%, signal=45%
GO_NEGATIVE_REGULATION_OF_ENDOPLASMIC_RETICULUM_STRESS_INDUCED_INTRINSIC_APOPTOTIC_SIGNALING_PATHWAY	16	0.3044	0.949767	0.50495	1286	tags=19%, list=6%, signal=20%
GO_NUCLEOTIDE_EXCISION_REPAIR_DNA_INCISION	34	0.295446	0.949159	0.515504	2179	tags=21%, list=9%, signal=23%
GO_REGULATION_OF_CELLULAR_AMINO_ACID_METABOLIC_PROCESS	62	0.237897	0.94864	0.487654	6038	tags=35%, list=26%, signal=48%
GO_REGULATION_OF_EXECUTION_PHASE_OF_APOPTOSIS	22	0.290859	0.9481	0.524793	2074	tags=18%, list=9%, signal=20%
GO_RESPONSE_TO_INCREASED_OXYGEN_LEVELS	23	0.296283	0.947919	0.530333	825	tags=17%, list=4%, signal=18%
GO_THIOESTER_BIOSYNTHETIC_PROCESS	49	0.268081	0.942579	0.518293	3066	tags=27%, list=13%, signal=30%
GO_REGULATION_OF_TRANSCRIPTION_FROM_RNA_POLYMERASE_II_PROMOTER_IN_RESPONSE_TO_HYPOXIA	31	0.262917	0.938258	0.521912	977	tags=13%, list=4%, signal=13%
GO_POSITIVE_REGULATION_OF_CELL_CYCLE_G2_M_PHASE_TRANSITION	17	0.317314	0.938257	0.522417	1157	tags=18%, list=5%, signal=19%
GO_REGULATION_OF_PROTEIN_HOMOOLIGOMERIZATION	15	0.329209	0.936635	0.515151	3106	tags=33%, list=13%, signal=38%
GO_THIOESTER_METABOLIC_PROCESS	76	0.247145	0.935149	0.521385	3066	tags=25%, list=13%, signal=29%
GO_CELLULAR_METABOLIC_COMPOUND_SALVAGE	37	0.265989	0.935093	0.514735	4406	tags=27%, list=19%, signal=33%
GO_SPERM_EGG_RECOGNITION	34	0.260312	0.934888	0.546667	4677	tags=29%, list=20%, signal=37%
GO_DNA_BIOSYNTHETIC_PROCESS	106	0.281723	0.934682	0.513566	2951	tags=25%, list=13%, signal=28%
GO_POSITIVE_REGULATION_OF_TRIGLYCERIDE_METABOLIC_PROCESS	16	0.332492	0.933236	0.533333	5682	tags=44%, list=24%, signal=58%
GO_REGULATION_OF_CELL_CYCLE_ARREST	97	0.24146	0.932792	0.518	3383	tags=26%, list=15%, signal=30%
GO_REGULATION_OF_MICROTUBULE_BASED_MOVEMENT	17	0.325477	0.93135	0.541152	5355	tags=47%, list=23%, signal=61%
GO_RECIPROCAL_DNA_RECOMBINATION	36	0.312307	0.929152	0.516832	2215	tags=25%, list=10%, signal=28%
GO_CHROMOSOME_ORGANIZATION_INVOLVED_IN_MEIOTIC_CELL_CYCLE	40	0.302772	0.929096	0.54071	2178	tags=20%, list=9%, signal=22%
GO_OLIGOSACCHARIDE_LIPID_INTERMEDIATE_BIOSYNTHETIC_PROCESS	20	0.330821	0.929022	0.552	4805	tags=50%, list=21%, signal=63%
GO_MITOCHONDRION_MORPHOGENESIS	18	0.290791	0.928922	0.521654	3548	tags=39%, list=15%, signal=46%
GO_AUDITORY_RECEPTOR_CELL_DEVELOPMENT	18	0.30684	0.926756	0.536264	280	tags=11%, list=1%, signal=11%
GO_SPINDLE_ASSEMBLY	67	0.290467	0.922776	0.53891	3902	tags=33%, list=17%, signal=39%
GO_RNA_PHOSPHODIESTER_BOND_HYDROLYSIS	99	0.22825	0.921588	0.545283	6494	tags=40%, list=28%, signal=56%
GO_CHROMOSOME_CONDENSATION	26	0.343848	0.92045	0.522772	3321	tags=27%, list=14%, signal=31%
GO_MITOTIC_CELL_CYCLE_CHECKPOINT	127	0.265378	0.918676	0.550696	4098	tags=31%, list=18%, signal=38%
GO_ANION_HOMEOSTASIS	35	0.262592	0.91669	0.575492	916	tags=17%, list=4%, signal=18%
GO_REGULATION_OF_MITOCHONDRIAL_MEMBRANE_PERMEABILITY_INVOLVED_IN_APOPTOTIC_PROCESS	22	0.278097	0.915989	0.57685	3779	tags=32%, list=16%, signal=38%
GO_PROTEIN_LOCALIZATION_TO_CHROMOSOME	41	0.323619	0.915459	0.54326	3791	tags=32%, list=16%, signal=38%
GO_LIPOPROTEIN_METABOLIC_PROCESS	116	0.208463	0.915442	0.571429	3776	tags=25%, list=16%, signal=30%
GO_FRUCTOSE_METABOLIC_PROCESS	15	0.338067	0.915036	0.55144	4190	tags=33%, list=18%, signal=41%
GO_PROTEIN_LOCALIZATION_TO_MITOCHONDRION	64	0.228656	0.915006	0.507752	3459	tags=20%, list=15%, signal=24%
GO_PYRIMIDINE_NUCLEOTIDE_METABOLIC_PROCESS	43	0.258625	0.91369	0.544204	5093	tags=33%, list=22%, signal=42%
GO_MATURATION_OF_5_8S_RRNA_FROM_TRICISTRONIC_RRNA_TRANSCRIPT_SSU_RRNA_5_8S_RRNA_LSU_RRNA_	17	0.355115	0.913569	0.569444	5862	tags=53%, list=25%, signal=71%
GO_WATER_HOMEOSTASIS	58	0.241902	0.913112	0.570231	1680	tags=17%, list=7%, signal=19%
GO_COFACTOR_TRANSPORT	26	0.28174	0.912317	0.590457	5745	tags=31%, list=25%, signal=41%
GO_LONG_CHAIN_FATTY_ACID_TRANSPORT	39	0.268156	0.912185	0.577869	2606	tags=26%, list=11%, signal=29%
GO_REGULATION_OF_WATER_LOSS_VIA_SKIN	17	0.381036	0.910592	0.537549	1206	tags=24%, list=5%, signal=25%
GO_REGULATION_OF_HISTONE_H3_K9_METHYLATION	16	0.356247	0.907773	0.573222	3606	tags=44%, list=15%, signal=52%
GO_POSITIVE_REGULATION_OF_CHROMOSOME_SEGREGATION	25	0.337657	0.907211	0.552	3786	tags=36%, list=16%, signal=43%
GO_PROTEIN_TARGETING_TO_MITOCHONDRION	47	0.254892	0.906173	0.537402	5089	tags=28%, list=22%, signal=35%
GO_NUCLEOTIDE_SUGAR_BIOSYNTHETIC_PROCESS	19	0.330109	0.905149	0.560396	5271	tags=53%, list=23%, signal=68%
GO_LIPID_OXIDATION	68	0.263533	0.904464	0.546748	5749	tags=43%, list=25%, signal=56%
GO_CELLULAR_RESPONSE_TO_TOPOLOGICALLY_INCORRECT_PROTEIN	111	0.201701	0.903822	0.542802	2189	tags=16%, list=9%, signal=18%
GO_ERAD_PATHWAY	71	0.208018	0.903498	0.564797	7078	tags=46%, list=30%, signal=67%
GO_PROTEIN_DNA_COMPLEX_SUBUNIT_ORGANIZATION	198	0.256531	0.902809	0.561077	4326	tags=28%, list=19%, signal=34%
GO_ANTEROGRADE_AXONAL_TRANSPORT	22	0.286904	0.902149	0.556436	863	tags=14%, list=4%, signal=14%
GO_PROTEIN_PALMITOYLATION	23	0.282175	0.901117	0.594262	2113	tags=26%, list=9%, signal=29%
GO_POSITIVE_REGULATION_OF_PROTEIN_TARGETING_TO_MEMBRANE	15	0.292485	0.89908	0.5629	585	tags=13%, list=3%, signal=14%
GO_POSITIVE_REGULATION_OF_CELL_CYCLE_ARREST	78	0.239038	0.897347	0.558648	3266	tags=26%, list=14%, signal=30%
GO_PHAGOSOME_ACIDIFICATION	25	0.272109	0.896697	0.549793	4002	tags=28%, list=17%, signal=34%
GO_MITOCHONDRIAL_RESPIRATORY_CHAIN_COMPLEX_I_BIOGENESIS	51	0.313821	0.896618	0.561265	7925	tags=63%, list=34%, signal=95%
GO_REGULATION_OF_TRANSCRIPTION_INVOLVED_IN_CELL_FATE_COMMITMENT	18	0.310775	0.89454	0.594	1951	tags=22%, list=8%, signal=24%
GO_PEROXISOME_ORGANIZATION	33	0.293003	0.89382	0.589069	6857	tags=52%, list=29%, signal=73%
GO_MITOTIC_DNA_INTEGRITY_CHECKPOINT	92	0.253117	0.890489	0.5706	3266	tags=26%, list=14%, signal=30%
GO_DNA_INTEGRITY_CHECKPOINT	133	0.257017	0.890482	0.576772	3266	tags=26%, list=14%, signal=30%
GO_ESTABLISHMENT_OR_MAINTENANCE_OF_BIPOLAR_CELL_POLARITY	35	0.249657	0.888563	0.589322	437	tags=11%, list=2%, signal=12%
GO_RESPONSE_TO_VITAMIN	90	0.218884	0.888002	0.657201	2028	tags=18%, list=9%, signal=19%
GO_DNA_PACKAGING	161	0.273598	0.887803	0.560166	4326	tags=29%, list=19%, signal=36%
GO_COENZYME_BIOSYNTHETIC_PROCESS	117	0.226574	0.887302	0.589641	3583	tags=25%, list=15%, signal=29%
GO_NEGATIVE_REGULATION_OF_CELL_DIVISION	54	0.285258	0.886607	0.568826	3486	tags=33%, list=15%, signal=39%
GO_STEROL_METABOLIC_PROCESS	113	0.212109	0.885789	0.609562	3081	tags=23%, list=13%, signal=26%
GO_MITOCHONDRIAL_TRANSLATION	29	0.280731	0.884859	0.580645	3453	tags=31%, list=15%, signal=36%
GO_PYRIMIDINE_CONTAINING_COMPOUND_BIOSYNTHETIC_PROCESS	39	0.250229	0.883184	0.630952	5121	tags=33%, list=22%, signal=43%
GO_COFACTOR_BIOSYNTHETIC_PROCESS	156	0.212097	0.882814	0.60355	3583	tags=22%, list=15%, signal=26%
GO_REGULATION_OF_TRANSCRIPTION_FROM_RNA_POLYMERASE_I_PROMOTER	23	0.28382	0.882625	0.589942	4429	tags=26%, list=19%, signal=32%
GO_RNA_3_END_PROCESSING	93	0.23605	0.879452	0.561404	6919	tags=43%, list=30%, signal=61%
GO_TRNA_METABOLIC_PROCESS	156	0.236553	0.879438	0.572222	3803	tags=25%, list=16%, signal=30%
GO_DNA_CONFORMATION_CHANGE	237	0.253854	0.877631	0.556452	4222	tags=28%, list=18%, signal=34%
GO_CELL_CYCLE_PHASE_TRANSITION	239	0.254395	0.877013	0.558882	4367	tags=31%, list=19%, signal=38%
GO_NEURON_APOPTOTIC_PROCESS	33	0.247356	0.87624	0.619433	2074	tags=18%, list=9%, signal=20%
GO_REGULATION_OF_CELLULAR_AMINE_METABOLIC_PROCESS	83	0.20058	0.875778	0.592827	6038	tags=35%, list=26%, signal=47%
GO_CARBOHYDRATE_PHOSPHORYLATION	21	0.291689	0.872105	0.628337	5489	tags=48%, list=24%, signal=62%
GO_DNA_MODIFICATION	71	0.228658	0.871251	0.631579	6466	tags=42%, list=28%, signal=58%
GO_MITOCHONDRIAL_RESPIRATORY_CHAIN_COMPLEX_ASSEMBLY	63	0.288567	0.870729	0.56487	7925	tags=59%, list=34%, signal=89%
GO_CYTOCHROME_COMPLEX_ASSEMBLY	15	0.327044	0.870071	0.587045	3414	tags=27%, list=15%, signal=31%
GO_GMP_METABOLIC_PROCESS	20	0.282245	0.869872	0.629278	1186	tags=15%, list=5%, signal=16%
GO_CHROMATIN_ASSEMBLY_OR_DISASSEMBLY	150	0.26393	0.869727	0.607069	4326	tags=27%, list=19%, signal=33%
GO_EXECUTION_PHASE_OF_APOPTOSIS	52	0.228489	0.869701	0.634578	2996	tags=21%, list=13%, signal=24%
GO_REGULATION_OF_VIRAL_ENTRY_INTO_HOST_CELL	26	0.293942	0.869428	0.621242	3153	tags=23%, list=14%, signal=27%
GO_RESPONSE_TO_GAMMA_RADIATION	49	0.241097	0.8677	0.617871	2179	tags=20%, list=9%, signal=22%
GO_CELL_CYCLE_G1_S_PHASE_TRANSITION	101	0.283666	0.864378	0.572874	4367	tags=34%, list=19%, signal=41%
GO_OXIDATIVE_PHOSPHORYLATION	79	0.275519	0.863843	0.563674	7925	tags=53%, list=34%, signal=80%
GO_NEGATIVE_REGULATION_OF_HISTONE_METHYLATION	16	0.327065	0.859153	0.619141	3606	tags=31%, list=15%, signal=37%
GO_VITAMIN_METABOLIC_PROCESS	109	0.206375	0.858938	0.688017	4278	tags=28%, list=18%, signal=34%
GO_DNA_REPLICATION_DEPENDENT_NUCLEOSOME_ORGANIZATION	29	0.369184	0.858896	0.606316	3967	tags=34%, list=17%, signal=42%
GO_GRANULOCYTE_ACTIVATION	17	0.326849	0.857276	0.621032	2822	tags=24%, list=12%, signal=27%
GO_NUCLEIC_ACID_PHOSPHODIESTER_BOND_HYDROLYSIS	217	0.204383	0.857067	0.61017	4456	tags=25%, list=19%, signal=31%
GO_REGULATION_OF_RETINOIC_ACID_RECEPTOR_SIGNALING_PATHWAY	16	0.293497	0.854903	0.659836	207	tags=13%, list=1%, signal=13%
GO_DNA_SYNTHESIS_INVOLVED_IN_DNA_REPAIR	66	0.289473	0.854804	0.582353	5418	tags=41%, list=23%, signal=53%
GO_ISOPRENOID_BIOSYNTHETIC_PROCESS	23	0.287765	0.854632	0.616896	4782	tags=43%, list=21%, signal=55%
GO_PYRIMIDINE_NUCLEOTIDE_BIOSYNTHETIC_PROCESS	28	0.269413	0.853352	0.657143	4949	tags=32%, list=21%, signal=41%
GO_CLEAVAGE_INVOLVED_IN_RRNA_PROCESSING	16	0.330261	0.852784	0.607143	5870	tags=50%, list=25%, signal=67%
GO_EMBRYONIC_PLACENTA_DEVELOPMENT	81	0.224756	0.852511	0.651394	1072	tags=12%, list=5%, signal=13%
GO_CELL_CELL_JUNCTION_ASSEMBLY	70	0.227389	0.852395	0.645224	2218	tags=17%, list=10%, signal=19%
GO_ISOTYPE_SWITCHING	16	0.309913	0.85192	0.627953	4456	tags=38%, list=19%, signal=46%
GO_REGULATION_OF_MICROTUBULE_POLYMERIZATION_OR_DEPOLYMERIZATION	162	0.241702	0.851506	0.583838	3741	tags=27%, list=16%, signal=32%
GO_METHYLATION	246	0.210259	0.851457	0.621415	4055	tags=25%, list=17%, signal=30%
GO_DNA_GEOMETRIC_CHANGE	78	0.265298	0.851031	0.599617	2705	tags=26%, list=12%, signal=29%
GO_COENZYME_METABOLIC_PROCESS	246	0.195943	0.850821	0.629779	3616	tags=21%, list=16%, signal=25%
GO_SPINDLE_CHECKPOINT	24	0.342594	0.849933	0.620202	4049	tags=42%, list=17%, signal=50%
GO_REGULATION_OF_ENDOPLASMIC_RETICULUM_STRESS_INDUCED_INTRINSIC_APOPTOTIC_SIGNALING_PATHWAY	26	0.252512	0.84937	0.630435	1286	tags=15%, list=6%, signal=16%
GO_BETA_CATENIN_DESTRUCTION_COMPLEX_DISASSEMBLY	18	0.280418	0.848443	0.652525	5988	tags=56%, list=26%, signal=75%
GO_REGULATION_OF_CELLULAR_PH	71	0.212475	0.847816	0.697479	4812	tags=31%, list=21%, signal=39%
GO_RESPONSE_TO_OXYGEN_RADICAL	17	0.270749	0.847285	0.640159	7029	tags=47%, list=30%, signal=67%
GO_CARBOHYDRATE_TRANSMEMBRANE_TRANSPORT	23	0.261545	0.846105	0.657563	670	tags=13%, list=3%, signal=13%
GO_CELLULAR_LIPID_CATABOLIC_PROCESS	141	0.212017	0.84418	0.647436	4136	tags=25%, list=18%, signal=30%
GO_PROTEIN_INSERTION_INTO_MEMBRANE	19	0.259644	0.844028	0.637965	4133	tags=26%, list=18%, signal=32%
GO_RNA_METHYLATION	51	0.25353	0.842864	0.62963	5233	tags=37%, list=22%, signal=48%
GO_NEGATIVE_REGULATION_OF_CELL_CYCLE_PROCESS	194	0.224041	0.841715	0.605159	3578	tags=26%, list=15%, signal=31%
GO_CLATHRIN_MEDIATED_ENDOCYTOSIS	35	0.226778	0.840627	0.670757	2250	tags=20%, list=10%, signal=22%
GO_DOUBLE_STRAND_BREAK_REPAIR	147	0.252939	0.840404	0.604374	4018	tags=27%, list=17%, signal=32%
GO_PROTEIN_AUTOUBIQUITINATION	48	0.234533	0.83952	0.627953	3109	tags=21%, list=13%, signal=24%
GO_RESPONSE_TO_DIETARY_EXCESS	17	0.282137	0.839467	0.716942	2589	tags=29%, list=11%, signal=33%
GO_CENTROSOME_CYCLE	45	0.302413	0.838989	0.645793	3902	tags=33%, list=17%, signal=40%
GO_CARBOHYDRATE_TRANSPORT	88	0.206827	0.837124	0.75052	1079	tags=11%, list=5%, signal=12%
GO_KERATAN_SULFATE_METABOLIC_PROCESS	32	0.266083	0.836178	0.647887	1931	tags=19%, list=8%, signal=20%
GO_MITOCHONDRIAL_ATP_SYNTHESIS_COUPLED_PROTON_TRANSPORT	17	0.33661	0.835662	0.602823	6524	tags=35%, list=28%, signal=49%
GO_DNA_REPAIR	434	0.221177	0.83551	0.60728	3064	tags=21%, list=13%, signal=23%
GO_NEGATIVE_REGULATION_OF_MITOTIC_CELL_CYCLE	181	0.221881	0.835139	0.641584	3486	tags=26%, list=15%, signal=30%
GO_REPRODUCTIVE_BEHAVIOR	25	0.253332	0.83504	0.691649	5192	tags=36%, list=22%, signal=46%
GO_CELLULAR_MODIFIED_AMINO_ACID_METABOLIC_PROCESS	208	0.183349	0.833503	0.760331	3616	tags=20%, list=16%, signal=23%
GO_REGULATION_OF_CELL_CYCLE_G2_M_PHASE_TRANSITION	57	0.239156	0.833082	0.646602	3017	tags=25%, list=13%, signal=28%
GO_NEGATIVE_REGULATION_OF_VIRAL_TRANSCRIPTION	24	0.275666	0.83109	0.681467	2822	tags=17%, list=12%, signal=19%
GO_METALLO_SULFUR_CLUSTER_ASSEMBLY	18	0.280827	0.829555	0.638132	6371	tags=39%, list=27%, signal=53%
GO_REGULATION_OF_PROTEIN_TARGETING_TO_MEMBRANE	19	0.250038	0.827807	0.692308	585	tags=11%, list=3%, signal=11%
GO_PROTEIN_MANNOSYLATION	19	0.276116	0.827044	0.703846	1492	tags=21%, list=6%, signal=22%
GO_LIPID_CATABOLIC_PROCESS	221	0.193289	0.82599	0.71855	5950	tags=36%, list=26%, signal=48%
GO_EPIDERMAL_CELL_DIFFERENTIATION	117	0.242316	0.825987	0.642293	2568	tags=18%, list=11%, signal=20%
GO_CORTICAL_CYTOSKELETON_ORGANIZATION	34	0.262175	0.820191	0.675052	1159	tags=12%, list=5%, signal=12%
GO_REGULATION_OF_NUCLEAR_DIVISION	149	0.220734	0.819304	0.63253	3486	tags=26%, list=15%, signal=31%
GO_POSITIVE_REGULATION_OF_TOR_SIGNALING	25	0.237241	0.818939	0.702259	6369	tags=44%, list=27%, signal=60%
GO_REGULATION_OF_MICROTUBULE_BASED_PROCESS	224	0.225317	0.818844	0.63	3902	tags=27%, list=17%, signal=32%
GO_WATER_SOLUBLE_VITAMIN_METABOLIC_PROCESS	82	0.209416	0.816555	0.729897	4278	tags=28%, list=18%, signal=34%
GO_MITOCHONDRIAL_TRANSMEMBRANE_TRANSPORT	53	0.212663	0.81454	0.62069	4020	tags=21%, list=17%, signal=25%
GO_REGULATION_OF_PROTEIN_UBIQUITINATION_INVOLVED_IN_UBIQUITIN_DEPENDENT_PROTEIN_CATABOLIC_PROCESS	97	0.204189	0.814169	0.627291	6572	tags=42%, list=28%, signal=59%
GO_REGULATION_OF_SISTER_CHROMATID_SEGREGATION	64	0.258275	0.8131	0.634429	3486	tags=30%, list=15%, signal=35%
GO_REGULATION_OF_LIGASE_ACTIVITY	121	0.205419	0.812445	0.628906	6748	tags=40%, list=29%, signal=57%
GO_PLACENTA_DEVELOPMENT	130	0.197566	0.808258	0.746	2402	tags=15%, list=10%, signal=17%
GO_MITOTIC_CYTOKINESIS	31	0.302273	0.807953	0.67126	3599	tags=39%, list=15%, signal=46%
GO_POSITIVE_REGULATION_OF_DNA_TEMPLATED_TRANSCRIPTION_ELONGATION	22	0.249622	0.807746	0.630798	6867	tags=50%, list=29%, signal=71%
GO_PIGMENT_GRANULE_ORGANIZATION	19	0.253284	0.806455	0.726214	1019	tags=16%, list=4%, signal=16%
GO_EPHRIN_RECEPTOR_SIGNALING_PATHWAY	78	0.194984	0.805773	0.732283	4165	tags=23%, list=18%, signal=28%
GO_INTESTINAL_ABSORPTION	24	0.275316	0.8052	0.696347	1856	tags=21%, list=8%, signal=23%
GO_CELLULAR_PROTEIN_COMPLEX_LOCALIZATION	22	0.253984	0.804886	0.730689	4687	tags=36%, list=20%, signal=45%
GO_ACTIN_NUCLEATION	17	0.257812	0.803473	0.761803	3201	tags=24%, list=14%, signal=27%
GO_SIGNAL_TRANSDUCTION_BY_P53_CLASS_MEDIATOR	115	0.209555	0.802235	0.69305	3266	tags=23%, list=14%, signal=27%
GO_REGULATION_OF_PH	85	0.198057	0.802232	0.775	4812	tags=29%, list=21%, signal=37%
GO_NEGATIVE_REGULATION_OF_CELL_CYCLE_G2_M_PHASE_TRANSITION	24	0.266261	0.800723	0.695918	2502	tags=25%, list=11%, signal=28%
GO_SYNAPTIC_VESICLE_RECYCLING	23	0.241128	0.798849	0.712245	3073	tags=22%, list=13%, signal=25%
GO_TETRAPYRROLE_METABOLIC_PROCESS	54	0.204647	0.797739	0.757576	4094	tags=28%, list=18%, signal=34%
GO_ENDOPLASMIC_RETICULUM_ORGANIZATION	38	0.237567	0.797716	0.657201	4133	tags=24%, list=18%, signal=29%
GO_PHARYNGEAL_SYSTEM_DEVELOPMENT	16	0.290922	0.796964	0.7	1178	tags=19%, list=5%, signal=20%
GO_CYTOKINESIS	81	0.23899	0.795323	0.680473	4289	tags=32%, list=18%, signal=39%
GO_PROTEIN_LOCALIZATION_TO_CELL_PERIPHERY	145	0.182833	0.794916	0.815842	2218	tags=14%, list=10%, signal=16%
GO_SODIUM_ION_HOMEOSTASIS	27	0.256901	0.79473	0.723542	4777	tags=41%, list=21%, signal=51%
GO_FOLIC_ACID_CONTAINING_COMPOUND_METABOLIC_PROCESS	28	0.26037	0.794497	0.724346	5121	tags=39%, list=22%, signal=50%
GO_VESICLE_TARGETING	73	0.196878	0.794412	0.696281	4092	tags=22%, list=18%, signal=27%
GO_SPERMATID_DIFFERENTIATION	94	0.195539	0.794315	0.767782	2555	tags=17%, list=11%, signal=19%
GO_REGULATION_OF_NATURAL_KILLER_CELL_ACTIVATION	22	0.273845	0.793432	0.685484	3981	tags=32%, list=17%, signal=38%
GO_CENTROSOME_DUPLICATION	32	0.297633	0.792151	0.691235	3902	tags=31%, list=17%, signal=37%
GO_REGULATION_OF_UBIQUITIN_PROTEIN_LIGASE_ACTIVITY	17	0.286883	0.788691	0.670061	3017	tags=29%, list=13%, signal=34%
GO_SINGLE_ORGANISM_MEMBRANE_BUDDING	69	0.193596	0.788259	0.679592	5098	tags=29%, list=22%, signal=37%
GO_MICROTUBULE_ORGANIZING_CENTER_ORGANIZATION	82	0.256766	0.787811	0.681102	3902	tags=30%, list=17%, signal=36%
GO_G1_DNA_DAMAGE_CHECKPOINT	66	0.222543	0.787496	0.693642	3266	tags=24%, list=14%, signal=28%
GO_PROTEIN_K63_LINKED_UBIQUITINATION	35	0.222988	0.785515	0.714008	2555	tags=17%, list=11%, signal=19%
GO_RRNA_METHYLATION	19	0.27902	0.785469	0.715706	4933	tags=37%, list=21%, signal=47%
GO_ESTABLISHMENT_OF_EPITHELIAL_CELL_POLARITY	21	0.271567	0.785426	0.720388	772	tags=14%, list=3%, signal=15%
GO_TRANSCRIPTION_COUPLED_NUCLEOTIDE_EXCISION_REPAIR	67	0.215858	0.783893	0.675048	3064	tags=21%, list=13%, signal=24%
GO_REGULATION_OF_DNA_DEPENDENT_DNA_REPLICATION	40	0.286871	0.783211	0.652778	2502	tags=25%, list=11%, signal=28%
GO_CYTOSKELETON_DEPENDENT_CYTOKINESIS	39	0.272543	0.782671	0.704225	3750	tags=38%, list=16%, signal=46%
GO_O_GLYCAN_PROCESSING	54	0.238943	0.781608	0.746725	1574	tags=17%, list=7%, signal=18%
GO_NEGATIVE_REGULATION_OF_INTERLEUKIN_2_PRODUCTION	16	0.282071	0.779755	0.686627	2030	tags=19%, list=9%, signal=21%
GO_MRNA_CLEAVAGE	17	0.270452	0.779431	0.715139	6494	tags=35%, list=28%, signal=49%
GO_POSITIVE_REGULATION_OF_VIRAL_RELEASE_FROM_HOST_CELL	15	0.26164	0.776822	0.703557	5511	tags=33%, list=24%, signal=44%
GO_PYRIMIDINE_NUCLEOSIDE_TRIPHOSPHATE_METABOLIC_PROCESS	20	0.260045	0.775287	0.740079	4949	tags=40%, list=21%, signal=51%
GO_PROTEIN_O_LINKED_GLYCOSYLATION	92	0.197805	0.77459	0.813627	1574	tags=15%, list=7%, signal=16%
GO_COFACTOR_METABOLIC_PROCESS	315	0.175346	0.772526	0.773663	3616	tags=20%, list=16%, signal=23%
GO_POSITIVE_REGULATION_OF_LIGASE_ACTIVITY	101	0.202421	0.77204	0.67387	6692	tags=41%, list=29%, signal=57%
GO_PROTEIN_EXIT_FROM_ENDOPLASMIC_RETICULUM	18	0.234384	0.771104	0.712871	7170	tags=56%, list=31%, signal=80%
GO_POSITIVE_REGULATION_OF_MEMBRANE_PROTEIN_ECTODOMAIN_PROTEOLYSIS	15	0.300658	0.770997	0.720497	2881	tags=27%, list=12%, signal=30%
GO_ALDITOL_PHOSPHATE_METABOLIC_PROCESS	33	0.241633	0.770432	0.768173	2284	tags=18%, list=10%, signal=20%
GO_NEGATIVE_REGULATION_OF_FATTY_ACID_METABOLIC_PROCESS	27	0.254463	0.768428	0.773707	4386	tags=41%, list=19%, signal=50%
GO_DNA_METHYLATION_OR_DEMETHYLATION	52	0.221552	0.768188	0.797895	3497	tags=21%, list=15%, signal=25%
GO_CELLULAR_RESPONSE_TO_CADMIUM_ION	15	0.307073	0.76796	0.690871	1571	tags=20%, list=7%, signal=21%
GO_SMALL_MOLECULE_CATABOLIC_PROCESS	306	0.174325	0.764502	0.815735	4601	tags=26%, list=20%, signal=32%
GO_COENZYME_A_METABOLIC_PROCESS	17	0.277998	0.764474	0.745597	3022	tags=24%, list=13%, signal=27%
GO_REGULATION_OF_CELL_CYCLE_PHASE_TRANSITION	302	0.181584	0.763988	0.695049	3130	tags=20%, list=13%, signal=22%
GO_PROTEIN_LOCALIZATION_TO_CENTROSOME	15	0.309744	0.762947	0.745247	3130	tags=33%, list=13%, signal=38%
GO_NEGATIVE_REGULATION_OF_CELL_CYCLE_PHASE_TRANSITION	134	0.200586	0.762626	0.700397	3486	tags=25%, list=15%, signal=29%
GO_SOMATIC_DIVERSIFICATION_OF_IMMUNOGLOBULINS	28	0.248301	0.761411	0.72147	3682	tags=25%, list=16%, signal=30%
GO_MITOCHONDRIAL_RNA_METABOLIC_PROCESS	23	0.281786	0.761271	0.692161	5233	tags=43%, list=22%, signal=56%
GO_PIGMENT_METABOLIC_PROCESS	58	0.194029	0.760935	0.785408	3778	tags=22%, list=16%, signal=27%
GO_PTERIDINE_CONTAINING_COMPOUND_BIOSYNTHETIC_PROCESS	17	0.274449	0.760776	0.733059	5740	tags=41%, list=25%, signal=55%
GO_REGULATION_OF_PROTEIN_MODIFICATION_BY_SMALL_PROTEIN_CONJUGATION_OR_REMOVAL	262	0.168153	0.759808	0.729885	3017	tags=16%, list=13%, signal=19%
GO_POST_TRANSLATIONAL_PROTEIN_MODIFICATION	32	0.221351	0.758699	0.777108	1188	tags=13%, list=5%, signal=13%
GO_POSITIVE_REGULATION_OF_PROTEIN_OLIGOMERIZATION	19	0.264108	0.757936	0.751073	3106	tags=26%, list=13%, signal=30%
GO_REGULATION_OF_FATTY_ACID_BIOSYNTHETIC_PROCESS	31	0.230422	0.756118	0.820717	4386	tags=35%, list=19%, signal=44%
GO_MACROMOLECULE_METHYLATION	176	0.199206	0.75564	0.748047	4284	tags=24%, list=18%, signal=30%
GO_REGULATION_OF_T_CELL_CYTOKINE_PRODUCTION	18	0.271297	0.755216	0.757937	2198	tags=22%, list=9%, signal=25%
GO_SIGNAL_TRANSDUCTION_IN_ABSENCE_OF_LIGAND	32	0.225596	0.754343	0.828	2728	tags=22%, list=12%, signal=25%
GO_NUCLEOSIDE_BISPHOSPHATE_METABOLIC_PROCESS	37	0.22572	0.754218	0.78672	3022	tags=16%, list=13%, signal=19%
GO_HORMONE_BIOSYNTHETIC_PROCESS	43	0.219577	0.753782	0.840671	4292	tags=30%, list=18%, signal=37%
GO_REGULATION_OF_TRANSLATION_IN_RESPONSE_TO_STRESS	17	0.24912	0.75068	0.725338	4986	tags=35%, list=21%, signal=45%
GO_NEGATIVE_REGULATION_OF_PROTEIN_COMPLEX_DISASSEMBLY	157	0.203756	0.750262	0.715746	4003	tags=26%, list=17%, signal=31%
GO_MEMBRANE_BUDDING	110	0.1625	0.750136	0.743137	5221	tags=26%, list=22%, signal=34%
GO_RRNA_MODIFICATION	27	0.240241	0.748867	0.725191	4933	tags=30%, list=21%, signal=38%
GO_REGULATION_OF_VIRAL_RELEASE_FROM_HOST_CELL	31	0.229199	0.748859	0.75619	5511	tags=29%, list=24%, signal=38%
GO_ZINC_II_ION_TRANSPORT	25	0.24502	0.748376	0.781457	939	tags=12%, list=4%, signal=12%
GO_NEGATIVE_REGULATION_OF_CELLULAR_PROTEIN_CATABOLIC_PROCESS	60	0.208478	0.747622	0.744939	3486	tags=25%, list=15%, signal=29%
GO_PEPTIDYL_PROLINE_MODIFICATION	49	0.192482	0.746394	0.798058	3153	tags=16%, list=14%, signal=19%
GO_MALE_GAMETE_GENERATION	364	0.164421	0.745873	0.898707	4343	tags=24%, list=19%, signal=29%
GO_MITOTIC_G2_M_TRANSITION_CHECKPOINT	18	0.284157	0.744206	0.749487	2502	tags=28%, list=11%, signal=31%
GO_CHROMATIN_DISASSEMBLY	15	0.26626	0.743835	0.722772	4569	tags=20%, list=20%, signal=25%
GO_REGULATION_OF_T_CELL_MIGRATION	24	0.278746	0.743824	0.765748	3159	tags=29%, list=14%, signal=34%
GO_MITOCHONDRIAL_FUSION	17	0.245889	0.742973	0.77907	2468	tags=18%, list=11%, signal=20%
GO_RESPONSE_TO_IMMOBILIZATION_STRESS	20	0.260514	0.741704	0.802521	1709	tags=20%, list=7%, signal=22%
GO_POSITIVE_REGULATION_OF_PROTEIN_MODIFICATION_BY_SMALL_PROTEIN_CONJUGATION_OR_REMOVAL	183	0.17213	0.741493	0.763314	4987	tags=26%, list=21%, signal=32%
GO_NEGATIVE_REGULATION_OF_EPITHELIAL_TO_MESENCHYMAL_TRANSITION	20	0.247341	0.741099	0.806517	2380	tags=20%, list=10%, signal=22%
GO_POSITIVE_REGULATION_OF_CELL_CYCLE_PROCESS	220	0.187046	0.737449	0.733598	3335	tags=21%, list=14%, signal=24%
GO_CELLULAR_COMPONENT_DISASSEMBLY_INVOLVED_IN_EXECUTION_PHASE_OF_APOPTOSIS	40	0.209898	0.736677	0.809338	2835	tags=18%, list=12%, signal=20%
GO_ANTIGEN_PROCESSING_AND_PRESENTATION_OF_PEPTIDE_OR_POLYSACCHARIDE_ANTIGEN_VIA_MHC_CLASS_II	87	0.212043	0.736164	0.732535	3308	tags=23%, list=14%, signal=27%
GO_REGULATION_OF_MEMBRANE_PROTEIN_ECTODOMAIN_PROTEOLYSIS	21	0.277021	0.736015	0.740206	2881	tags=24%, list=12%, signal=27%
GO_TERMINATION_OF_RNA_POLYMERASE_II_TRANSCRIPTION	56	0.205275	0.732433	0.705882	6919	tags=38%, list=30%, signal=53%
GO_MONOVALENT_INORGANIC_CATION_HOMEOSTASIS	115	0.177885	0.730801	0.896552	4812	tags=30%, list=21%, signal=38%
GO_INNATE_IMMUNE_RESPONSE_IN_MUCOSA	17	0.285986	0.729922	0.762208	4326	tags=24%, list=19%, signal=29%
GO_POSITIVE_REGULATION_OF_T_CELL_MEDIATED_IMMUNITY	31	0.240926	0.728291	0.775967	2198	tags=19%, list=9%, signal=21%
GO_NEGATIVE_REGULATION_OF_ERBB_SIGNALING_PATHWAY	43	0.187464	0.727721	0.807615	3290	tags=21%, list=14%, signal=24%
GO_NEGATIVE_REGULATION_OF_GENE_EXPRESSION_EPIGENETIC	90	0.232849	0.725847	0.701053	4246	tags=23%, list=18%, signal=28%
GO_POSITIVE_REGULATION_OF_T_CELL_MEDIATED_CYTOTOXICITY	16	0.281645	0.724817	0.753012	2030	tags=19%, list=9%, signal=21%
GO_PEROXISOMAL_TRANSPORT	18	0.253664	0.722627	0.798058	3929	tags=28%, list=17%, signal=33%
GO_CYTOPLASMIC_SEQUESTERING_OF_TRANSCRIPTION_FACTOR	19	0.228435	0.720862	0.805328	726	tags=11%, list=3%, signal=11%
GO_ORGANIC_ACID_CATABOLIC_PROCESS	195	0.180229	0.720288	0.858921	4074	tags=24%, list=17%, signal=29%
GO_ELECTRON_TRANSPORT_CHAIN	90	0.207163	0.71785	0.680412	7040	tags=41%, list=30%, signal=59%
GO_REGULATION_OF_PROTEIN_SUMOYLATION	19	0.226744	0.717497	0.813559	4481	tags=26%, list=19%, signal=33%
GO_POSITIVE_REGULATION_OF_RELEASE_OF_CYTOCHROME_C_FROM_MITOCHONDRIA	27	0.220152	0.717358	0.835294	3350	tags=26%, list=14%, signal=30%
GO_NEGATIVE_REGULATION_OF_DNA_RECOMBINATION	15	0.278606	0.717187	0.77193	3682	tags=33%, list=16%, signal=40%
GO_NEGATIVE_REGULATION_OF_NUCLEAR_DIVISION	40	0.246676	0.716564	0.746964	3486	tags=33%, list=15%, signal=38%
GO_EPIDERMIS_DEVELOPMENT	223	0.191899	0.716228	0.827184	1361	tags=12%, list=6%, signal=13%
GO_PROTEIN_LOCALIZATION_TO_CYTOSKELETON	28	0.24937	0.713538	0.78937	6372	tags=50%, list=27%, signal=69%
GO_PHOSPHATIDYLINOSITOL_ACYL_CHAIN_REMODELING	15	0.268259	0.711866	0.834043	1513	tags=20%, list=6%, signal=21%
GO_PEPTIDYL_LYSINE_TRIMETHYLATION	21	0.267184	0.710626	0.805169	3640	tags=24%, list=16%, signal=28%
GO_MULTIVESICULAR_BODY_ORGANIZATION	30	0.201448	0.710621	0.753425	7491	tags=50%, list=32%, signal=74%
GO_REGULATION_OF_ARP2_3_COMPLEX_MEDIATED_ACTIN_NUCLEATION	15	0.233539	0.709913	0.809709	2148	tags=20%, list=9%, signal=22%
GO_INNER_MITOCHONDRIAL_MEMBRANE_ORGANIZATION	16	0.253872	0.708628	0.765408	7574	tags=50%, list=33%, signal=74%
GO_CELL_CYCLE_G2_M_PHASE_TRANSITION	132	0.204113	0.706434	0.74898	4213	tags=27%, list=18%, signal=33%
GO_THYROID_HORMONE_METABOLIC_PROCESS	15	0.260231	0.706382	0.860082	883	tags=13%, list=4%, signal=14%
GO_PROTEASOMAL_PROTEIN_CATABOLIC_PROCESS	260	0.157146	0.704408	0.762745	4987	tags=25%, list=21%, signal=32%
GO_NEGATIVE_REGULATION_OF_KIDNEY_DEVELOPMENT	16	0.241636	0.704338	0.896552	1178	tags=13%, list=5%, signal=13%
GO_RNA_STABILIZATION	29	0.193482	0.702546	0.809816	4506	tags=17%, list=19%, signal=21%
GO_REGULATION_OF_MITOTIC_CELL_CYCLE	432	0.167047	0.7015	0.776892	4584	tags=25%, list=20%, signal=31%
GO_BINDING_OF_SPERM_TO_ZONA_PELLUCIDA	25	0.203206	0.698267	0.868597	2958	tags=16%, list=13%, signal=18%
GO_NEGATIVE_REGULATION_OF_MITOTIC_NUCLEAR_DIVISION	32	0.247344	0.69794	0.74645	4049	tags=38%, list=17%, signal=45%
GO_PHOSPHATIDYLSERINE_ACYL_CHAIN_REMODELING	16	0.25868	0.695685	0.857143	559	tags=13%, list=2%, signal=13%
GO_PURINE_RIBONUCLEOSIDE_BISPHOSPHATE_METABOLIC_PROCESS	20	0.229308	0.691978	0.841772	5413	tags=25%, list=23%, signal=33%
GO_GUANOSINE_CONTAINING_COMPOUND_METABOLIC_PROCESS	45	0.186219	0.690868	0.898406	4949	tags=31%, list=21%, signal=39%
GO_ATP_BIOSYNTHETIC_PROCESS	32	0.195975	0.688985	0.836134	5395	tags=28%, list=23%, signal=37%
GO_REGULATION_OF_LYMPHOCYTE_CHEMOTAXIS	20	0.269171	0.688505	0.790744	3528	tags=25%, list=15%, signal=29%
GO_REGULATION_OF_RESPONSE_TO_INTERFERON_GAMMA	21	0.22303	0.688444	0.804348	15347	tags=95%, list=66%, signal=279%
GO_PTERIDINE_CONTAINING_COMPOUND_METABOLIC_PROCESS	35	0.21034	0.684955	0.855691	5121	tags=34%, list=22%, signal=44%
GO_NEGATIVE_REGULATION_OF_CELL_AGING	16	0.242329	0.684717	0.85575	2734	tags=25%, list=12%, signal=28%
GO_MAINTENANCE_OF_PROTEIN_LOCALIZATION_IN_ORGANELLE	29	0.194215	0.684145	0.864198	4410	tags=24%, list=19%, signal=30%
GO_POSITIVE_REGULATION_OF_DNA_REPAIR	36	0.210605	0.682993	0.802062	4367	tags=28%, list=19%, signal=34%
GO_NEGATIVE_REGULATION_OF_EXTRINSIC_APOPTOTIC_SIGNALING_PATHWAY_VIA_DEATH_DOMAIN_RECEPTORS	29	0.21816	0.68244	0.821074	2951	tags=21%, list=13%, signal=24%
GO_CHROMATIN_REMODELING	139	0.179961	0.682213	0.802372	5202	tags=27%, list=22%, signal=34%
GO_PYRIMIDINE_NUCLEOSIDE_TRIPHOSPHATE_BIOSYNTHETIC_PROCESS	18	0.235199	0.67889	0.873494	4949	tags=39%, list=21%, signal=49%
GO_POSITIVE_REGULATION_OF_TISSUE_REMODELING	21	0.236995	0.676801	0.856566	3558	tags=29%, list=15%, signal=34%
GO_PEPTIDYL_LYSINE_METHYLATION	61	0.213714	0.676744	0.813253	4246	tags=26%, list=18%, signal=32%
GO_REGULATION_OF_PROTEIN_OLIGOMERIZATION	31	0.198335	0.676426	0.90566	3106	tags=19%, list=13%, signal=22%
GO_KERATINOCYTE_DIFFERENTIATION	78	0.234076	0.676054	0.808853	3552	tags=22%, list=15%, signal=26%
GO_ENDOSOME_ORGANIZATION	61	0.178369	0.674167	0.819048	6424	tags=38%, list=28%, signal=52%
GO_RNA_SPLICING_VIA_TRANSESTERIFICATION_REACTIONS	234	0.15879	0.672635	0.743833	6919	tags=35%, list=30%, signal=50%
GO_RIBONUCLEOSIDE_TRIPHOSPHATE_BIOSYNTHETIC_PROCESS	46	0.181119	0.672186	0.854701	5395	tags=30%, list=23%, signal=40%
GO_POSITIVE_REGULATION_OF_PEPTIDYL_THREONINE_PHOSPHORYLATION	22	0.207607	0.670804	0.866405	3017	tags=23%, list=13%, signal=26%
GO_REGULATION_OF_VIRAL_TRANSCRIPTION	57	0.160382	0.669359	0.88743	2185	tags=12%, list=9%, signal=14%
GO_DNA_TEMPLATED_TRANSCRIPTION_TERMINATION	93	0.177532	0.668085	0.764378	4166	tags=22%, list=18%, signal=26%
GO_FOLIC_ACID_METABOLIC_PROCESS	17	0.239806	0.665567	0.873016	2905	tags=24%, list=12%, signal=27%
GO_MRNA_3_END_PROCESSING	70	0.181411	0.662157	0.777358	6919	tags=40%, list=30%, signal=57%
GO_NUCLEOTIDE_SUGAR_METABOLIC_PROCESS	33	0.208353	0.658172	0.865079	5271	tags=36%, list=23%, signal=47%
GO_NUCLEAR_TRANSCRIBED_MRNA_CATABOLIC_PROCESS_EXONUCLEOLYTIC	30	0.202985	0.657419	0.811069	3783	tags=23%, list=16%, signal=28%
GO_STRAND_DISPLACEMENT	26	0.275757	0.655161	0.77027	5418	tags=46%, list=23%, signal=60%
GO_REGULATION_OF_HAIR_CYCLE	21	0.216719	0.653601	0.90856	1920	tags=14%, list=8%, signal=16%
GO_PHOSPHATIDYLCHOLINE_ACYL_CHAIN_REMODELING	25	0.213232	0.652786	0.919355	1179	tags=12%, list=5%, signal=13%
GO_NUCLEAR_ENVELOPE_REASSEMBLY	17	0.214659	0.652392	0.842105	5364	tags=41%, list=23%, signal=53%
GO_ATP_HYDROLYSIS_COUPLED_TRANSMEMBRANE_TRANSPORT	36	0.177212	0.651507	0.88535	4085	tags=22%, list=18%, signal=27%
GO_POSITIVE_REGULATION_OF_HISTONE_METHYLATION	26	0.227781	0.651318	0.836327	3980	tags=27%, list=17%, signal=32%
GO_NCRNA_PROCESSING	268	0.171153	0.650561	0.83209	3868	tags=21%, list=17%, signal=24%
GO_TRIVALENT_INORGANIC_CATION_TRANSPORT	38	0.177712	0.649806	0.894737	4407	tags=24%, list=19%, signal=29%
GO_REGULATION_OF_DOUBLE_STRAND_BREAK_REPAIR	35	0.219206	0.648649	0.831014	4012	tags=26%, list=17%, signal=31%
GO_ORGANIC_CATION_TRANSPORT	18	0.220988	0.648114	0.936264	2089	tags=22%, list=9%, signal=24%
GO_REGULATION_OF_CYSTEINE_TYPE_ENDOPEPTIDASE_ACTIVITY_INVOLVED_IN_APOPTOTIC_SIGNALING_PATHWAY	22	0.242738	0.647598	0.858566	2996	tags=23%, list=13%, signal=26%
GO_REGULATION_OF_DNA_REPAIR	71	0.193789	0.6463	0.830986	4018	tags=23%, list=17%, signal=27%
GO_NCRNA_METABOLIC_PROCESS	400	0.157793	0.643654	0.825046	3868	tags=20%, list=17%, signal=23%
GO_NUCLEOTIDE_EXCISION_REPAIR_PREINCISION_COMPLEX_STABILIZATION	17	0.211546	0.640764	0.866419	2179	tags=18%, list=9%, signal=19%
GO_TRANSCRIPTION_FROM_RNA_POLYMERASE_I_PROMOTER	35	0.195153	0.639941	0.855805	5028	tags=31%, list=22%, signal=40%
GO_PROTEIN_TRIMERIZATION	36	0.194484	0.638971	0.897087	3166	tags=22%, list=14%, signal=26%
GO_POSITIVE_REGULATION_OF_CYSTEINE_TYPE_ENDOPEPTIDASE_ACTIVITY_INVOLVED_IN_APOPTOTIC_SIGNALING_PATHWAY	17	0.25155	0.637052	0.836292	2996	tags=24%, list=13%, signal=27%
GO_NEGATIVE_REGULATION_OF_RESPONSE_TO_BIOTIC_STIMULUS	27	0.198171	0.635472	0.87451	5669	tags=30%, list=24%, signal=39%
GO_MEMBRANE_PROTEIN_ECTODOMAIN_PROTEOLYSIS	21	0.202915	0.635207	0.85575	4165	tags=29%, list=18%, signal=35%
GO_LIPOSACCHARIDE_METABOLIC_PROCESS	108	0.156264	0.635001	0.969262	3776	tags=20%, list=16%, signal=24%
GO_PEPTIDE_CROSS_LINKING	34	0.240034	0.634004	0.84472	1284	tags=12%, list=6%, signal=12%
GO_TRANSITION_METAL_ION_TRANSPORT	96	0.153689	0.63218	0.950431	4407	tags=21%, list=19%, signal=26%
GO_PHOSPHATIDYLSERINE_METABOLIC_PROCESS	27	0.200895	0.627493	0.935353	2284	tags=15%, list=10%, signal=16%
GO_EATING_BEHAVIOR	23	0.200539	0.625412	0.961995	5495	tags=39%, list=24%, signal=51%
GO_PHOSPHATIDYLGLYCEROL_METABOLIC_PROCESS	30	0.186189	0.621588	0.946535	5723	tags=37%, list=25%, signal=49%
GO_RNA_SPLICING	312	0.141929	0.615023	0.809981	6919	tags=34%, list=30%, signal=47%
GO_POSITIVE_REGULATION_OF_PROTEIN_DEACETYLATION	18	0.1959	0.614816	0.935065	3430	tags=22%, list=15%, signal=26%
GO_POSITIVE_REGULATION_OF_INSULIN_SECRETION_INVOLVED_IN_CELLULAR_RESPONSE_TO_GLUCOSE_STIMULUS	23	0.19024	0.614498	0.945122	6013	tags=39%, list=26%, signal=53%
GO_PHOSPHATIDYLETHANOLAMINE_ACYL_CHAIN_REMODELING	22	0.209429	0.612545	0.953535	559	tags=9%, list=2%, signal=9%
GO_PYRIMIDINE_RIBONUCLEOSIDE_TRIPHOSPHATE_METABOLIC_PROCESS	15	0.216767	0.610691	0.919608	4949	tags=40%, list=21%, signal=51%
GO_NEGATIVE_REGULATION_OF_TYPE_I_INTERFERON_PRODUCTION	37	0.204336	0.610187	0.851992	1973	tags=11%, list=8%, signal=12%
GO_ESTABLISHMENT_OF_PROTEIN_LOCALIZATION_TO_ORGANELLE	261	0.127394	0.609331	0.935606	3462	tags=16%, list=15%, signal=19%
GO_REGULATION_OF_HISTONE_METHYLATION	46	0.187282	0.60693	0.889336	3980	tags=24%, list=17%, signal=29%
GO_EMBRYONIC_AXIS_SPECIFICATION	31	0.186506	0.6066	0.958932	5831	tags=29%, list=25%, signal=39%
GO_NEPHRON_TUBULE_FORMATION	17	0.204235	0.606555	0.96	18543	tags=100%, list=80%, signal=490%
GO_NUCLEOSIDE_MONOPHOSPHATE_METABOLIC_PROCESS	223	0.130532	0.606024	0.904762	7040	tags=35%, list=30%, signal=50%
GO_GLYCOSYL_COMPOUND_BIOSYNTHETIC_PROCESS	112	0.139562	0.605434	0.954365	5512	tags=29%, list=24%, signal=37%
GO_NUCLEOBASE_BIOSYNTHETIC_PROCESS	17	0.237449	0.605146	0.852227	1077	tags=12%, list=5%, signal=12%
GO_TETRAHYDROFOLATE_METABOLIC_PROCESS	20	0.209781	0.5992	0.922594	5121	tags=40%, list=22%, signal=51%
GO_NATURAL_KILLER_CELL_MEDIATED_IMMUNITY	23	0.21936	0.59825	0.874486	5257	tags=39%, list=23%, signal=50%
GO_REGULATION_OF_CYTOKINESIS	53	0.18704	0.597374	0.889109	3791	tags=23%, list=16%, signal=27%
GO_TELOMERE_ORGANIZATION	97	0.186576	0.59733	0.865306	3791	tags=22%, list=16%, signal=26%
GO_HISTONE_H2A_UBIQUITINATION	16	0.217273	0.596184	0.885659	4358	tags=31%, list=19%, signal=38%
GO_PHAGOSOME_MATURATION	35	0.174109	0.595588	0.930962	4691	tags=26%, list=20%, signal=32%
GO_SNRNA_PROCESSING	21	0.207104	0.595087	0.885768	5958	tags=38%, list=26%, signal=51%
GO_NUCLEOSIDE_MONOPHOSPHATE_BIOSYNTHETIC_PROCESS	76	0.15396	0.594965	0.936605	4493	tags=20%, list=19%, signal=24%
GO_NUCLEOSIDE_TRIPHOSPHATE_BIOSYNTHETIC_PROCESS	58	0.154406	0.592637	0.943396	7265	tags=41%, list=31%, signal=60%
GO_CELLULAR_RESPIRATION	135	0.148665	0.591323	0.836257	7082	tags=41%, list=30%, signal=58%
GO_REGULATION_OF_EPIDERMAL_GROWTH_FACTOR_ACTIVATED_RECEPTOR_ACTIVITY	22	0.190266	0.591311	0.933198	1638	tags=14%, list=7%, signal=15%
GO_NUCLEOBASE_CONTAINING_COMPOUND_TRANSPORT	183	0.138256	0.589884	0.889098	4302	tags=20%, list=18%, signal=24%
GO_MATURATION_OF_5_8S_RRNA	25	0.209496	0.588789	0.840864	5958	tags=48%, list=26%, signal=64%
GO_NUCLEOSIDE_TRIPHOSPHATE_METABOLIC_PROCESS	213	0.127412	0.586007	0.944444	7040	tags=37%, list=30%, signal=53%
GO_CHROMATIN_SILENCING	73	0.197624	0.583734	0.820513	4246	tags=22%, list=18%, signal=27%
GO_REGULATION_OF_TRIGLYCERIDE_BIOSYNTHETIC_PROCESS	16	0.211715	0.581989	0.934292	2062	tags=19%, list=9%, signal=21%
GO_GLUTATHIONE_METABOLIC_PROCESS	55	0.160971	0.579975	0.967181	5026	tags=22%, list=22%, signal=28%
GO_GLYCOSYL_COMPOUND_METABOLIC_PROCESS	348	0.116079	0.5799	0.987603	5568	tags=26%, list=24%, signal=33%
GO_HISTONE_UBIQUITINATION	33	0.196805	0.577863	0.860279	4358	tags=24%, list=19%, signal=30%
GO_AMINO_ACID_BETAINE_METABOLIC_PROCESS	18	0.204445	0.577161	0.931641	1354	tags=17%, list=6%, signal=18%
GO_REGULATION_OF_ISOTYPE_SWITCHING	23	0.199566	0.57557	0.94012	3682	tags=26%, list=16%, signal=31%
GO_INTRA_GOLGI_VESICLE_MEDIATED_TRANSPORT	44	0.180127	0.575104	0.906694	7152	tags=36%, list=31%, signal=52%
GO_PYRIMIDINE_RIBONUCLEOTIDE_METABOLIC_PROCESS	23	0.179736	0.5747	0.963107	4097	tags=26%, list=18%, signal=32%
GO_NUCLEOTIDE_EXCISION_REPAIR_PREINCISION_COMPLEX_ASSEMBLY	24	0.176483	0.57195	0.912214	2705	tags=17%, list=12%, signal=19%
GO_PROTEIN_MONOUBIQUITINATION	50	0.174375	0.570805	0.867052	3892	tags=20%, list=17%, signal=24%
GO_CELLULAR_MODIFIED_AMINO_ACID_BIOSYNTHETIC_PROCESS	50	0.151973	0.56833	0.979381	5121	tags=28%, list=22%, signal=36%
GO_NUCLEOTIDE_EXCISION_REPAIR_DNA_DUPLEX_UNWINDING	20	0.174621	0.563534	0.928705	4019	tags=20%, list=17%, signal=24%
GO_GENE_SILENCING_BY_RNA	125	0.153744	0.561847	0.911579	3718	tags=18%, list=16%, signal=21%
GO_RNA_CAPPING	35	0.160614	0.549718	0.889706	2801	tags=17%, list=12%, signal=19%
GO_MIDDLE_EAR_MORPHOGENESIS	19	0.19356	0.546878	0.95992	3341	tags=26%, list=14%, signal=31%
GO_GENE_SILENCING	180	0.143309	0.543461	0.92562	4246	tags=19%, list=18%, signal=23%
GO_RETROGRADE_TRANSPORT_VESICLE_RECYCLING_WITHIN_GOLGI	21	0.184859	0.534042	0.948515	6050	tags=29%, list=26%, signal=39%
GO_UTERUS_DEVELOPMENT	18	0.184306	0.520162	0.973251	5649	tags=28%, list=24%, signal=37%
GO_INTRACELLULAR_ESTROGEN_RECEPTOR_SIGNALING_PATHWAY	16	0.167257	0.519136	0.976048	5649	tags=25%, list=24%, signal=33%
GO_ER_NUCLEUS_SIGNALING_PATHWAY	30	0.155314	0.518601	0.974308	4539	tags=20%, list=19%, signal=25%
GO_MEMBRANE_INVAGINATION	44	0.196469	0.516919	0.89144	6266	tags=39%, list=27%, signal=53%
GO_REGULATION_OF_RNA_STABILITY	130	0.112077	0.509055	0.952849	6572	tags=28%, list=28%, signal=39%
GO_NEGATIVE_REGULATION_OF_AXON_EXTENSION	36	0.149734	0.509043	0.994012	3555	tags=19%, list=15%, signal=23%
GO_RESPONSE_TO_INTERFERON_BETA	20	0.20282	0.507117	0.925049	4086	tags=25%, list=18%, signal=30%
GO_ANTIMICROBIAL_HUMORAL_RESPONSE	37	0.166982	0.505062	0.966814	5197	tags=22%, list=22%, signal=28%
GO_RIBOSOME_ASSEMBLY	24	0.166609	0.504976	0.938931	2581	tags=17%, list=11%, signal=19%
GO_NON_RECOMBINATIONAL_REPAIR	66	0.157503	0.497102	0.955466	4180	tags=23%, list=18%, signal=28%
GO_PHOTOPERIODISM	22	0.152219	0.495457	0.990348	5195	tags=27%, list=22%, signal=35%
GO_ANTIGEN_PROCESSING_AND_PRESENTATION_OF_EXOGENOUS_PEPTIDE_ANTIGEN_VIA_MHC_CLASS_I	63	0.161894	0.487462	0.886179	8478	tags=54%, list=36%, signal=85%
GO_NEGATIVE_REGULATION_OF_VIRAL_RELEASE_FROM_HOST_CELL	16	0.180239	0.48273	0.97561	241	tags=6%, list=1%, signal=6%
GO_PROTEIN_SUMOYLATION	111	0.144143	0.482106	0.940154	3520	tags=18%, list=15%, signal=21%
GO_RESPONSE_TO_LIPOPROTEIN_PARTICLE	19	0.173952	0.476525	0.979675	2822	tags=16%, list=12%, signal=18%
GO_CEREBRAL_CORTEX_NEURON_DIFFERENTIATION	21	0.16073	0.470236	0.993103	1506	tags=10%, list=6%, signal=10%
GO_SPLICEOSOMAL_COMPLEX_ASSEMBLY	41	0.135881	0.468511	0.975	6867	tags=32%, list=29%, signal=45%
GO_LEUKOCYTE_APOPTOTIC_PROCESS	21	0.156232	0.452228	0.985772	4708	tags=29%, list=20%, signal=36%
GO_GLYCINE_METABOLIC_PROCESS	15	0.167501	0.449757	0.985626	5121	tags=27%, list=22%, signal=34%
GO_NEGATIVE_REGULATION_OF_MEGAKARYOCYTE_DIFFERENTIATION	15	0.195757	0.44897	0.952577	18740	tags=100%, list=80%, signal=511%
GO_RIBOSOME_BIOGENESIS	197	0.120527	0.440543	0.966292	6241	tags=30%, list=27%, signal=41%
GO_POSITIVE_REGULATION_OF_GENE_EXPRESSION_EPIGENETIC	71	0.117781	0.390056	0.995833	3941	tags=17%, list=17%, signal=20%
GO_CHROMATIN_SILENCING_AT_RDNA	31	0.159959	0.382489	0.972281	3718	tags=19%, list=16%, signal=23%
GO_RIBONUCLEOPROTEIN_COMPLEX_LOCALIZATION	108	0.103543	0.377442	0.975564	4166	tags=17%, list=18%, signal=20%
GO_PROTEIN_HETEROTETRAMERIZATION	34	0.144027	0.36785	0.993657	3718	tags=18%, list=16%, signal=21%

## Sheet: Sheet4
Table S4: Basic information of eight BCa-associated GSE datasets.
Accession number	Platform	Tumor samples	Normal samples	Survival data	TNM stage	Gender	Grade	Adjuvant chemotherapy data	Region	Molecular subtype	PMID	Title
GSE13507	GPL6102	188	67	OS; CSS	I: 103; II: 26; III: 21; IV: 15	Female: 30 Male: 135	High: 60; Low: 105	No: 138; Yes: 27	Korea	NA	20059769; 20421545	Predictive value of progression-related gene classifier in primary non-muscle invasive bladder cancer; Expression signature of E2F1 and its associated genes predict superficial to invasive progression of bladder tumors.
GSE32894	GPL6947	308	0	OS; DSS	I: 213; II: 85; III: 7; IV: 1; TX: 2	Female: 80 Male: 228	G1: 48; G2: 103; G3: 154; G4: 1; GX: 2	NA	Sweden	Urobasal A (MS1 subdivided into MS1a for 53 cases and MS1b for 78 cases); genomically unstable (MS2a subdivided into MS2a1 for 30 cases and MS2a2 for 55 cases); urobasal B (MS2b2.1 for 20 cases); SCC-like (MS2b2.2 for 29 cases); one highly infiltrated by nontumor cells (MS2b1 for 43 cases).	22553347	A molecular taxonomy for urothelial carcinoma
GSE32548	GPL6947	131	0	OS	I: 92; II: 38; TX: 1	Female:31 Male:100	G1: 15; G2: 41; G3: 75	NA	Sweden	NA	22685613	Integrated genomic and gene expression profiling identifies two major genomic circuits in urothelial carcinoma
GSE128959	GPL6244	200	0	OS without survival status	I: 158; II: 30; III: 6; IV: 4; TX: 2	Female: 27 Male: 173	G1: 3; G2: 46; G3: 147; NA: 4	NA	Sweden	Ba/Sq: 8; GU: 31; Mes: 10; ScNE: 9; UroA-Prog: 81; UroB: 20; UroC: 41	31609466	Molecular changes during progression from nonmuscle invasive to advanced urothelial carcinoma
GSE31684	GPL570	93	0	OS; RFS	I: 27; II: 55; III: 10; IV: 1	Female:25 Male:68	High: 87; Low: 6	PreRC_chemo No: 90; Yes: 3 PostRC_chemo No: 58; Yes: 35	USA	NA	22228636; 24486590	Combination of a novel gene expression signature with a clinical nomogram improves the prediction of survival in high-risk bladder cancer; Integrative analysis of 1q23.3 copy-number gain in metastatic urothelial carcinoma
GSE48075	GPL6947	142	0	OS	I: 67; II: 38; III: 23; IV: 14	Female: 17 Male:52 NA: 73	NA	NA	USA	NA	24525232; 32546765	Identification of distinct basal and luminal subtypes of muscle-invasive bladder cancer with different sensitivities to frontline chemotherapy; Assessment of Luminal and Basal Phenotypes in Bladder Cancer
GSE104922	GPL6244	41	0	NA	I: 26; II: 10; III: 5	NA	G1: 2; G2: 23; G3: 15; NA: 1	NA	Sweden	MSI-H: 12; MSI-L: 7; MSS: 22	29791078	Molecular subtype classification of urothelial carcinoma in Lynch syndrome.
GSE83586	GPL6244	307	0	NA	I: 58; II: 241; III: 1; IV: 1; TX: 6	NA	G2: 28; G3: 266; GX: 13	NA	Sweden	NA	28195647	Molecular classification of urothelial carcinoma: global mRNA classification versus tumour-cell phenotype classificatio

## Sheet: Sheet5
Table S5: GO results of two distinct RNA modification patterns of BCa patients in the meta-GEO cohort by GSVA analysis.
	logFC	AveExpr	t	P.Value	adj.P.Val	B	change
GOBP_DOUBLE_STRAND_BREAK_REPAIR_VIA_BREAK_INDUCED_REPLICATION	0.0461197	0.11685	11.3685	1.02103e-28	7.01304e-26	53.1523	UP
GOBP_PHOSPHORYLATION_OF_RNA_POLYMERASE_II_C_TERMINAL_DOMAIN	0.0458845	0.0533028	10.5943	2.74229e-25	6.93944e-23	45.3171	UP
GOBP_PIGMENT_ACCUMULATION	0.0435645	0.0683496	10.7197	7.8744e-26	2.52401e-23	46.5547	UP
GOBP_CYCLIC_NUCLEOTIDE_CATABOLIC_PROCESS	0.0396661	0.220681	10.5205	5.68197e-25	1.3009e-22	44.5947	UP
GOBP_RESPONSE_TO_WATER	0.0379349	-0.0355357	8.24581	3.71409e-16	1.41725e-14	24.5122	UP
GOBP_FAT_SOLUBLE_VITAMIN_BIOSYNTHETIC_PROCESS	0.0373803	-0.0618492	7.51564	1.00162e-13	2.42e-12	18.9986	UP
GOBP_UV_DAMAGE_EXCISION_REPAIR	0.0373015	0.0472993	9.33952	3.64044e-20	2.77829e-18	33.6314	UP
GOBP_REGULATION_OF_CAMP_DEPENDENT_PROTEIN_KINASE_ACTIVITY	0.0342134	0.0295514	10.0731	4.29226e-23	7.11626e-21	40.3079	UP
GOBP_REGULATION_OF_CELL_GROWTH_INVOLVED_IN_CARDIAC_MUSCLE_CELL_DEVELOPMENT	0.0332578	0.0802081	9.70005	1.39783e-21	1.4935e-19	36.8577	UP
GOBP_REGULATION_OF_NUCLEAR_CELL_CYCLE_DNA_REPLICATION	0.0331345	0.0553817	8.28989	2.61061e-16	1.03734e-14	24.8599	UP
GOBP_REGULATION_OF_SKELETAL_MUSCLE_CONTRACTION	0.0328356	-0.0203607	7.70261	2.4962e-14	6.93742e-13	20.3658	UP
GOBP_NEGATIVE_REGULATION_OF_CELL_GROWTH_INVOLVED_IN_CARDIAC_MUSCLE_CELL_DEVELOPMENT	0.0325891	0.0650986	6.93285	6.25778e-12	9.96272e-11	14.9371	UP
GOBP_NAD_BIOSYNTHESIS_VIA_NICOTINAMIDE_RIBOSIDE_SALVAGE_PATHWAY	0.0320129	0.05807	8.51569	4.18017e-17	2.05084e-15	26.6676	UP
GOBP_RETINA_VASCULATURE_MORPHOGENESIS_IN_CAMERA_TYPE_EYE	0.0319476	0.00826204	7.13599	1.53181e-12	2.76877e-11	16.3182	UP
GOBP_DNA_STRAND_ELONGATION_INVOLVED_IN_DNA_REPLICATION	0.0319354	0.152437	10.3913	2.01212e-24	4.39741e-22	43.3409	UP
GOBP_GAMMA_DELTA_T_CELL_DIFFERENTIATION	0.031597	-0.0691631	7.28691	5.25904e-13	1.06241e-11	17.3683	UP
GOBP_STEROL_IMPORT	0.031208	0.0264987	6.32483	3.39519e-10	3.71002e-09	11.0269	UP
GOBP_POSITIVE_REGULATION_OF_DOUBLE_STRAND_BREAK_REPAIR_VIA_NONHOMOLOGOUS_END_JOINING	0.0309201	0.0569389	8.82093	3.28151e-18	2.02275e-16	29.1808	UP
GOBP_REGULATION_OF_AUTOPHAGOSOME_MATURATION	0.0303078	0.0202851	8.71826	7.7907e-18	4.35555e-16	28.3266	UP
GOBP_MITOTIC_CHROMOSOME_CONDENSATION	0.030288	0.245809	9.53243	6.44706e-21	6.07793e-19	35.3443	UP
GOBP_ADULT_FEEDING_BEHAVIOR	0.03027	-0.167136	7.0311	3.18258e-12	5.40702e-11	15.6004	UP
GOBP_GROWTH_HORMONE_SECRETION	0.0292738	0.0873839	8.05836	1.6327e-15	5.72993e-14	23.0522	UP
GOBP_NEGATIVE_REGULATION_OF_HIPPO_SIGNALING	0.0289998	-0.0916719	7.081	2.25009e-12	4.00683e-11	15.9407	UP
GOBP_REGULATION_OF_RECEPTOR_BINDING	0.0289825	0.108799	10.3105	4.4105e-24	8.48227e-22	42.5629	UP
GOBP_POSITIVE_REGULATION_OF_CELL_AGING	0.028784	-0.0795147	6.66393	3.81209e-11	5.14846e-10	13.1661	UP
GOBP_POSITIVE_REGULATION_OF_HETEROTYPIC_CELL_CELL_ADHESION	0.0287573	0.0137118	7.92715	4.5209e-15	1.40235e-13	22.0485	UP
GOBP_DNA_UNWINDING_INVOLVED_IN_DNA_REPLICATION	0.0285784	0.106249	8.33688	1.78957e-16	7.35406e-15	25.2324	UP
GOBP_RESPONSE_TO_MUSCLE_INACTIVITY	0.028467	-0.0250218	6.8494	1.10387e-11	1.69025e-10	14.3805	UP
GOBP_REGULATION_OF_PROTEIN_KINASE_A_SIGNALING	0.0284572	0.116175	10.7964	3.64991e-26	1.25348e-23	47.3175	UP
GOBP_PEPTIDYL_THREONINE_DEPHOSPHORYLATION	0.0284004	0.0888202	9.49096	9.37734e-21	8.1975e-19	34.9735	UP
GOBP_NEGATIVE_REGULATION_OF_LIPASE_ACTIVITY	0.0282623	-0.0773067	6.45756	1.46036e-10	1.75976e-09	11.8517	UP
GOBP_RESPONSE_TO_INACTIVITY	0.0281964	-0.0619008	7.44514	1.67801e-13	3.78773e-12	18.4911	UP
GOBP_POSITIVE_REGULATION_OF_CELLULAR_EXTRAVASATION	0.0281628	0.0680442	8.04434	1.82165e-15	6.34675e-14	22.9442	UP
GOBP_ARGININE_TRANSPORT	0.0281199	0.0148668	6.25423	5.28415e-10	5.52308e-09	10.5948	UP
GOBP_REGULATION_OF_LYSOSOMAL_LUMEN_PH	0.0280303	0.0755299	6.73466	2.38492e-11	3.36267e-10	13.6255	UP
GOBP_CENTROMERIC_SISTER_CHROMATID_COHESION	0.0278042	0.0133704	7.47126	1.38669e-13	3.22088e-12	18.6787	UP
GOBP_VITAMIN_BIOSYNTHETIC_PROCESS	0.0276748	0.041149	8.07486	1.43493e-15	5.11048e-14	23.1794	UP
GOBP_COLLAGEN_ACTIVATED_SIGNALING_PATHWAY	0.0272939	0.00814459	6.73487	2.38162e-11	3.36267e-10	13.6269	UP
GOBP_CELLULAR_RESPONSE_TO_PH	0.0271295	0.119538	10.8799	1.57201e-26	6.87112e-24	48.1532	UP
GOBP_CORNEA_DEVELOPMENT_IN_CAMERA_TYPE_EYE	0.0271024	-0.130948	5.16408	2.76189e-07	1.58784e-06	4.51004	UP
GOBP_PROGRAMMED_CELL_DEATH_IN_RESPONSE_TO_REACTIVE_OXYGEN_SPECIES	0.0270164	-0.0587535	7.04633	2.86374e-12	4.91745e-11	15.704	UP
GOBP_AUTOPHAGIC_CELL_DEATH	0.026529	0.0218844	7.26992	5.93719e-13	1.17959e-11	17.2491	UP
GOBP_RESPONSE_TO_STIMULUS_INVOLVED_IN_REGULATION_OF_MUSCLE_ADAPTATION	0.0264937	-0.0538236	7.4177	2.04881e-13	4.51866e-12	18.2948	UP
GOBP_SPERM_CHROMATIN_CONDENSATION	0.0260359	0.0763362	5.73337	1.20243e-08	9.49112e-08	7.54918	UP
GOBP_HEPATOCYTE_GROWTH_FACTOR_RECEPTOR_SIGNALING_PATHWAY	0.0258966	-0.116126	6.89092	8.32943e-12	1.30026e-10	14.6566	UP
GOBP_PHYSIOLOGICAL_CARDIAC_MUSCLE_HYPERTROPHY	0.0258189	0.0702275	9.34661	3.41793e-20	2.694e-18	33.6937	UP
GOBP_REGULATION_OF_VITAMIN_METABOLIC_PROCESS	0.0257074	0.0486914	4.91228	1.00529e-06	5.18607e-06	3.26333	UP
GOBP_RESPONSE_TO_CORTICOSTERONE	0.0253541	0.0416165	7.18842	1.05896e-12	2.02793e-11	16.6807	UP
GOBP_NEGATIVE_REGULATION_OF_NITRIC_OXIDE_METABOLIC_PROCESS	0.0253297	-0.0434422	7.28226	5.43666e-13	1.08914e-11	17.3356	UP
GOBP_DNA_STRAND_ELONGATION	0.0251099	0.147076	9.1356	2.19478e-19	1.52935e-17	31.8544	UP
GOBP_ACTIVATION_OF_MAPKKK_ACTIVITY	0.0250773	0.0753619	5.55309	3.34916e-08	2.34734e-07	6.55388	UP
GOBP_LAMELLIPODIUM_MORPHOGENESIS	0.0250151	0.07888	8.33701	1.7876e-16	7.35406e-15	25.2335	UP
GOBP_AMP_METABOLIC_PROCESS	-0.0250359	-0.0525522	-6.03163	2.06991e-09	1.91387e-08	9.26243	DOWN
GOBP_PYRIMIDINE_NUCLEOSIDE_TRIPHOSPHATE_METABOLIC_PROCESS	-0.0250806	-0.0649443	-7.18037	1.12093e-12	2.1135e-11	16.6249	DOWN
GOBP_NETRIN_ACTIVATED_SIGNALING_PATHWAY	-0.0252506	0.0987234	-5.967	3.05138e-09	2.72696e-08	8.88415	DOWN
GOBP_REGULATION_OF_CELL_SUBSTRATE_JUNCTION_ORGANIZATION	-0.0254308	0.0670997	-7.86166	7.47497e-15	2.20489e-13	21.5531	DOWN
GOBP_SEMINIFEROUS_TUBULE_DEVELOPMENT	-0.0256494	0.0885629	-6.36595	2.61878e-10	2.96959e-09	11.2807	DOWN
GOBP_RRNA_MODIFICATION	-0.0261645	0.133353	-10.6313	1.89939e-25	5.37192e-23	45.6814	DOWN
GOBP_CHEMOKINE_C_X_C_MOTIF_LIGAND_2_PRODUCTION	-0.0262745	0.0966352	-6.81296	1.41163e-11	2.12763e-10	14.1394	DOWN
GOBP_MITRAL_VALVE_DEVELOPMENT	-0.0262985	0.0738641	-6.55955	7.55539e-11	9.71292e-10	12.4964	DOWN
GOBP_OSTEOCLAST_DEVELOPMENT	-0.0263303	0.105966	-7.50912	1.05077e-13	2.52606e-12	18.9515	DOWN
GOBP_REGULATION_OF_MITOTIC_SPINDLE_ASSEMBLY	-0.0264749	0.152647	-7.87557	6.72016e-15	2.00687e-13	21.658	DOWN
GOBP_PYRIMIDINE_NUCLEOSIDE_TRIPHOSPHATE_BIOSYNTHETIC_PROCESS	-0.0265142	-0.115646	-7.16127	1.28245e-12	2.37155e-11	16.4927	DOWN
GOBP_MITOCHONDRIAL_ELECTRON_TRANSPORT_CYTOCHROME_C_TO_OXYGEN	-0.0266241	0.0316734	-5.58061	2.86982e-08	2.0419e-07	6.70385	DOWN
GOBP_REGULATION_OF_ACUTE_INFLAMMATORY_RESPONSE	-0.0266332	0.190276	-6.83583	1.20991e-11	1.84674e-10	14.2906	DOWN
GOBP_CHOLESTEROL_CATABOLIC_PROCESS	-0.0268649	-0.0225817	-7.18721	1.06805e-12	2.02793e-11	16.6723	DOWN
GOBP_PROTEIN_DEPALMITOYLATION	-0.0269618	0.463285	-8.58843	2.29585e-17	1.1743e-15	27.2593	DOWN
GOBP_NEPHRIC_DUCT_MORPHOGENESIS	-0.0270302	0.0621239	-5.94112	3.56056e-09	3.1527e-08	8.73379	DOWN
GOBP_REGULATION_OF_ERAD_PATHWAY	-0.0272618	0.123426	-7.81352	1.0792e-14	3.05988e-13	21.1914	DOWN
GOBP_PROTEIN_LOCALIZATION_TO_CELL_CELL_JUNCTION	-0.0272776	0.0428277	-8.23848	3.93762e-16	1.47907e-14	24.4545	DOWN
GOBP_EXTRACELLULAR_MATRIX_CONSTITUENT_SECRETION	-0.0273021	0.100292	-7.17072	1.19985e-12	2.23601e-11	16.558	DOWN
GOBP_OLFACTORY_BULB_INTERNEURON_DIFFERENTIATION	-0.0273794	0.257579	-7.05033	2.78519e-12	4.81697e-11	15.7313	DOWN
GOBP_MACROMOLECULE_DEPALMITOYLATION	-0.0278036	0.454077	-9.46176	1.21988e-20	1.04735e-18	34.7132	DOWN
GOBP_TRNA_METHYLATION	-0.0280051	0.0730651	-9.87348	2.80624e-22	3.74789e-20	38.4478	DOWN
GOBP_REGULATION_OF_SPINDLE_ASSEMBLY	-0.028147	0.144211	-9.74822	8.97052e-22	9.95977e-20	37.2969	DOWN
GOBP_POSITIVE_REGULATION_OF_FILOPODIUM_ASSEMBLY	-0.0282004	0.032526	-10.0638	4.68788e-23	7.51311e-21	40.2205	DOWN
GOBP_POST_EMBRYONIC_ANIMAL_MORPHOGENESIS	-0.0283956	0.128836	-7.82116	1.01827e-14	2.93165e-13	21.2487	DOWN
GOBP_PRO_B_CELL_DIFFERENTIATION	-0.0286414	-0.073752	-6.66252	3.84771e-11	5.18202e-10	13.157	DOWN
GOBP_RRNA_METHYLATION	-0.0288707	0.0919507	-9.69002	1.53276e-21	1.60207e-19	36.7664	DOWN
GOBP_POSITIVE_REGULATION_OF_MYOBLAST_FUSION	-0.0290486	0.060845	-8.2731	2.98648e-16	1.15798e-14	24.7272	DOWN
GOBP_REGULATION_OF_GLOMERULAR_FILTRATION	-0.0291844	0.173031	-7.59435	5.601e-14	1.42485e-12	19.5704	DOWN
GOBP_POSITIVE_REGULATION_OF_PROTEIN_LOCALIZATION_TO_SYNAPSE	-0.0292778	0.0964934	-9.26812	6.85572e-20	4.99429e-18	33.0052	DOWN
GOBP_ESTABLISHMENT_OF_PROTEIN_LOCALIZATION_TO_TELOMERE	-0.0295822	-0.106521	-6.94365	5.81181e-12	9.37691e-11	15.0096	DOWN
GOBP_NEGATIVE_REGULATION_OF_OSTEOCLAST_DIFFERENTIATION	-0.0299137	0.0775286	-9.50578	8.20382e-21	7.30444e-19	35.1058	DOWN
GOBP_MRNA_METHYLATION	-0.030106	0.171411	-9.61447	3.05966e-21	3.06476e-19	36.0821	DOWN
GOBP_PODOSOME_ASSEMBLY	-0.0304178	0.0941846	-8.77888	4.68104e-18	2.77857e-16	28.8298	DOWN
GOBP_REGULATION_OF_ODONTOGENESIS	-0.0304658	0.115676	-8.95201	1.07426e-18	7.17368e-17	30.2843	DOWN
GOBP_REGULATION_OF_NEUROTRANSMITTER_UPTAKE	-0.0305003	0.0661253	-9.40889	1.96028e-20	1.625e-18	34.2438	DOWN
GOBP_ENDOPLASMIC_RETICULUM_TUBULAR_NETWORK_ORGANIZATION	-0.0305309	-0.0336353	-9.35071	3.29546e-20	2.64076e-18	33.7299	DOWN
GOBP_POSITIVE_REGULATION_OF_PROTEIN_SUMOYLATION	-0.0321741	0.0978572	-9.30521	4.93698e-20	3.65185e-18	33.33	DOWN
GOBP_POSITIVE_REGULATION_OF_EPIDERMAL_GROWTH_FACTOR_ACTIVATED_RECEPTOR_ACTIVITY	-0.0336952	0.150818	-9.85402	3.36441e-22	4.25687e-20	38.2681	DOWN
GOBP_MITOCHONDRIAL_TRNA_PROCESSING	-0.0347112	-0.0874847	-8.50194	4.67943e-17	2.2726e-15	26.5562	DOWN
GOBP_TOLL_LIKE_RECEPTOR_2_SIGNALING_PATHWAY	-0.0360535	0.0789559	-9.889	2.42787e-22	3.35563e-20	38.5912	DOWN
GOBP_AXO_DENDRITIC_PROTEIN_TRANSPORT	-0.0364112	0.118869	-10.6102	2.34312e-25	6.25873e-23	45.4732	DOWN
GOBP_POSITIVE_REGULATION_OF_TELOMERASE_RNA_LOCALIZATION_TO_CAJAL_BODY	-0.0373788	0.0425948	-8.46832	6.16111e-17	2.93293e-15	26.2847	DOWN
GOBP_VITAMIN_CATABOLIC_PROCESS	-0.0375892	-0.0753643	-7.93508	4.25279e-15	1.33643e-13	22.1087	DOWN
GOBP_REGULATION_OF_PODOSOME_ASSEMBLY	-0.03976	0.122436	-9.56872	4.63935e-21	4.55224e-19	35.67	DOWN
GOBP_REGULATION_OF_OSTEOCLAST_DEVELOPMENT	-0.0400988	0.134928	-9.12942	2.31643e-19	1.59105e-17	31.801	DOWN
GOBP_REGULATION_OF_PROTEIN_LOCALIZATION_TO_CHROMOSOME_TELOMERIC_REGION	-0.0407625	-0.098845	-7.92267	4.67993e-15	1.43319e-13	22.0144	DOWN
GOBP_NEGATIVE_REGULATION_OF_EPIDERMIS_DEVELOPMENT	-0.0432294	-0.0531924	-8.85999	2.35623e-18	1.49062e-16	29.5081	DOWN
GOBP_RESPONSE_TO_CAFFEINE	-0.0479572	-0.0622156	-11.603	8.54114e-30	6.8443e-27	55.616	DOWN
GOBP_KERATAN_SULFATE_CATABOLIC_PROCESS	-0.048373	0.0407088	-9.85551	3.31798e-22	4.25687e-20	38.2819	DOWN
GOBP_CELLULAR_RESPONSE_TO_PURINE_CONTAINING_COMPOUND	-0.0507546	0.0636301	-11.2094	5.37016e-28	3.22747e-25	51.5043	DOWN

## Sheet: Sheet6
Table S6: The infiltrating characteristics of various immune cells of BCa samples in the meta-GEO cohort.
	GSM340605	GSM340606	GSM340607	GSM340608	GSM340609	GSM340610	GSM340611	GSM340612	GSM340613	GSM340614	GSM340615	GSM340616	GSM340617	GSM340618	GSM340619	GSM340620	GSM340621	GSM340622	GSM340623	GSM340624	GSM340625	GSM340626	GSM340627	GSM340628	GSM340629	GSM340630	GSM340631	GSM340632	GSM340633	GSM340634	GSM340635	GSM340636	GSM340637	GSM340638	GSM340639	GSM340640	GSM340641	GSM340642	GSM340643	GSM340644	GSM340645	GSM340646	GSM340647	GSM340648	GSM340649	GSM340650	GSM340651	GSM340652	GSM340653
Activated CD8 T cell	0.161072	0.0583619	0.208343	0.12574	0.110088	0.223198	0.180824	0.193605	0.055161	0.133147	0.215235	0.157487	0.178138	0.103711	0.114072	0.106245	0.144305	0.194074	0.122548	0.153743	0.133805	0.152433	0.201982	0.164377	0.232137	0.119757	0.0784742	0.129156	0.125071	0.170647	0.204816	0.129022	0.20455	0.197043	0.128164	0.151245	0.125492	0.161882	0.137445	0.141752	0.209284	0.10625	0.281127	0.0977934	0.124576	0.121837	0.220108	0.118221	0.165944
Central memory CD8 T cell	0.252468	0.110424	-0.022091	0.0856345	0.316822	0.190499	0.153201	0.105659	0.28581	0.16945	0.0172696	0.0275011	0.0690941	0.307168	0.0709924	0.194625	0.0520045	0.108239	0.1703	0.0867269	0.26972	0.172882	0.164122	0.289841	0.152614	0.232097	0.190777	0.178382	0.258336	0.189561	0.158075	0.183259	0.138172	0.219833	-0.00239685	0.106318	0.240406	0.120108	0.17576	0.0414107	0.163337	0.131549	0.0620345	0.101544	-0.0376796	-0.013569	0.0397355	0.136958	0.216742
Effector memeory CD8 T cell	0.067553	0.0145366	0.0324078	0.0810953	-0.0130744	0.0235716	0.0472777	0.0905766	-0.0136014	-0.0319723	0.0737208	0.0136542	0.12291	0.0658223	0.0158041	0.0583016	0.0854312	0.0235485	0.0316333	0.0998946	-0.0103995	-0.0397402	0.0594682	0.0207298	0.119934	0.0352235	0.0421392	0.0568171	0.0349671	0.0811744	0.0379844	-0.150712	0.156258	0.134521	0.0809146	0.0210438	0.00686218	0.0916534	0.102323	0.0619248	0.00133514	-0.0725207	0.0853522	0.0408295	0.0151362	0.0333856	0.0354165	0.0458973	0.0576075
Activated CD4 T cell	-0.156356	0.00609579	0.0287996	-0.000567437	0.0172919	0.0467423	0.0912654	-0.0615921	-0.0703231	0.105092	-0.0972029	0.0478886	-0.0371957	0.0515874	-0.017372	0.0898467	0.0272333	0.0553749	0.0528458	-0.0496884	-0.0825696	-0.0697278	-0.0316836	-0.129721	-0.0175499	-0.0521537	-0.144621	-0.0282273	-0.0226491	0.0965178	-0.112534	-0.0744413	-0.023654	-0.0596386	0.014608	0.0402759	0.0589133	-0.0192605	-0.0450781	0.000483212	0.0305398	0.0965895	-0.0696386	0.0779212	0.0207605	-0.0405834	0.0011806	-0.0284243	0.119433
Central memory CD4 T cell	-0.112259	0.21185	-0.217841	-0.226394	-0.143191	-0.243972	-0.120524	-0.251973	-0.0152482	-0.202782	-0.19855	-0.244436	-0.18873	-0.165124	-0.191265	-0.211616	-0.218623	-0.134218	-0.191651	-0.225595	-0.133475	-0.155439	-0.257254	-0.164814	-0.258682	-0.13976	-0.158977	-0.221508	-0.0908534	-0.126601	-0.227966	-0.19334	-0.273994	-0.0716464	-0.108077	-0.148562	-0.17766	-0.12736	-0.137988	-0.303183	-0.215395	-0.1862	-0.2966	-0.330429	-0.207887	-0.329983	-0.169505	-0.152594	-0.1869
Effector memeory CD4 T cell	-0.033667	0.0350233	0.00664891	0.142617	-0.0380593	0.0241235	0.0981002	0.0742228	-0.060203	-0.0469067	-0.0340872	-0.00880727	0.010778	0.0629036	-0.116598	0.0453742	0.0853571	0.00942074	-0.112377	-0.0648775	0.162916	-0.0458131	0.000931898	0.154073	0.00195853	-0.0128962	-0.103229	-0.00515575	0.0964317	0.0251919	0.0136603	0.0386223	0.123033	0.0208685	-0.0236778	0.0621631	0.0958682	0.0283229	0.00222214	0.100872	0.0641179	0.0516751	-0.0017025	-0.00518111	0.0335461	0.0370773	-0.00693855	0.0749595	0.0435926
T follicular helper cell	0.0888062	0.072029	0.0801745	0.116655	0.231018	0.148727	0.213093	0.10229	-0.0145532	0.140786	0.122593	0.124059	0.182212	0.125539	0.218898	0.114347	0.175632	0.0786	0.0883005	0.1396	0.115496	0.0906216	0.159138	0.133955	0.139305	0.098859	0.0530793	0.165627	0.222987	0.197798	0.0764991	0.156944	0.158974	0.0535843	0.181689	0.126439	0.159862	0.145367	0.11428	0.143442	0.177251	0.206958	0.132778	0.160882	0.164406	0.147357	0.222929	0.204079	0.128157
Gamma delta T cell	0.235527	-0.0502158	0.173855	0.123134	0.0665611	0.149765	0.0576583	0.133017	0.33712	0.22414	0.181177	0.062142	0.108651	0.113766	0.265376	0.190399	0.0762552	0.0532574	0.18868	0.198183	0.107757	0.368141	0.245435	0.200477	0.0993845	0.274848	0.358866	0.216772	0.220401	0.0294651	0.197887	0.168721	0.162671	0.195656	0.173248	0.0399034	0.0095182	0.123867	0.159978	0.109881	0.154111	0.0937661	0.162414	0.0921923	0.110472	0.140112	0.0768798	0.0485858	0.155389
Type 1 T helper cell	0.102817	0.0979456	0.0313658	0.0697181	0.0850742	0.0514182	0.094879	0.081648	0.0767166	0.0074314	0.101245	0.0242991	0.0250632	0.0433332	0.0710115	0.082727	0.0604119	0.0796478	-0.009575	0.056142	0.0854738	0.107092	0.0720834	0.0402331	0.00805727	0.0753736	0.0515575	0.0458048	0.103237	0.092011	0.0228537	0.0552023	0.00143529	0.0349944	0.0550466	0.0777189	0.063459	0.0586159	0.0629402	0.0464974	0.0750839	0.0312682	0.0570967	0.0576661	0.0360245	0.0289472	0.063538	0.0241613	0.0232831
Type 17 T helper cell	0.281087	0.290898	0.197305	0.162562	0.181756	0.292904	0.182914	0.314376	0.339902	0.249254	0.228705	0.216622	0.176381	0.191963	0.290404	0.314859	0.15177	0.340284	0.308036	0.24225	0.185993	0.241895	0.257244	0.284839	0.223132	0.281704	0.299593	0.198423	0.237593	0.157947	0.182757	0.315	0.115663	0.288793	0.167968	0.153972	0.198888	0.0759211	0.270513	0.185725	0.208573	0.0807426	0.272952	0.267041	0.151858	0.236575	0.109443	0.220299	0.230778
Type 2 T helper cell	0.0867828	0.00535323	0.255488	0.23241	0.196556	0.207648	0.213368	0.165109	0.107691	0.31945	0.276522	0.197944	0.181594	0.300792	0.192469	0.179455	0.205487	0.176365	0.144028	0.282191	0.243955	0.196848	0.121848	0.33994	0.155896	0.127228	0.157924	0.219619	0.243857	0.258378	0.153753	0.156073	0.239567	0.104475	0.323477	0.214805	0.25443	0.300937	0.130809	0.215667	0.203154	0.222656	0.203179	0.221595	0.269357	0.251616	0.289508	0.17941	0.22368
Regulatory T cell	-0.159452	0.0198514	-0.00656381	-0.0385168	-0.0535268	-0.00831561	-0.0711086	-0.253368	-0.0396555	-0.159389	-0.0915972	-0.0168618	-0.108933	-0.0553918	-0.123757	0.0560171	-0.000765685	-0.0600408	-0.195781	-0.060908	-0.181916	-0.197128	-0.204114	-0.0402644	-0.119754	-0.159709	-0.237615	-0.0419087	-0.106326	-0.0708874	-0.211291	-0.143124	-0.056966	-0.258295	-0.0235877	-0.0619242	-0.137939	-0.095815	-0.193615	-0.00808922	-0.0605681	-0.0589159	-0.0707729	-0.0476281	-0.0345741	-0.0649102	-0.0887072	-0.0244476	0.0372823
Activated B cell	0.21781	0.197849	0.257552	0.188661	0.124489	0.204085	0.257068	0.230346	0.262694	0.254945	0.29719	0.0989174	0.251866	0.158326	0.204655	0.260447	0.199734	0.21832	0.217806	0.238628	0.189308	0.177787	0.17414	0.300726	0.132314	0.187919	0.236674	0.174951	0.164629	0.17791	0.108928	0.250904	0.157657	0.183886	0.193798	0.144886	0.226807	0.0991022	0.130215	0.218352	0.169723	0.0805043	0.231978	0.14877	0.179055	0.241863	0.174697	0.138314	0.292394
Immature B cell	0.228316	0.180088	0.132072	0.0887129	0.152579	0.0958109	0.0645527	0.195991	0.190416	0.161655	0.121876	0.0794003	0.0421372	0.198195	0.21583	0.115547	0.126641	0.00625882	0.206839	0.0916642	0.0813969	0.250476	0.179655	0.336496	0.126593	0.256989	0.162715	0.12068	0.13874	0.0805013	0.29352	0.0751555	0.257768	0.144231	0.0494752	-0.0342957	0.0733542	0.150408	0.221639	0.166658	0.0608105	0.183612	0.270627	0.130666	0.0982214	0.167826	0.138055	0.100505	0.077807
Memory B cell	-0.10504	-0.0557209	-0.0625822	-0.00934708	-0.106127	0.0398905	0.036656	0.0902456	0.055259	0.259957	0.0674651	0.0746359	0.0513026	0.038738	0.0547942	0.0489218	-0.0503332	0.119261	0.0530426	0.0671781	0.0022744	0.0257149	0.0657856	0.0900899	0.014082	0.0419637	0.0389763	0.0653495	0.0865054	0.0249325	-0.0151679	0.0473646	-0.0811407	0.0585098	0.003362	0.0249718	0.0915931	0.0121981	0.103954	-0.0451214	0.0714031	0.0971452	0.0352158	-0.0943941	-0.000245854	-0.00792367	0.0184703	0.10984	0.134876
Natural killer cell	0.0674926	-0.0756517	-0.0390504	0.114547	0.112303	0.0420514	0.0423338	0.0576322	0.0126719	0.0304337	0.038965	0.0103502	0.0567804	0.0818763	0.166096	0.116052	0.0835192	-0.0065404	-0.0242112	0.0825041	0.0869453	0.0472866	0.0400576	0.0643437	-0.0214143	0.0995012	0.138464	0.104657	0.0885058	0.00165183	0.111637	-0.0490792	0.020697	0.0786301	0.0538565	-0.071916	0.0830411	-0.0272692	0.0164017	-0.0110005	0.0183425	0.0181402	0.072342	0.0594736	-0.00797934	-0.0609291	0.00601032	0.00037394	0.0767159
CD56bright natural killer cell	0.0795256	0.0353865	0.253166	0.137444	0.224271	0.207516	0.184767	0.133971	0.0647493	0.105505	0.179826	0.282458	0.242926	0.199073	0.0114588	0.126956	0.200765	0.162076	0.161948	0.198222	0.126818	0.0889233	0.143248	0.267088	0.115641	0.0012471	0.182585	0.259528	0.0963565	0.183119	0.197739	0.0275311	0.31548	0.106141	0.193466	0.239824	0.156071	0.227449	0.140336	0.167939	0.192747	0.176283	0.145931	0.23261	0.255942	0.192737	0.258554	0.211131	0.124705
CD56dim natural killer cell	0.109463	-0.0962028	0.257494	0.155678	0.163441	0.141959	0.285057	0.121014	0.354539	0.269081	0.150822	0.135691	0.00244926	0.176791	0.132415	0.197104	0.227267	0.13207	0.317904	0.105513	0.185933	0.237037	0.0662712	0.251471	0.107233	0.234023	0.085035	0.181137	0.22641	0.244219	0.103888	0.0970115	0.187453	0.168638	0.0243628	0.248004	0.291374	0.178703	0.0725641	0.175565	0.0879783	0.203741	0.105061	0.203156	0.27677	0.15021	0.0876337	0.262694	0.292497
Myeloid derived suppressor cell	-0.0148356	0.119226	-0.150026	-0.0745574	-0.217335	-0.220151	-0.176427	-0.0561911	-0.139761	-0.227282	-0.0676628	-0.0878074	-0.166443	-0.25496	-0.216194	0.0411959	-0.0708279	-0.0549512	-0.1043	-0.151299	-0.327071	-0.283467	-0.154289	-0.242561	-0.224519	-0.113777	-0.22346	-0.23377	-0.163198	-0.23543	-0.134998	-0.205402	-0.201412	-0.127838	-0.0969071	-0.0905999	-0.113013	-0.0764654	-0.18668	-0.125343	-0.240393	-0.209145	-0.148167	-0.173864	-0.0640507	-0.0916053	-0.100413	-0.215221	-0.0573796
Natural killer T cell	0.279737	0.115604	0.22522	0.197283	0.320704	0.254461	0.25915	0.203046	0.261739	0.183259	0.230167	0.189862	0.247079	0.211343	0.23861	0.232884	0.306585	0.264876	0.244126	0.230689	0.204437	0.242875	0.282726	0.23768	0.250427	0.316322	0.276078	0.273765	0.233707	0.199573	0.28072	0.171214	0.202618	0.319913	0.256808	0.246046	0.250595	0.284044	0.307109	0.218586	0.153079	0.204552	0.167583	0.208516	0.233952	0.212204	0.290726	0.338909	0.245168
Activated dendritic cell	0.258724	0.32595	0.120441	0.116713	0.231058	0.230706	0.198648	0.160595	0.209511	0.218479	0.151568	0.0913073	0.100875	0.0573111	0.279456	0.187402	0.102341	0.150641	0.154733	0.132349	0.170474	0.100883	0.189017	0.175782	0.144331	0.19112	0.170641	0.139259	0.189405	0.155285	0.10922	0.0487606	0.154318	0.217294	0.0804386	0.133455	0.188072	0.193594	0.21702	0.227507	0.147621	0.245963	0.118935	0.170458	0.16851	0.176514	0.166455	0.235331	0.126541
Plasmacytoid dendritic cell	0.225531	0.0534057	0.207653	0.353627	0.305227	0.287322	0.285813	0.273783	0.155473	0.248839	0.308938	0.351256	0.346791	0.326132	0.252403	0.221071	0.369762	0.33542	0.246274	0.376992	0.309901	0.283453	0.323706	0.328525	0.320608	0.224986	0.312571	0.326246	0.245651	0.323299	0.37263	0.175789	0.366532	0.237737	0.248819	0.417196	0.313181	0.389083	0.377954	0.446063	0.274363	0.296768	0.240841	0.376244	0.336446	0.341694	0.312872	0.387276	0.217231
Immature dendritic cell	0.124945	0.21964	0.111489	0.0799245	0.150725	0.0968892	0.117105	0.0187887	0.309285	0.0325955	0.206714	0.117212	0.113731	-0.073203	0.10068	-0.0458901	0.0630902	0.155039	0.0595814	0.15099	-0.0191556	-0.0354831	-0.0159911	0.034977	0.00835549	0.0369995	0.0436408	-0.0186183	0.153903	0.0125556	0.0210277	0.220263	0.0324762	0.0704528	0.0195972	0.190557	-0.00276806	0.0226579	0.0184267	0.0826626	-0.0109739	0.0959458	0.0159514	0.0655124	0.150522	0.059378	0.0336795	0.109387	0.112682
Macrophage	0.148602	0.317995	0.30241	0.193129	0.192033	0.250265	0.277395	0.271889	0.190035	0.205767	0.174485	0.222473	0.237823	0.259741	0.202813	0.188501	0.243609	0.199556	0.220783	0.198862	0.194876	0.157219	0.260521	0.162952	0.268949	0.218897	0.181276	0.236671	0.172779	0.371606	0.278193	0.22304	0.271308	0.208854	0.265787	0.297522	0.230277	0.27258	0.162419	0.19423	0.201729	0.293113	0.190805	0.200832	0.271702	0.199998	0.2422	0.15186	0.246336
Eosinophil	0.167	-0.0758744	-0.00607578	0.0674964	0.0378971	-0.0553523	-0.0183614	0.0465735	0.0877909	0.0636247	-0.0149953	0.00466459	0.141546	0.00942322	0.0551828	0.0293034	0.0246246	0.0399715	0.112493	-0.0147349	0.112065	0.0611909	0.111401	0.207636	0.0896202	0.148415	0.0948799	0.0784897	0.037969	-0.0645884	0.0636789	0.0310692	-0.0334528	0.0333299	0.0951398	0.0376996	0.103685	-0.140383	0.0370853	-0.0476541	-0.0471028	-0.0772587	-0.0803501	-0.0283345	-0.0385854	0.0286489	-0.0531064	0.0257226	-0.0109001
Mast cell	0.217104	0.206192	0.232934	0.30675	0.226426	0.326147	0.413589	0.212782	0.120311	0.266826	0.231683	0.295814	0.150913	0.194226	0.106285	0.200164	0.329317	0.10437	0.163895	0.282359	0.227888	0.0183059	0.237486	0.236162	0.202964	0.180725	0.10024	0.107404	0.127524	0.364141	0.0684832	0.22684	0.308559	0.163579	0.17072	0.228563	0.261597	0.19558	0.240813	0.324733	0.260596	0.23559	0.242295	0.148589	0.321741	0.297944	0.217907	0.226223	0.341283
Monocyte	0.0266526	-0.0796155	0.043476	0.18316	0.0678936	0.0651362	-0.000919392	0.174553	-0.00834191	-0.0305387	0.126829	0.152429	0.0815972	0.0837306	0.00492976	0.161741	0.129709	0.0681314	-0.00457337	0.126332	0.131586	0.042211	0.0719355	-0.139184	-0.00763565	0.0591448	0.0758098	0.162763	0.116508	0.00833886	0.0160574	0.0358309	0.122842	0.0708839	0.0975215	0.179298	-0.0336341	0.126541	0.0729657	0.0233062	0.0584178	0.27397	0.0394197	0.184208	0.171491	0.0939396	0.10376	0.0756162	-0.0239708
Neutrophil	-0.0838575	-0.086857	0.0939171	0.0236629	0.0300425	0.152102	0.0326796	0.0486399	0.0407012	0.05856	0.147402	-0.0277707	-0.0253181	0.0199431	-0.0683913	-0.107508	-0.0676914	0.127489	0.0492879	0.0217348	0.0620345	-0.109907	-0.120195	0.0721006	0.125723	0.0322548	-0.0823531	-0.0469468	0.107658	0.0178272	-0.0705892	0.220908	-0.00317137	-0.209057	0.00637314	0.00102278	0.0182802	-0.0435801	-0.0950732	-0.0208255	0.0979529	0.075477	0.101006	0.0239118	-0.083879	0.147083	0.058755	0.150075	0.0110556
[truncated: 1,361 more columns]

## Sheet: Sheet7
Table S7: Difference in the infiltrating characteristics of various immune cells between Cluster 1 and Cluster 2 BCa samples in the meta-GEO cohort.
	Difference	Mean_of_Cluster 2	Mean_of_Cluster 1	CIL	CIU	X95CI	P.Value	sig	wilcoxpv	sig_wilcox
Activated B cell	-0.00805965	0.191585	0.199644	-0.0153	-0.0008	-0.0153--8e-04	0.029469	Down	0.02995	Down
Activated CD4 T cell	-0.0107366	0.000325063	0.0110616	-0.0184	-0.0031	-0.0184--0.0031	0.00591	Down	0.006466	Down
Activated CD8 T cell	0.0148127	0.0998829	0.0850703	0.0061	0.0235	0.0061-0.0235	0.000864	Up	0.000356	Up
Activated dendritic cell	-0.0233912	0.166081	0.189472	-0.0307	-0.0161	-0.0307--0.0161	0	Down	0	Down
CD56bright natural killer cell	-0.0101075	0.157921	0.168028	-0.0169	-0.0033	-0.0169--0.0033	0.003504	Down	0.003064	Down
CD56dim natural killer cell	-0.0133282	0.163982	0.177311	-0.0255	-0.0011	-0.0255--0.0011	0.032524	Down	0.040353	Down
Central memory CD4 T cell	-0.0195972	-0.171553	-0.151956	-0.03	-0.0092	-0.03--0.0092	0.000242	Down	5.5e-05	Down
Central memory CD8 T cell	0.010533	0.151794	0.141261	0.0015	0.0196	0.0015-0.0196	0.022667	Up	0.032324	Up
Effector memeory CD4 T cell	0.0187698	0.040595	0.0218252	0.0109	0.0267	0.0109-0.0267	4e-06	Up	5e-06	Up
Effector memeory CD8 T cell	-0.0181362	0.0311452	0.0492814	-0.0272	-0.0091	-0.0272--0.0091	8.8e-05	Down	0.00018	Down
Eosinophil	-0.0075275	0.0332995	0.040827	-0.0161	0.001	-0.0161-0.001	0.085202	Not	0.160879	Not
Gamma delta T cell	-0.000854661	0.146824	0.147679	-0.0092	0.0075	-0.0092-0.0075	0.840056	Not	0.68316	Not
Immature B cell	-0.0219041	0.125026	0.14693	-0.0323	-0.0115	-0.0323--0.0115	4e-05	Down	5.3e-05	Down
Immature dendritic cell	0.0113488	0.168436	0.157088	0.0041	0.0186	0.0041-0.0186	0.002076	Up	0.003285	Up
Macrophage	-0.00309032	0.2485	0.25159	-0.0116	0.0054	-0.0116-0.0054	0.476756	Not	0.759401	Not
Mast cell	-0.00776091	0.221529	0.22929	-0.0183	0.0028	-0.0183-0.0028	0.148185	Not	0.218268	Not
Memory B cell	0.00680845	0.0387106	0.0319021	-0.0037	0.0173	-0.0037-0.0173	0.202143	Not	0.378485	Not
Monocyte	0.0140292	0.0823586	0.0683294	0.0047	0.0234	0.0047-0.0234	0.003277	Up	0.003349	Up
Myeloid derived suppressor cell	-0.0184716	-0.139302	-0.12083	-0.0231	0.0021	-0.0231-0.0021	0.102949	Not	4.35e-05	Down
Natural killer cell	0.00356158	0.0427792	0.0392176	-0.0042	0.0113	-0.0042-0.0113	0.366116	Not	0.341761	Not
Natural killer T cell	-0.00265081	0.234473	0.237124	-0.0089	0.0036	-0.0089-0.0036	0.404607	Not	0.471313	Not
Neutrophil	-0.00374799	0.026939	0.030687	-0.0164	0.0089	-0.0164-0.0089	0.562144	Not	0.17014	Not
Plasmacytoid dendritic cell	0.0127779	0.285188	0.27241	0.0053	0.0202	0.0053-0.0202	0.000831	Up	0.000701	Up
Regulatory T cell	0.00341859	-0.0760452	-0.0794638	-0.0047	0.0115	-0.0047-0.0115	0.409255	Not	0.645782	Not
T follicular helper cell	-0.00599882	0.140152	0.146151	-0.0135	0.0015	-0.0135-0.0015	0.118409	Not	0.154978	Not
Type 1 T helper cell	-0.00175656	0.0606022	0.0623587	-0.007	0.0035	-0.007-0.0035	0.511772	Not	0.449086	Not
Type 17 T helper cell	-0.0182783	0.215087	0.233366	-0.0266	-0.0099	-0.0266--0.0099	2e-05	Down	2.5e-05	Down
Type 2 T helper cell	-0.00560528	0.197549	0.203155	-0.0122	0.001	-0.0122-0.001	0.096825	Not	0.074127	Not

## Sheet: Sheet8
Table S8: GO results of RNA phenotype-associated DEGs in BCa patients in the meta-GEO cohort by GSVA analysis.
	ID	Description	GeneRatio	BgRatio	pvalue	p.adjust	qvalue	geneID	Count	Richfactor
GO:0048568	GO:0048568	Embryonic organ development	26/561	451/18866	0.00106496	0.351715	0.341242	TH/VASH1/NES/THOC5/FZD6/HOXA5/FOXG1/TBC1D23/SIX4/RPL38/MAFB/PTCH1/SLC39A3/FBN1/ITGA8/ID2/HOXD9/MEGF8/SENP2/PBX4/DLX2/PHACTR4/LHX1/GDF3/PAX6/DLX5	26	0.0576497
GO:0030099	GO:0030099	Myeloid cell differentiation	24/561	431/18866	0.00256777	0.351715	0.341242	CBFA2T3/DPY30/TNRC6C/LILRB3/ASH2L/MB/PRTN3/PKNOX1/SLC4A1/TNRC6B/SIGLEC15/THOC5/HOXA5/TRAF6/KAT6A/MAFB/FBN1/CSF3/IFNG/ID2/FAM210B/BATF3/GPR137/LILRB1	24	0.0556845
GO:0006163	GO:0006163	Purine nucleotide metabolic process	24/561	442/18866	0.00353504	0.351715	0.341242	CBFA2T3/PDE4A/PGAM2/AADAT/ABHD14B/NME3/SLC4A1/PDE7B/GPAM/ACSBG1/PFAS/MPC1/PFKFB3/GAPDHS/PRPS2/PDE4D/DCK/IFNG/IMPDH2/GUCA1B/SLC25A1/TECR/ACBD6/PFKM	24	0.0542986
GO:0072521	GO:0072521	Purine-containing compound metabolic process	24/561	472/18866	0.00783464	0.430268	0.417456	CBFA2T3/PDE4A/PGAM2/AADAT/ABHD14B/NME3/SLC4A1/PDE7B/GPAM/ACSBG1/PFAS/MPC1/PFKFB3/GAPDHS/PRPS2/PDE4D/DCK/IFNG/IMPDH2/GUCA1B/SLC25A1/TECR/ACBD6/PFKM	24	0.0508475
GO:0003002	GO:0003002	Regionalization	22/561	355/18866	0.00101047	0.351715	0.341242	GSX2/FBXL15/BMP2/NRP1/HOXA5/FOXG1/MAFB/PTCH1/SMARCD3/LMX1B/HOXD13/HOXD9/MEGF8/SENP2/NRP2/SP8/DLX2/LHX1/GDF3/IRX3/PAX6/SMAD6	22	0.0619718
GO:0001654	GO:0001654	Eye development	22/561	384/18866	0.00270397	0.351715	0.341242	FAT1/TH/WNT5B/PKNOX1/NES/CPAMD8/NRP1/SLC4A5/CRYGN/SMARCD3/FBN1/FZR1/RP1/IMPDH2/PBX4/DLX2/PHACTR4/LHX1/GDF3/WNT6/PAX6/FOXE3	22	0.0572917
GO:0150063	GO:0150063	Visual system development	22/561	388/18866	0.00306404	0.351715	0.341242	FAT1/TH/WNT5B/PKNOX1/NES/CPAMD8/NRP1/SLC4A5/CRYGN/SMARCD3/FBN1/FZR1/RP1/IMPDH2/PBX4/DLX2/PHACTR4/LHX1/GDF3/WNT6/PAX6/FOXE3	22	0.056701
GO:0048880	GO:0048880	Sensory system development	22/561	394/18866	0.00367929	0.351715	0.341242	FAT1/TH/WNT5B/PKNOX1/NES/CPAMD8/NRP1/SLC4A5/CRYGN/SMARCD3/FBN1/FZR1/RP1/IMPDH2/PBX4/DLX2/PHACTR4/LHX1/GDF3/WNT6/PAX6/FOXE3	22	0.0558376
GO:0019693	GO:0019693	Ribose phosphate metabolic process	22/561	427/18866	0.00919666	0.449001	0.435631	CBFA2T3/PDE4A/PGAM2/AADAT/ABHD14B/NME3/SLC4A1/PDE7B/GPAM/ACSBG1/PFAS/MPC1/PFKFB3/GAPDHS/PRPS2/PDE4D/IFNG/IMPDH2/SLC25A1/TECR/ACBD6/PFKM	22	0.0515222
GO:0060249	GO:0060249	Anatomical structure homeostasis	22/561	469/18866	0.0243373	0.616679	0.598316	P2RX1/LSR/TYRO3/POLD1/SP100/SLC28A2/SIGLEC15/ADORA1/TRAF6/SMARCAL1/HOMER1/RPA1/SFTPD/POLA1/MAK/SLC39A8/RP1/MAPKAPK5/GPR137/HNRNPU/PFKM/NCDN	22	0.0469083
GO:0071692	GO:0071692	Protein localization to extracellular region	22/561	470/18866	0.0248501	0.616679	0.598316	MTTP/SCG2/ERP29/CLEC4E/NR1H3/PDX1/M6PR/ENSA/IL1A/ANO1/SRI/TRAF6/GPAM/RAB12/FBN1/SNAP25/CDK16/G6PC2/COMP/IFNG/CD200/CD22	22	0.0468085
GO:0010959	GO:0010959	Regulation of metal ion transport	21/561	396/18866	0.00793166	0.430268	0.417456	CHP1/AKAP6/P2RX1/LRRC55/UTRN/FGF13/TMEM38A/ADORA1/SRI/METTL21C/LPAR3/HOMER1/FGF11/STIM2/PDE4D/JPH2/IFNG/YWHAH/ORAI1/LILRB1/SLN	21	0.0530303
GO:0009150	GO:0009150	Purine ribonucleotide metabolic process	21/561	401/18866	0.00907233	0.449001	0.435631	CBFA2T3/PDE4A/PGAM2/AADAT/ABHD14B/NME3/SLC4A1/PDE7B/GPAM/ACSBG1/PFAS/MPC1/PFKFB3/GAPDHS/PDE4D/IFNG/IMPDH2/SLC25A1/TECR/ACBD6/PFKM	21	0.0523691
GO:0009259	GO:0009259	Ribonucleotide metabolic process	21/561	416/18866	0.0133106	0.505784	0.490723	CBFA2T3/PDE4A/PGAM2/AADAT/ABHD14B/NME3/SLC4A1/PDE7B/GPAM/ACSBG1/PFAS/MPC1/PFKFB3/GAPDHS/PDE4D/IFNG/IMPDH2/SLC25A1/TECR/ACBD6/PFKM	21	0.0504808
GO:0009306	GO:0009306	Protein secretion	21/561	462/18866	0.0365558	0.616679	0.598316	MTTP/SCG2/ERP29/CLEC4E/NR1H3/PDX1/M6PR/ENSA/IL1A/ANO1/SRI/TRAF6/GPAM/RAB12/SNAP25/CDK16/G6PC2/COMP/IFNG/CD200/CD22	21	0.0454545
GO:0035592	GO:0035592	Establishment of protein localization to extracellular region	21/561	463/18866	0.0372745	0.616679	0.598316	MTTP/SCG2/ERP29/CLEC4E/NR1H3/PDX1/M6PR/ENSA/IL1A/ANO1/SRI/TRAF6/GPAM/RAB12/SNAP25/CDK16/G6PC2/COMP/IFNG/CD200/CD22	21	0.0453564
GO:0034765	GO:0034765	Regulation of ion transmembrane transport	21/561	489/18866	0.059826	0.62493	0.606321	CHP1/AKAP6/LRRC55/UTRN/CACNA1F/FGF13/TMEM38A/KCNJ13/SRI/METTL21C/HOMER1/FGF11/STIM2/ABCB1/PDE4D/JPH2/IFNG/CRBN/YWHAH/KCNJ6/SLN	21	0.0429448
GO:1903706	GO:1903706	Regulation of hemopoiesis	21/561	498/18866	0.0694908	0.634982	0.616074	DPY30/TNRC6C/LILRB3/CD80/ASH2L/IL1A/TNRC6B/SIGLEC15/LAG3/HOXA5/TRAF6/MAFB/FBN1/CSF3/IFNG/RIPK2/ID2/FAM210B/GPR137/RAG1/LILRB1	21	0.0421687
GO:0009314	GO:0009314	Response to radiation	20/561	447/18866	0.0464535	0.616679	0.598316	GTF2H5/ACTR5/CRY2/TH/POLD1/CACNA1F/CCK/METAP1/MAPK8/INO80/SMC1A/HRH2/RP1/ID2/GUCA1B/FBXL3/RHBDD1/RAD9A/RAG1/RAD9B	20	0.0447427
GO:0042326	GO:0042326	Negative regulation of phosphorylation	20/561	484/18866	0.0876507	0.648332	0.629026	CHP1/CBFA2T3/LATS2/ITPRIP/TAOK3/PARD3/SLC4A1/PEBP1/SFN/ZBED3/PDE4D/SNX6/IFNG/PAQR3/KLHL31/CORO1C/HNRNPU/ERRFI1/PAX6/SMAD6	20	0.0413223
GO:0043010	GO:0043010	Camera-type eye development	19/561	332/18866	0.00516493	0.37346	0.362339	FAT1/TH/WNT5B/PKNOX1/NES/NRP1/SLC4A5/CRYGN/SMARCD3/FBN1/FZR1/RP1/IMPDH2/DLX2/PHACTR4/LHX1/WNT6/PAX6/FOXE3	19	0.0572289
GO:0032259	GO:0032259	Methylation	19/561	371/18866	0.0156848	0.520349	0.504855	ZC3H13/WTAP/CBLL1/TRMO/TRMT6/DPY30/VCPKMT/ASH2L/FBL/SATB1/PRDM4/CARNMT1/METTL21C/TRMT5/TRMT2B/TYMS/METTL18/MRM3/SPOUT1	19	0.0512129
GO:0048732	GO:0048732	Gland development	19/561	443/18866	0.0714651	0.634982	0.616074	LSR/BMP2/PDX1/NRP1/HOXA5/TYMS/SIX4/NEURL1/MAFB/PTCH1/HRH2/GNPNAT1/HOXD13/LMO4/ID2/HOXD9/ORAI1/RAG1/PAX6	19	0.0428894
GO:0044282	GO:0044282	Small molecule catabolic process	19/561	452/18866	0.0830846	0.648332	0.629026	CHP1/PGAM2/AADAT/CBR3/ABHD10/QPRT/ECHDC1/HIBADH/CARNMT1/GALT/LYPLA2/GAPDHS/TST/PCCA/ACAA2/AUH/ACAD10/AKR1C3/PFKM	19	0.0420354
GO:0007409	GO:0007409	Axonogenesis	19/561	482/18866	0.130413	0.723529	0.701985	PARD3/FGF13/SEMA4F/CCK/NRP1/LPAR3/FOXG1/LYPLA2/LHX9/PTCH1/SEMA4C/MEGF8/NRP2/LHX1/SEMA4G/MAPK7/PAX6/RAP1GAP/DLX5	19	0.0394191
GO:0050769	GO:0050769	Positive regulation of neurogenesis	19/561	485/18866	0.135876	0.734415	0.712546	SF3A2/GSX2/BMP2/PARP6/NRP1/LPAR3/FOXG1/NEURL1/SMARCD3/IFNG/LLPH/IL6ST/ID2/MEGF8/DDX56/GDPD5/DLX2/IRX3/PAX6	19	0.0391753
GO:0006839	GO:0006839	Mitochondrial transport	18/561	271/18866	0.00131363	0.351715	0.341242	RHOT2/MID1IP1/TOMM70/PARL/TIMM21/MAPK8/MPC1/TST/SFN/RHOT1/SLC39A8/ACAA2/SLC25A1/YWHAH/ABCB10/SLC25A24/ZNF205/ROMO1	18	0.0664207
GO:0048562	GO:0048562	Embryonic organ morphogenesis	18/561	302/18866	0.00422464	0.362939	0.352131	TH/FZD6/HOXA5/FOXG1/SIX4/RPL38/MAFB/SLC39A3/FBN1/ITGA8/ID2/HOXD9/MEGF8/DLX2/PHACTR4/LHX1/PAX6/DLX5	18	0.0596026
GO:0051098	GO:0051098	Regulation of binding	18/561	367/18866	0.0268468	0.616679	0.598316	CDCA5/BMP2/PDX1/SP100/NES/NRP1/MAPK8/SRI/TRAF6/SMARCD3/GMNN/CSF3/IFNG/RIPK2/ID2/SENP2/PAX6/SLN	18	0.0490463
GO:2001233	GO:2001233	Regulation of apoptotic signaling pathway	18/561	413/18866	0.0691248	0.634982	0.616074	ITPRIP/SCG2/ERP29/PDX1/YBX3/SP100/IL1A/NRP1/PARL/MAPK8/MAPK9/RRM2B/SFN/ACAA2/YWHAH/ZNF205/RAD9A/MAPK7	18	0.0435835
GO:0050673	GO:0050673	Epithelial cell proliferation	18/561	453/18866	0.131182	0.724388	0.702817	WFDC1/RICTOR/SCG2/VASH1/BMP2/C6orf89/NRP1/HOXA5/SIX4/PTCH1/SFN/ID2/NRP2/PDCD10/ERRFI1/PAX6/FOXE3/DLX5	18	0.0397351
GO:0019932	GO:0019932	Second-messenger-mediated signaling	18/561	456/18866	0.136846	0.734415	0.712546	CHP1/AKAP6/PDE4A/PDX1/KSR2/TMEM38A/SRI/PDE7B/DRD5/LPAR3/PDE4D/JPH2/RCAN2/RXFP1/MRAP2/GPR6/CD22/MAPK7	18	0.0394737
GO:0008544	GO:0008544	Epidermis development	18/561	477/18866	0.180292	0.795384	0.771699	COL7A1/KRT35/KRT82/KRT72/KRT83/PLOD3/SATB1/FZD6/PTCH1/SFN/CNFN/KRT84/ZBED2/AQP3/AKR1C3/GDF3/ERRFI1/PAX6	18	0.0377358
GO:0001667	GO:0001667	Ameboidal-type cell migration	18/561	481/18866	0.18929	0.795786	0.77209	CENPV/SCG2/VASH1/PIK3R3/SEMA4F/SP100/NRP1/BCAS3/IQSEC1/IFNG/SEMA4C/MEGF8/NRP2/CYGB/PHACTR4/PDCD10/CORO1C/SEMA4G	18	0.037422
GO:0098656	GO:0098656	Anion transmembrane transport	17/561	315/18866	0.0135827	0.505784	0.490723	MID1IP1/MFSD10/SLC4A11/SLC23A2/SLC4A1/ANO1/SLC4A5/MPC1/SLC13A5/ANO3/ABCB1/GABRR2/SLC39A8/LRRC8D/SLC23A1/SLC25A1/SLC36A4	17	0.0539683
GO:0010721	GO:0010721	Negative regulation of cell development	17/561	343/18866	0.028296	0.616679	0.598316	FGF13/FUOM/SEMA4F/NRP1/FOXG1/FBN1/SEMA4C/ID2/HMG20A/PAQR3/YWHAH/DLX2/CORO1C/IRX3/SEMA4G/PAX6/LILRB1	17	0.0495627
GO:0048545	GO:0048545	Response to steroid hormone	17/561	346/18866	0.030392	0.616679	0.598316	CATSPERG/CRY2/ZNF366/TH/NR1H3/PDX1/FIBIN/METTL21C/GPAM/TYMS/ACSBG1/SCGB2A2/AKR1C3/YWHAH/FBXO32/HNRNPU/ERRFI1	17	0.0491329
GO:0002791	GO:0002791	Regulation of peptide secretion	17/561	381/18866	0.0639794	0.62493	0.606321	ERP29/CLEC4E/NR1H3/PDX1/ENSA/IL1A/ANO1/ADORA1/SRI/TRAF6/GPAM/SNAP25/CDK16/G6PC2/IFNG/CD200/CD22	17	0.0446194
GO:0030900	GO:0030900	Forebrain development	17/561	391/18866	0.0770009	0.645564	0.626341	TH/GSX2/TYRO3/NEUROD6/BMP2/FGF13/NRP1/FOXG1/ID2/NRP2/GDPD5/DLX2/LHX1/CORO1C/PAX6/DLX5/EIF2B5	17	0.0434783
GO:0006631	GO:0006631	Fatty acid metabolic process	17/561	396/18866	0.0841255	0.648332	0.629026	MID1IP1/TH/NR1H3/LYPLA1/ECHDC1/PTGIS/GPAM/ACSBG1/LYPLA2/PCCA/SLC27A3/ACAA2/AUH/ACAD10/AKR1C3/TECR/CYGB	17	0.0429293
GO:0001503	GO:0001503	Ossification	17/561	412/18866	0.109732	0.690775	0.670206	FBXL15/BMP2/ATRAID/FBL/TRAF6/RRAS2/RPL38/PTCH1/FBXO5/COMP/IL6ST/ID2/IGSF10/DNAJC13/HNRNPU/DLX5/SMAD6	17	0.0412621
GO:0022407	GO:0022407	Regulation of cell-cell adhesion	17/561	439/18866	0.162606	0.783081	0.759763	CD80/BMP2/CD9/IL1A/LAG3/TRAF6/GPAM/SFTPD/ZP4/ICOS/IFNG/RIPK2/IL6ST/DENND6A/MAPK7/RAG1/LILRB1	17	0.0387244
GO:0001933	GO:0001933	Negative regulation of protein phosphorylation	17/561	444/18866	0.173681	0.7933	0.769677	CHP1/LATS2/ITPRIP/TAOK3/PARD3/PEBP1/SFN/ZBED3/PDE4D/SNX6/IFNG/PAQR3/KLHL31/CORO1C/ERRFI1/PAX6/SMAD6	17	0.0382883
GO:0002683	GO:0002683	Negative regulation of immune system process	17/561	463/18866	0.21911	0.795786	0.77209	LILRB3/CD80/TYRO3/NR1H3/ADORA1/LAG3/HOXA5/GPAM/ELF1/MAFB/SFTPD/FBN1/ID2/GPR137/CD200/CD22/LILRB1	17	0.0367171
GO:0070838	GO:0070838	Divalent metal ion transport	17/561	471/18866	0.239692	0.795786	0.77209	AKAP6/P2RX1/CACNA1F/TMEM38A/PARL/SRI/METTL21C/LPAR3/HOMER1/STIM2/SLC39A3/PDE4D/SLC39A8/JPH2/ORAI1/LILRB1/SLN	17	0.0360934
GO:0051346	GO:0051346	Negative regulation of hydrolase activity	17/561	473/18866	0.24496	0.795786	0.77209	CHP1/WFDC1/COL7A1/VCPKMT/CRY2/ENSA/CPAMD8/PEBP1/BCAS3/PPP1R26/SET/SFN/FZD10/RRP1B/WFDC3/MAPK7/RAG1	17	0.0359408
GO:0072511	GO:0072511	Divalent inorganic cation transport	17/561	478/18866	0.258328	0.795786	0.77209	AKAP6/P2RX1/CACNA1F/TMEM38A/PARL/SRI/METTL21C/LPAR3/HOMER1/STIM2/SLC39A3/PDE4D/SLC39A8/JPH2/ORAI1/LILRB1/SLN	17	0.0355649
GO:0010498	GO:0010498	Proteasomal protein catabolic process	17/561	483/18866	0.271968	0.795786	0.77209	CBFA2T3/FBXL15/FBXL16/UBE3D/CLEC16A/UBQLN4/MAPK9/NEMF/HERC2/SPSB3/FBXO5/FZR1/UBR1/CRBN/FBXL3/RNF122/RHBDD1	17	0.0351967
GO:0042110	GO:0042110	T cell activation	17/561	483/18866	0.271968	0.795786	0.77209	CD80/CLEC4E/PKNOX1/IL1A/SATB1/LAG3/TRAF6/GPAM/MAFB/SFTPD/ZP4/ICOS/IFNG/RIPK2/IL6ST/RAG1/LILRB1	17	0.0351967
GO:0043312	GO:0043312	Neutrophil degranulation	17/561	487/18866	0.283062	0.795786	0.77209	P2RX1/LILRB3/COPB1/SLC44A2/PRTN3/RAB5C/CFD/SNAP25/VAMP8/IMPDH2/AGA/SLC2A3/UBR4/DNAJC13/SIGLEC9/GDI2/ORMDL3	17	0.0349076
GO:0002283	GO:0002283	Neutrophil activation involved in immune response	17/561	490/18866	0.291482	0.795786	0.77209	P2RX1/LILRB3/COPB1/SLC44A2/PRTN3/RAB5C/CFD/SNAP25/VAMP8/IMPDH2/AGA/SLC2A3/UBR4/DNAJC13/SIGLEC9/GDI2/ORMDL3	17	0.0346939
GO:0045637	GO:0045637	Regulation of myeloid cell differentiation	16/561	263/18866	0.00558837	0.381234	0.369882	DPY30/TNRC6C/LILRB3/ASH2L/TNRC6B/SIGLEC15/HOXA5/TRAF6/MAFB/FBN1/CSF3/IFNG/ID2/FAM210B/GPR137/LILRB1	16	0.0608365
GO:0006260	GO:0006260	DNA replication	16/561	273/18866	0.00789511	0.430268	0.417456	POLD1/WDHD1/NFIA/SET/INO80/SMARCAL1/RPA1/RPA4/RRM2B/MCM4/FBXO5/GMNN/POLA1/SENP2/RAD9A/RAD9B	16	0.0586081
GO:0043414	GO:0043414	Macromolecule methylation	16/561	318/18866	0.0290288	0.616679	0.598316	ZC3H13/WTAP/CBLL1/TRMO/TRMT6/DPY30/VCPKMT/ASH2L/FBL/SATB1/PRDM4/METTL21C/TRMT5/TRMT2B/METTL18/MRM3	16	0.0503145
GO:0009416	GO:0009416	Response to light stimulus	16/561	319/18866	0.0297588	0.616679	0.598316	ACTR5/CRY2/TH/POLD1/CACNA1F/CCK/METAP1/MAPK8/INO80/HRH2/RP1/ID2/GUCA1B/FBXL3/RHBDD1/RAG1	16	0.0501567
GO:0032984	GO:0032984	Protein-containing complex disassembly	16/561	330/18866	0.0387098	0.616679	0.598316	MID1IP1/SCAF4/FGF13/CLEC16A/MRPL23/NES/NAPA/UBQLN4/CHMP7/SET/MRPS14/SMARCD3/NAPB/VAMP8/MRPL36/SLN	16	0.0484848
GO:0071214	GO:0071214	Cellular response to abiotic stimulus	16/561	331/18866	0.0396105	0.616679	0.598316	CHP1/GTF2H5/ACTR5/CRY2/POLD1/YBX3/METAP1/MAPK8/INO80/LRRC8D/RP1/GUCA1B/RHBDD1/RAD9A/ERRFI1/RAD9B	16	0.0483384
GO:0104004	GO:0104004	Cellular response to environmental stimulus	16/561	331/18866	0.0396105	0.616679	0.598316	CHP1/GTF2H5/ACTR5/CRY2/POLD1/YBX3/METAP1/MAPK8/INO80/LRRC8D/RP1/GUCA1B/RHBDD1/RAD9A/ERRFI1/RAD9B	16	0.0483384
GO:1904062	GO:1904062	Regulation of cation transmembrane transport	16/561	349/18866	0.0584946	0.624101	0.605516	CHP1/AKAP6/LRRC55/UTRN/FGF13/TMEM38A/SRI/METTL21C/HOMER1/FGF11/STIM2/PDE4D/JPH2/IFNG/YWHAH/SLN	16	0.0458453
GO:0050708	GO:0050708	Regulation of protein secretion	16/561	352/18866	0.062157	0.62493	0.606321	ERP29/CLEC4E/NR1H3/PDX1/ENSA/IL1A/ANO1/SRI/TRAF6/GPAM/SNAP25/CDK16/G6PC2/IFNG/CD200/CD22	16	0.0454545
GO:0018108	GO:0018108	Peptidyl-tyrosine phosphorylation	16/561	374/18866	0.0938016	0.662643	0.642912	HCK/RICTOR/CD80/TYRO3/CCK/NRP1/ADORA1/STK16/NEURL1/CSF3/MAP2K2/SNX6/IFNG/RIPK2/IL6ST/ERRFI1	16	0.0427807
GO:0018212	GO:0018212	Peptidyl-tyrosine modification	16/561	377/18866	0.098785	0.662689	0.642956	HCK/RICTOR/CD80/TYRO3/CCK/NRP1/ADORA1/STK16/NEURL1/CSF3/MAP2K2/SNX6/IFNG/RIPK2/IL6ST/ERRFI1	16	0.0424403
GO:0050678	GO:0050678	Regulation of epithelial cell proliferation	16/561	395/18866	0.132084	0.727464	0.705802	WFDC1/RICTOR/SCG2/VASH1/BMP2/NRP1/HOXA5/SIX4/PTCH1/SFN/NRP2/PDCD10/ERRFI1/PAX6/FOXE3/DLX5	16	0.0405063
GO:0045787	GO:0045787	Positive regulation of cell cycle	16/561	396/18866	0.134104	0.732899	0.711075	CENPV/CDCA5/C6orf89/IL1A/THOC5/INO80/FOXG1/SMARCD3/FBXO5/SFN/ZBTB17/RBL2/ID2/GDPD5/HNRNPU/FOXE3	16	0.040404
GO:0043161	GO:0043161	Proteasome-mediated ubiquitin-dependent protein catabolic process	16/561	424/18866	0.197511	0.795786	0.77209	CBFA2T3/FBXL15/FBXL16/UBE3D/CLEC16A/UBQLN4/MAPK9/NEMF/HERC2/SPSB3/FBXO5/FZR1/UBR1/CRBN/FBXL3/RNF122	16	0.0377358
GO:0051656	GO:0051656	Establishment of organelle localization	16/561	432/18866	0.21789	0.795786	0.77209	RHOT2/COL7A1/CDCA5/PARD3/BLOC1S6/DCTN2/NAPA/CHMP7/TBC1D23/VAMP8/RHOT1/CHAMP1/KIF3C/PDCD10/HNRNPU/PAX6	16	0.037037
GO:0003012	GO:0003012	Muscle system process	16/561	467/18866	0.316378	0.795786	0.77209	AKAP6/P2RX1/PGAM2/UTRN/MB/FGF13/TMEM38A/ADORA1/SRI/HOMER1/PDE4D/COMP/IL6ST/FBXO32/ERRFI1/SLN	16	0.0342612
GO:0010256	GO:0010256	Endomembrane system organization	16/561	468/18866	0.319369	0.795786	0.77209	LEMD3/COG2/SLC4A1/HOOK2/TMEM38A/BCAS3/STX2/CHMP7/VPS37B/ANO3/MPP5/LNPK/MAP2K2/PDCD10/DNAJC13/CORO1C	16	0.034188
GO:0051051	GO:0051051	Negative regulation of transport	16/561	483/18866	0.365023	0.795786	0.77209	CHP1/ERP29/NR1H3/PRTN3/LYPLA1/SP100/ANKRD13D/ADORA1/SRI/VAMP8/ACAA2/CRBN/CD200/CD22/LILRB1/SLN	16	0.0331263
GO:0032412	GO:0032412	Regulation of ion transmembrane transporter activity	15/561	265/18866	0.0133075	0.505784	0.490723	CHP1/AKAP6/LRRC55/UTRN/FGF13/SRI/HOMER1/FGF11/STIM2/ABCB1/PDE4D/JPH2/IFNG/YWHAH/SLN	15	0.0566038
GO:0090596	GO:0090596	Sensory organ morphogenesis	15/561	269/18866	0.0150663	0.51318	0.497899	FAT1/TH/FZD6/FOXG1/SIX4/RPL38/MAFB/FBN1/ITGA8/RP1/PHACTR4/LHX1/PAX6/FOXE3/DLX5	15	0.0557621
GO:0022898	GO:0022898	Regulation of transmembrane transporter activity	15/561	276/18866	0.0185704	0.566458	0.54959	CHP1/AKAP6/LRRC55/UTRN/FGF13/SRI/HOMER1/FGF11/STIM2/ABCB1/PDE4D/JPH2/IFNG/YWHAH/SLN	15	0.0543478
GO:0045165	GO:0045165	Cell fate commitment	15/561	278/18866	0.0196775	0.572601	0.55555	GSX2/BMP2/FGF13/WNT5B/NRP1/FOXG1/PTCH1/FEV/LMO4/ID2/GAS1/DLX2/GDF3/WNT6/PAX6	15	0.0539568
GO:0007411	GO:0007411	Axon guidance	15/561	284/18866	0.0233007	0.607985	0.589881	SEMA4F/NRP1/FOXG1/LYPLA2/LHX9/PTCH1/SEMA4C/MEGF8/NRP2/LHX1/SEMA4G/MAPK7/PAX6/RAP1GAP/DLX5	15	0.0528169
GO:0043270	GO:0043270	Positive regulation of ion transport	15/561	284/18866	0.0233007	0.607985	0.589881	CHP1/AKAP6/P2RX1/LRRC55/CCK/ADORA1/SRI/LPAR3/HOMER1/STIM2/VAMP8/ABCB1/JPH2/IFNG/ORAI1	15	0.0528169
GO:0097485	GO:0097485	Neuron projection guidance	15/561	285/18866	0.0239503	0.614969	0.596657	SEMA4F/NRP1/FOXG1/LYPLA2/LHX9/PTCH1/SEMA4C/MEGF8/NRP2/LHX1/SEMA4G/MAPK7/PAX6/RAP1GAP/DLX5	15	0.0526316
GO:0032409	GO:0032409	Regulation of transporter activity	15/561	291/18866	0.0281365	0.616679	0.598316	CHP1/AKAP6/LRRC55/UTRN/FGF13/SRI/HOMER1/FGF11/STIM2/ABCB1/PDE4D/JPH2/IFNG/YWHAH/SLN	15	0.0515464
GO:0018105	GO:0018105	Peptidyl-serine phosphorylation	15/561	310/18866	0.0449621	0.616679	0.598316	LATS2/MAP4K1/RICTOR/MAPK8/MAPK9/CSF3/PDE4D/MAP2K2/IFNG/RIPK2/MAPKAPK5/PAQR3/PDCD10/MAPK7/PNCK	15	0.0483871
GO:0044843	GO:0044843	Cell cycle G1/S phase transition	15/561	310/18866	0.0449621	0.616679	0.598316	LATS2/PLPP2/INO80/TYMS/RPA1/RPA4/MCM4/FBXO5/GMNN/POLA1/SFN/CDK16/RBL2/ID2/SENP2	15	0.0483871
GO:0007568	GO:0007568	Aging	15/561	319/18866	0.0550174	0.616679	0.598316	TH/VASH1/PDX1/KRT83/TYMS/FOXG1/KAT6A/FBXO5/PDE4D/FZR1/COMP/ID2/MAPKAPK5/ROMO1/EIF2B5	15	0.0470219
GO:0001655	GO:0001655	Urogenital system development	15/561	330/18866	0.069286	0.634982	0.616074	APH1A/BMP2/NFIA/NRP1/SIX4/RRM2B/PTCH1/FBN1/ITGA8/HOXD13/ID2/LHX1/WNT6/IRX3/SMAD6	15	0.0454545
GO:0018209	GO:0018209	Peptidyl-serine modification	15/561	333/18866	0.0735686	0.641911	0.622797	LATS2/MAP4K1/RICTOR/MAPK8/MAPK9/CSF3/PDE4D/MAP2K2/IFNG/RIPK2/MAPKAPK5/PAQR3/PDCD10/MAPK7/PNCK	15	0.045045
GO:0043405	GO:0043405	Regulation of MAP kinase activity	15/561	342/18866	0.0874473	0.648332	0.629026	MAP4K1/ERP29/TAOK3/BMP2/ADORA1/TRAF6/LPAR3/FZD10/MAP2K2/RIPK2/MAPKAPK5/PAQR3/CDK12/GRM4/PDCD10	15	0.0438596
GO:0010038	GO:0010038	Response to metal ion	15/561	366/18866	0.132116	0.727464	0.705802	PGAM2/TH/PDX1/FIBIN/IL1A/MAPK8/MAPK9/HOMER1/SYT15/ID2/AQP3/AKR1C3/SLC25A24/ADAMTS13/EIF2B5	15	0.0409836
GO:0007018	GO:0007018	Microtubule-based movement	15/561	368/18866	0.136337	0.734415	0.712546	RHOT2/CFAP43/CFAP100/SLC22A16/CFAP206/BLOC1S6/IQCF1/PRSS55/DNAH14/GAPDHS/NEURL1/MAK/RHOT1/KIF3C/HNRNPU	15	0.0407609
GO:0006790	GO:0006790	Sulfur compound metabolic process	15/561	371/18866	0.14281	0.7457	0.723495	LPO/AADAT/LUM/ABHD14B/NDST4/GPAM/ACSBG1/MPC1/TPK1/TST/PCCA/SLC25A1/TECR/ACBD6/CHST9	15	0.0404313
GO:0043588	GO:0043588	Skin development	15/561	425/18866	0.284823	0.795786	0.77209	KRT35/LSR/KRT82/KRT72/KRT83/FZD6/SFN/CNFN/KRT84/ZBED2/COMP/AQP3/AKR1C3/ERRFI1/PAX6	15	0.0352941
GO:0006816	GO:0006816	Calcium ion transport	15/561	426/18866	0.287827	0.795786	0.77209	AKAP6/P2RX1/CACNA1F/TMEM38A/PARL/SRI/METTL21C/LPAR3/HOMER1/STIM2/PDE4D/JPH2/ORAI1/LILRB1/SLN	15	0.0352113
GO:0045785	GO:0045785	Positive regulation of cell adhesion	15/561	428/18866	0.293865	0.795786	0.77209	CD80/UTRN/IL1A/NRP1/TRAF6/GPAM/ZP4/ICOS/IFNG/RIPK2/IL6ST/RSU1/DENND6A/RAG1/LILRB1	15	0.0350467
GO:0019216	GO:0019216	Regulation of lipid metabolic process	15/561	431/18866	0.302993	0.795786	0.77209	LSR/MID1IP1/BMP2/PIK3R3/NR1H3/LACTB/ADORA1/GPAM/STARD4/SMARCD3/RBL2/IFNG/ID2/AKR1C3/ORMDL3	15	0.0348028
GO:0034329	GO:0034329	Cell junction assembly	15/561	434/18866	0.312203	0.795786	0.77209	LSR/PARD3/FGF13/CLDN14/CD9/NRP1/BCAS3/GJD3/PCDHB11/SIX4/MPP5/FSCN1/POF1B/NLGN4Y/CORO1C	15	0.0345622
GO:0043254	GO:0043254	Regulation of protein-containing complex assembly	15/561	449/18866	0.359266	0.795786	0.77209	HCK/GTF2H5/RICTOR/CLIP1/NAPA/CCK/MAPK9/RPA1/NAPB/CSF3/IFNG/FSCN1/LMO4/CRBN/SMAD6	15	0.0334076
GO:0006417	GO:0006417	Regulation of translation	15/561	450/18866	0.362452	0.795786	0.77209	TNRC6C/YBX3/TNRC6B/METAP1/NEMF/TYMS/ZNF706/RPL38/NEURL1/YBX2/GCN1/MAPKAPK5/MTG2/EIF2B5/HNRNPR	15	0.0333333
GO:0050804	GO:0050804	Modulation of chemical synaptic transmission	15/561	454/18866	0.375243	0.795786	0.77209	P2RX1/NAPA/ADORA1/DRD5/HOMER1/NEURL1/HRH2/NAPB/SNAP25/RHOT1/CHRNA6/YWHAH/NLGN4Y/GRM4/NCDN	15	0.0330396
GO:0051090	GO:0051090	Regulation of DNA-binding transcription factor activity	15/561	455/18866	0.378451	0.795786	0.77209	CHP1/HCK/SP100/PTGIS/MAPK8/MAPK9/SRI/FZD6/TRAF6/PTCH1/CSF3/RIPK2/ID2/ERBIN/CD200	15	0.032967
GO:0099177	GO:0099177	Regulation of trans-synaptic signaling	15/561	455/18866	0.378451	0.795786	0.77209	P2RX1/NAPA/ADORA1/DRD5/HOMER1/NEURL1/HRH2/NAPB/SNAP25/RHOT1/CHRNA6/YWHAH/NLGN4Y/GRM4/NCDN	15	0.032967
GO:0043087	GO:0043087	Regulation of GTPase activity	15/561	481/18866	0.462501	0.809246	0.785148	RICTOR/ZC3H15/PRTN3/NRP1/BCAS3/IQSEC1/FZD10/RRP1B/EVI5L/RSU1/RIN3/CORO1C/ERRFI1/RAP1GAP/GDI2	15	0.031185
GO:0008380	GO:0008380	RNA splicing	15/561	487/18866	0.481844	0.81573	0.79144	ZC3H13/WTAP/EFTUD2/HNRNPH3/SF3A2/DAZAP1/SNRPC/THOC5/RRP1B/SNRPA/PAPOLA/ELAVL2/CDK12/HNRNPU/HNRNPR	15	0.0308008
GO:0016049	GO:0016049	Cell growth	15/561	490/18866	0.491476	0.815885	0.79159	WFDC1/AKAP6/SCGB3A1/FGF13/SEMA4F/NRP1/INO80/LPAR3/SFN/RERG/SEMA4C/LLPH/MEGF8/NRP2/SEMA4G	15	0.0306122
GO:0016311	GO:0016311	Dephosphorylation	15/561	492/18866	0.497878	0.815885	0.79159	CHP1/CRY2/BMP2/PLPP2/ENSA/PPP1R26/ADORA1/SET/PFKFB3/G6PC2/RRP1B/IFNG/RCAN2/PHACTR4/PLPP7	15	0.0304878
GO:0002573	GO:0002573	Myeloid leukocyte differentiation	14/561	210/18866	0.0041989	0.362939	0.352131	CBFA2T3/LILRB3/PRTN3/SIGLEC15/THOC5/TRAF6/MAFB/FBN1/CSF3/IFNG/ID2/BATF3/GPR137/LILRB1	14	0.0666667
GO:0045665	GO:0045665	Negative regulation of neuron differentiation	14/561	225/18866	0.00761472	0.430268	0.417456	FGF13/FUOM/SEMA4F/NRP1/FOXG1/SEMA4C/ID2/HMG20A/PAQR3/YWHAH/DLX2/IRX3/SEMA4G/PAX6	14	0.0622222
GO:0009165	GO:0009165	Nucleotide biosynthetic process	14/561	266/18866	0.0285004	0.616679	0.598316	NME3/QPRT/PTGIS/TYMS/ACSBG1/PFAS/MPC1/RRM2B/PRPS2/DCK/IMPDH2/GUCA1B/SLC25A1/TECR	14	0.0526316
GO:1901293	GO:1901293	Nucleoside phosphate biosynthetic process	14/561	269/18866	0.0309284	0.616679	0.598316	NME3/QPRT/PTGIS/TYMS/ACSBG1/PFAS/MPC1/RRM2B/PRPS2/DCK/IMPDH2/GUCA1B/SLC25A1/TECR	14	0.0520446
GO:0000082	GO:0000082	G1/S transition of mitotic cell cycle	14/561	287/18866	0.0487437	0.616679	0.598316	LATS2/INO80/TYMS/RPA1/RPA4/MCM4/FBXO5/GMNN/POLA1/SFN/CDK16/RBL2/ID2/SENP2	14	0.0487805
GO:1902105	GO:1902105	Regulation of leukocyte differentiation	14/561	290/18866	0.0522904	0.616679	0.598316	LILRB3/CD80/IL1A/SIGLEC15/LAG3/TRAF6/MAFB/FBN1/IFNG/RIPK2/ID2/GPR137/RAG1/LILRB1	14	0.0482759
GO:0072001	GO:0072001	Renal system development	14/561	292/18866	0.0547514	0.616679	0.598316	APH1A/BMP2/NFIA/NRP1/SIX4/RRM2B/PTCH1/FBN1/ITGA8/ID2/LHX1/WNT6/IRX3/SMAD6	14	0.0479452
GO:0050768	GO:0050768	Negative regulation of neurogenesis	14/561	295/18866	0.0585899	0.624101	0.605516	FGF13/FUOM/SEMA4F/NRP1/FOXG1/SEMA4C/ID2/HMG20A/PAQR3/YWHAH/DLX2/IRX3/SEMA4G/PAX6	14	0.0474576
GO:0005996	GO:0005996	Monosaccharide metabolic process	14/561	296/18866	0.059909	0.62493	0.606321	PGAM2/SLC23A2/ABHD10/PDX1/FUOM/OMA1/GALT/PFKFB3/GAPDHS/G6PC2/SLC23A1/SLC2A3/SLC25A1/PFKM	14	0.0472973
GO:0070661	GO:0070661	Leukocyte proliferation	14/561	313/18866	0.0854482	0.648332	0.629026	NPR3/CD80/IL1A/SATB1/TRAF6/GPAM/SFTPD/ZP4/RIPK2/IMPDH2/IL6ST/CD320/CD22/LILRB1	14	0.0447284
GO:0051961	GO:0051961	Negative regulation of nervous system development	14/561	319/18866	0.0958972	0.662689	0.642956	FGF13/FUOM/SEMA4F/NRP1/FOXG1/SEMA4C/ID2/HMG20A/PAQR3/YWHAH/DLX2/IRX3/SEMA4G/PAX6	14	0.0438871
GO:1901214	GO:1901214	Regulation of neuron death	14/561	321/18866	0.0995486	0.666794	0.646938	CHP1/TYRO3/SARM1/NES/NRP1/ADORA1/SET/RRAS2/SIX4/CSF3/SNX6/IFNG/GRM4/CD200	14	0.0436137
GO:0051235	GO:0051235	Maintenance of location	14/561	324/18866	0.105184	0.687376	0.666907	AKAP6/PLIN3/NR1H3/SP100/TMEM38A/SRI/METTL21C/STARD4/VSTM2A/FBN1/SPOUT1/PDE4D/JPH2/HNRNPU	14	0.0432099
GO:0060562	GO:0060562	Epithelial tube morphogenesis	14/561	331/18866	0.119066	0.708912	0.687802	BMP2/NRP1/FZD6/HOXA5/TRAF6/SIX4/PTCH1/SEMA4C/LMO4/MEGF8/PHACTR4/LHX1/WNT6/IRX3	14	0.0422961
GO:0032496	GO:0032496	Response to lipopolysaccharide	14/561	334/18866	0.125329	0.71663	0.69529	HCK/CD80/TH/NR1H3/IL1A/MAPK8/TRAF6/CSF3/PDE4D/RIPK2/ERBIN/LILRB1/ADAMTS13/SMAD6	14	0.0419162
GO:0071902	GO:0071902	Positive regulation of protein serine/threonine kinase activity	14/561	345/18866	0.149864	0.752576	0.730166	MAP4K1/ERP29/TAOK3/BMP2/ADORA1/TRAF6/LPAR3/FZD10/MAP2K2/IFNG/RIPK2/MAPKAPK5/GRM4/PDCD10	14	0.0405797
GO:0046942	GO:0046942	Carboxylic acid transport	14/561	350/18866	0.161814	0.783081	0.759763	SLC17A4/MID1IP1/SLC23A2/SLC17A5/CCK/ADORA1/MPC1/SLC13A5/SNAP25/LRRC8D/SLC27A3/SLC23A1/SLC25A1/SLC36A4	14	0.04
GO:0015849	GO:0015849	Organic acid transport	14/561	353/18866	0.169214	0.784165	0.760814	SLC17A4/MID1IP1/SLC23A2/SLC17A5/CCK/ADORA1/MPC1/SLC13A5/SNAP25/LRRC8D/SLC27A3/SLC23A1/SLC25A1/SLC36A4	14	0.0396601
GO:0002237	GO:0002237	Response to molecule of bacterial origin	14/561	356/18866	0.176784	0.795384	0.771699	HCK/CD80/TH/NR1H3/IL1A/MAPK8/TRAF6/CSF3/PDE4D/RIPK2/ERBIN/LILRB1/ADAMTS13/SMAD6	14	0.0393258
GO:0070997	GO:0070997	Neuron death	14/561	360/18866	0.187133	0.795786	0.77209	CHP1/TYRO3/SARM1/NES/NRP1/ADORA1/SET/RRAS2/SIX4/CSF3/SNX6/IFNG/GRM4/CD200	14	0.0388889
GO:0007159	GO:0007159	Leukocyte cell-cell adhesion	14/561	364/18866	0.197766	0.795786	0.77209	CD80/IL1A/LAG3/TRAF6/GPAM/SFTPD/ZP4/SLC39A8/ICOS/IFNG/RIPK2/IL6ST/RAG1/LILRB1	14	0.0384615
GO:0009913	GO:0009913	Epidermal cell differentiation	14/561	365/18866	0.200468	0.795786	0.77209	KRT35/KRT82/KRT72/KRT83/PTCH1/SFN/CNFN/KRT84/ZBED2/AQP3/AKR1C3/GDF3/ERRFI1/PAX6	14	0.0383562
GO:0048193	GO:0048193	Golgi vesicle transport	14/561	374/18866	0.225524	0.795786	0.77209	COL7A1/COG2/COPB1/SNX2/DCTN2/LYPLA1/NRBP1/NAPA/YIF1B/TAPBP/VAMP8/NBAS/GAS1/KIF3C	14	0.0374332
GO:0044782	GO:0044782	Cilium organization	14/561	397/18866	0.294809	0.795786	0.77209	CFAP43/CFAP100/RTTN/CFAP206/DCTN2/CEP126/KIAA0586/NEURL1/MAK/RP1/EVI5L/KIF3C/TTC8/CCDC13	14	0.0352645
GO:0002696	GO:0002696	Positive regulation of leukocyte activation	14/561	406/18866	0.323541	0.795786	0.77209	CD80/IGLL1/IL1A/TRAF6/GPAM/ZP4/VAMP8/ICOS/IFNG/RIPK2/IL6ST/CD320/RAG1/LILRB1	14	0.0344828
GO:0060537	GO:0060537	Muscle tissue development	14/561	409/18866	0.33327	0.795786	0.77209	AKAP6/BMP2/YBX3/METTL21C/SIX4/FGF3/HOMER1/NEURL1/PTCH1/ITGA8/JPH2/ID2/HOXD9/HNRNPU	14	0.0342298
GO:0050867	GO:0050867	Positive regulation of cell activation	14/561	421/18866	0.372769	0.795786	0.77209	CD80/IGLL1/IL1A/TRAF6/GPAM/ZP4/VAMP8/ICOS/IFNG/RIPK2/IL6ST/CD320/RAG1/LILRB1	14	0.0332542
GO:0032102	GO:0032102	Negative regulation of response to external stimulus	14/561	433/18866	0.412871	0.802726	0.778823	WFDC1/TYRO3/NR1H3/CD9/SEMA4F/CCK/NRP1/PTGIS/ADORA1/SEMA4C/CD200/SEMA4G/MAPK7/LILRB1	14	0.0323326
GO:0010876	GO:0010876	Lipid localization	14/561	440/18866	0.436372	0.804777	0.780813	MTTP/PLIN3/MID1IP1/ABCA8/NR1H3/SLC4A1/STARD4/ANO3/PTCH1/VSTM2A/ABCB1/SLC27A3/ABCG4/APOBR	14	0.0318182
GO:0048608	GO:0048608	Reproductive structure development	14/561	443/18866	0.446442	0.806588	0.782569	VASH1/TYRO3/DAZAP1/YBX3/PTGIS/SIX4/LHX9/PTCH1/TFAP2C/HOXD13/SENP2/AKR1C3/LHX1/EIF2B5	14	0.0316027
GO:0061458	GO:0061458	Reproductive system development	14/561	447/18866	0.459849	0.809246	0.785148	VASH1/TYRO3/DAZAP1/YBX3/PTGIS/SIX4/LHX9/PTCH1/TFAP2C/HOXD13/SENP2/AKR1C3/LHX1/EIF2B5	14	0.0313199
GO:0022613	GO:0022613	Ribonucleoprotein complex biogenesis	14/561	482/18866	0.574214	0.843281	0.818171	SF3A2/GTF2H5/ERI1/ERI2/SNRPC/FBL/RPL38/MRM3/RRP1B/PIH1D2/MRPL36/DDX56/NIP7/MTG2	14	0.0290456
GO:0072503	GO:0072503	Cellular divalent inorganic cation homeostasis	14/561	492/18866	0.605203	0.851933	0.826564	AKAP6/P2RX1/TMEM38A/ADORA1/SRI/METTL21C/DRD5/LPAR3/CTRC/STIM2/PDE4D/SLC39A8/JPH2/GPR6	14	0.0284553
GO:0048736	GO:0048736	Appendage development	13/561	181/18866	0.00303682	0.351715	0.341242	FZD6/PTCH1/SLC39A3/ZNF358/KRT84/LNPK/COMP/HOXD13/HOXD9/MEGF8/SP8/HOXD12/DLX5	13	0.0718232
GO:0060173	GO:0060173	Limb development	13/561	181/18866	0.00303682	0.351715	0.341242	FZD6/PTCH1/SLC39A3/ZNF358/KRT84/LNPK/COMP/HOXD13/HOXD9/MEGF8/SP8/HOXD12/DLX5	13	0.0718232
GO:0051924	GO:0051924	Regulation of calcium ion transport	13/561	253/18866	0.0399546	0.616679	0.598316	AKAP6/P2RX1/TMEM38A/SRI/METTL21C/LPAR3/HOMER1/STIM2/PDE4D/JPH2/ORAI1/LILRB1/SLN	13	0.0513834
GO:0021537	GO:0021537	Telencephalon development	13/561	259/18866	0.0466592	0.616679	0.598316	TH/GSX2/NEUROD6/BMP2/FGF13/FOXG1/ID2/DLX2/LHX1/CORO1C/PAX6/DLX5/EIF2B5	13	0.0501931
GO:0043406	GO:0043406	Positive regulation of MAP kinase activity	13/561	264/18866	0.0528134	0.616679	0.598316	MAP4K1/ERP29/TAOK3/BMP2/ADORA1/TRAF6/LPAR3/FZD10/MAP2K2/RIPK2/MAPKAPK5/GRM4/PDCD10	13	0.0492424
GO:0016054	GO:0016054	Organic acid catabolic process	13/561	282/18866	0.0794743	0.645564	0.626341	CHP1/AADAT/ABHD10/QPRT/ECHDC1/HIBADH/CARNMT1/LYPLA2/TST/PCCA/ACAA2/AUH/ACAD10	13	0.0460993
GO:0046395	GO:0046395	Carboxylic acid catabolic process	13/561	282/18866	0.0794743	0.645564	0.626341	CHP1/AADAT/ABHD10/QPRT/ECHDC1/HIBADH/CARNMT1/LYPLA2/TST/PCCA/ACAA2/AUH/ACAD10	13	0.0460993
GO:0001822	GO:0001822	Kidney development	13/561	283/18866	0.0811688	0.647288	0.628014	APH1A/BMP2/NRP1/SIX4/RRM2B/PTCH1/FBN1/ITGA8/ID2/LHX1/WNT6/IRX3/SMAD6	13	0.0459364
GO:0046651	GO:0046651	Lymphocyte proliferation	13/561	283/18866	0.0811688	0.647288	0.628014	CD80/IL1A/SATB1/TRAF6/GPAM/SFTPD/ZP4/RIPK2/IMPDH2/IL6ST/CD320/CD22/LILRB1	13	0.0459364
GO:0032943	GO:0032943	Mononuclear cell proliferation	13/561	286/18866	0.0863897	0.648332	0.629026	CD80/IL1A/SATB1/TRAF6/GPAM/SFTPD/ZP4/RIPK2/IMPDH2/IL6ST/CD320/CD22/LILRB1	13	0.0454545
GO:0048511	GO:0048511	Rhythmic process	13/561	305/18866	0.124247	0.71663	0.69529	CRY2/TH/TYRO3/NR1H3/MAPK8/ADORA1/MAPK9/TYMS/IMPDH2/ID2/FBXL3/HNRNPU/HNRNPR	13	0.042623
GO:1903037	GO:1903037	Regulation of leukocyte cell-cell adhesion	13/561	329/18866	0.183497	0.795786	0.77209	CD80/IL1A/LAG3/TRAF6/GPAM/SFTPD/ZP4/ICOS/IFNG/RIPK2/IL6ST/RAG1/LILRB1	13	0.0395137
GO:0032147	GO:0032147	Activation of protein kinase activity	13/561	331/18866	0.188969	0.795786	0.77209	MAP4K1/RICTOR/ERP29/TAOK3/BMP2/FGF13/ADORA1/TRAF6/LPAR3/MAP2K2/RIPK2/MAPKAPK5/GRM4	13	0.0392749
GO:0050863	GO:0050863	Regulation of T cell activation	13/561	332/18866	0.191733	0.795786	0.77209	CD80/IL1A/LAG3/TRAF6/GPAM/SFTPD/ZP4/ICOS/IFNG/RIPK2/IL6ST/RAG1/LILRB1	13	0.0391566
GO:0016050	GO:0016050	Vesicle organization	13/561	340/18866	0.214512	0.795786	0.77209	COL7A1/BLOC1S6/HOOK2/NAPA/STX2/CHMP7/TAPBP/VPS37B/FBXO5/SNAP25/VAMP8/DNAJC13/CORO1C	13	0.0382353
GO:1990778	GO:1990778	Protein localization to cell periphery	13/561	340/18866	0.214512	0.795786	0.77209	CLIP1/FGF13/LYPLA1/SLC4A1/EPB41L2/RAB12/PTCH1/MPP5/SNAP25/VAMP8/FAM126A/IFNG/MRAP2	13	0.0382353
GO:0090150	GO:0090150	Establishment of protein localization to membrane	13/561	342/18866	0.220383	0.795786	0.77209	CHP1/PARD3/CLIP1/LYPLA1/YIF1B/MAPK8/ADORA1/VPS37B/RPL38/SNAP25/SFN/YWHAH/ROMO1	13	0.0380117
GO:0007596	GO:0007596	Blood coagulation	13/561	343/18866	0.223344	0.795786	0.77209	P2RX1/GP9/TYRO3/CD9/PRTN3/SLC4A1/GP6/METAP1/C1GALT1C1/FZD6/LNPK/COMP/ADAMTS13	13	0.0379009
GO:0007599	GO:0007599	Hemostasis	13/561	348/18866	0.238392	0.795786	0.77209	P2RX1/GP9/TYRO3/CD9/PRTN3/SLC4A1/GP6/METAP1/C1GALT1C1/FZD6/LNPK/COMP/ADAMTS13	13	0.0373563
GO:0050817	GO:0050817	Coagulation	13/561	349/18866	0.241449	0.795786	0.77209	P2RX1/GP9/TYRO3/CD9/PRTN3/SLC4A1/GP6/METAP1/C1GALT1C1/FZD6/LNPK/COMP/ADAMTS13	13	0.0372493
GO:0048638	GO:0048638	Regulation of developmental growth	13/561	353/18866	0.253825	0.795786	0.77209	AKAP6/LATS2/FGF13/YBX3/SEMA4F/NRP1/GPAM/LPAR3/SIX4/PTCH1/SEMA4C/MEGF8/SEMA4G	13	0.0368272
GO:0051251	GO:0051251	Positive regulation of lymphocyte activation	13/561	357/18866	0.266429	0.795786	0.77209	CD80/IGLL1/IL1A/TRAF6/GPAM/ZP4/ICOS/IFNG/RIPK2/IL6ST/CD320/RAG1/LILRB1	13	0.0364146
GO:0032386	GO:0032386	Regulation of intracellular transport	13/561	358/18866	0.269613	0.795786	0.77209	CHP1/SP100/PARL/BCAS3/MAPK8/SFN/RHOT1/MAP2K2/IFNG/GAS1/YWHAH/PDCD10/DNAJC13	13	0.0363128
GO:0007178	GO:0007178	Transmembrane receptor protein serine/threonine kinase signaling pathway	13/561	359/18866	0.27281	0.795786	0.77209	LEMD3/FBXL15/PARD3/BMP2/INHBE/FBN1/ITGA8/SNX6/COMP/MEGF8/GDF3/DLX5/SMAD6	13	0.0362117
GO:0030098	GO:0030098	Lymphocyte differentiation	13/561	368/18866	0.302121	0.795786	0.77209	CD80/TYRO3/CLEC4E/PKNOX1/IL1A/SATB1/LAG3/MAFB/IFNG/RIPK2/ID2/CD79B/RAG1	13	0.0353261
GO:0060271	GO:0060271	Cilium assembly	13/561	377/18866	0.332255	0.795786	0.77209	CFAP43/CFAP100/CFAP206/DCTN2/CEP126/KIAA0586/NEURL1/MAK/RP1/EVI5L/KIF3C/TTC8/CCDC13	13	0.0344828
GO:0045666	GO:0045666	Positive regulation of neuron differentiation	13/561	380/18866	0.342448	0.795786	0.77209	SF3A2/BMP2/PARP6/NRP1/LPAR3/FOXG1/NEURL1/LLPH/MEGF8/DDX56/GDPD5/DLX2/IRX3	13	0.0342105
GO:0042692	GO:0042692	Muscle cell differentiation	13/561	390/18866	0.376824	0.795786	0.77209	AKAP6/SCGB3A1/BMP2/CD9/SIX4/HOMER1/SMARCD3/ITGA8/COMP/SEMA4C/ID2/PLPP7/HNRNPU	13	0.0333333
GO:0043547	GO:0043547	Positive regulation of GTPase activity	13/561	406/18866	0.432532	0.804777	0.780813	ZC3H15/PRTN3/NRP1/BCAS3/IQSEC1/FZD10/EVI5L/RSU1/RIN3/CORO1C/ERRFI1/RAP1GAP/GDI2	13	0.0320197
GO:0001558	GO:0001558	Regulation of cell growth	13/561	420/18866	0.481222	0.81573	0.79144	WFDC1/AKAP6/SCGB3A1/FGF13/SEMA4F/NRP1/INO80/LPAR3/SFN/RERG/SEMA4C/MEGF8/SEMA4G	13	0.0309524
GO:0050727	GO:0050727	Regulation of inflammatory response	13/561	425/18866	0.498455	0.815885	0.79159	HCK/WFDC1/RICTOR/TYRO3/NR1H3/PTGIS/ADORA1/TBC1D23/VAMP8/IFNG/IL6ST/CD200/MAPK7	13	0.0305882
GO:0006605	GO:0006605	Protein targeting	13/561	444/18866	0.56251	0.838633	0.813661	CHP1/AKAP6/TOMM70/PARD3/M6PR/YIF1B/PARL/TIMM21/ADORA1/VPS37B/RPL38/ERBIN/ROMO1	13	0.0292793
GO:0009896	GO:0009896	Positive regulation of catabolic process	13/561	454/18866	0.594976	0.848255	0.822996	CBFA2T3/TNRC6C/CLEC16A/TNRC6B/ADORA1/MAPK9/RAB12/PFKFB3/GAPDHS/FZR1/IFNG/RIPK2/HNRNPR	13	0.0286344
GO:0006874	GO:0006874	Cellular calcium ion homeostasis	13/561	456/18866	0.601342	0.851933	0.826564	AKAP6/P2RX1/TMEM38A/ADORA1/SRI/METTL21C/DRD5/LPAR3/CTRC/STIM2/PDE4D/JPH2/GPR6	13	0.0285088
GO:0062012	GO:0062012	Regulation of small molecule metabolic process	13/561	456/18866	0.601342	0.851933	0.826564	CBFA2T3/MID1IP1/BMP2/NR1H3/SLC4A1/GPAM/STARD4/PFKFB3/GAPDHS/IFNG/GUCA1B/AKR1C3/CD320	13	0.0285088
GO:0006979	GO:0006979	Response to oxidative stress	13/561	458/18866	0.607664	0.851933	0.826564	LPO/SLC23A2/MB/STX2/MAPK8/MAPK9/RRM2B/AKR1C3/SLC25A24/CYGB/ROMO1/PDCD10/MAPK7	13	0.0283843
GO:0016570	GO:0016570	Histone modification	13/561	468/18866	0.638557	0.857686	0.832147	DPY30/KANSL1/ASH2L/C6orf89/FBL/SATB1/MAPK8/PRDM4/SET/KAT6A/SUDS3/JDP2/RAG1	13	0.0277778
GO:0055074	GO:0055074	Calcium ion homeostasis	13/561	468/18866	0.638557	0.857686	0.832147	AKAP6/P2RX1/TMEM38A/ADORA1/SRI/METTL21C/DRD5/LPAR3/CTRC/STIM2/PDE4D/JPH2/GPR6	13	0.0277778
GO:0031667	GO:0031667	Response to nutrient levels	13/561	473/18866	0.653528	0.861825	0.836163	TH/PDX1/CLEC16A/ENSA/OMA1/CCK/BCAS3/MAPK8/TYMS/GCN1/AQP3/AKR1C3/GDF3	13	0.0274841
GO:0016569	GO:0016569	Covalent chromatin modification	13/561	481/18866	0.676776	0.870147	0.844236	DPY30/KANSL1/ASH2L/C6orf89/FBL/SATB1/MAPK8/PRDM4/SET/KAT6A/SUDS3/JDP2/RAG1	13	0.027027
GO:0022604	GO:0022604	Regulation of cell morphogenesis	13/561	499/18866	0.725698	0.885625	0.859254	HCK/PARP6/FGF13/SARM1/SEMA4F/NRP1/LPAR3/FAM171A1/SEMA4C/MEGF8/YWHAH/CORO1C/SEMA4G	13	0.0260521
GO:0006261	GO:0006261	DNA-dependent DNA replication	12/561	151/18866	0.00187999	0.351715	0.341242	POLD1/WDHD1/INO80/SMARCAL1/RPA1/RPA4/RRM2B/MCM4/FBXO5/GMNN/POLA1/SENP2	12	0.0794702
GO:0007623	GO:0007623	Circadian rhythm	12/561	218/18866	0.0302944	0.616679	0.598316	CRY2/TH/NR1H3/MAPK8/ADORA1/MAPK9/TYMS/IMPDH2/ID2/FBXL3/HNRNPU/HNRNPR	12	0.0550459
GO:0002064	GO:0002064	Epithelial cell development	12/561	221/18866	0.033146	0.616679	0.598316	FAT1/WNT5B/PLOD3/SLC4A5/HOXA5/TYMS/HRH2/SFN/PDE4D/IL6ST/POF1B/PAX6	12	0.0542986
GO:0006836	GO:0006836	Neurotransmitter transport	12/561	229/18866	0.0416788	0.616679	0.598316	P2RX1/SLC6A16/TH/BLOC1S6/NAPA/SLC28A2/STX2/NAPB/SNAP25/RHOT1/CHRNA6/GRM4	12	0.0524017
GO:0001649	GO:0001649	Osteoblast differentiation	12/561	231/18866	0.0440313	0.616679	0.598316	BMP2/ATRAID/FBL/RRAS2/PTCH1/FBXO5/IL6ST/ID2/DNAJC13/HNRNPU/DLX5/SMAD6	12	0.0519481
GO:0060560	GO:0060560	Developmental growth involved in morphogenesis	12/561	236/18866	0.0503116	0.616679	0.598316	FGF13/SEMA4F/NRP1/LPAR3/SIX4/HOXD13/SEMA4C/LLPH/MEGF8/NRP2/LHX1/SEMA4G	12	0.0508475
GO:0006814	GO:0006814	Sodium ion transport	12/561	241/18866	0.057177	0.621907	0.603388	CHP1/SLC17A4/SLC4A11/SLC23A2/SLC6A16/UTRN/FGF13/SLC4A5/SLC13A5/FGF11/SLC23A1/YWHAH	12	0.0497925
GO:0071216	GO:0071216	Cellular response to biotic stimulus	12/561	246/18866	0.0646439	0.628419	0.609706	HCK/CD80/NR1H3/IL1A/MAPK8/TRAF6/SMC1A/CSF3/PDE4D/RIPK2/LILRB1/ADAMTS13	12	0.0487805
GO:0090257	GO:0090257	Regulation of muscle system process	12/561	256/18866	0.0814304	0.648198	0.628896	AKAP6/P2RX1/UTRN/FGF13/TMEM38A/ADORA1/SRI/PDE4D/IL6ST/FBXO32/ERRFI1/SLN	12	0.046875
GO:0050730	GO:0050730	Regulation of peptidyl-tyrosine phosphorylation	12/561	263/18866	0.0946767	0.662689	0.642956	RICTOR/CD80/CCK/NRP1/ADORA1/NEURL1/CSF3/SNX6/IFNG/RIPK2/IL6ST/ERRFI1	12	0.0456274
GO:0022409	GO:0022409	Positive regulation of cell-cell adhesion	12/561	279/18866	0.129585	0.721012	0.699542	CD80/IL1A/TRAF6/GPAM/ZP4/ICOS/IFNG/RIPK2/IL6ST/DENND6A/RAG1/LILRB1	12	0.0430108
GO:0051403	GO:0051403	Stress-activated MAPK cascade	12/561	286/18866	0.146838	0.748125	0.725848	MAP4K1/TAOK3/BMP2/MAPK8/MAPK9/TRAF6/FZD10/MAP2K2/SEMA4C/RIPK2/KLHL31/PDCD10	12	0.041958
GO:0060485	GO:0060485	Mesenchyme development	12/561	290/18866	0.157217	0.777698	0.75454	BMP2/SEMA4F/NRP1/HOXA5/SIX4/CRELD1/SEMA4C/S100A4/NRP2/PHACTR4/CORO1C/SEMA4G	12	0.0413793
GO:0051348	GO:0051348	Negative regulation of transferase activity	12/561	296/18866	0.173468	0.7933	0.769677	CHP1/LATS2/ITPRIP/TAOK3/FBXO5/SFN/SNX6/IFNG/PAQR3/CORO1C/HNRNPU/ERRFI1	12	0.0405405
GO:0031098	GO:0031098	Stress-activated protein kinase signaling cascade	12/561	300/18866	0.184741	0.795786	0.77209	MAP4K1/TAOK3/BMP2/MAPK8/MAPK9/TRAF6/FZD10/MAP2K2/SEMA4C/RIPK2/KLHL31/PDCD10	12	0.04
GO:0050890	GO:0050890	Cognition	12/561	302/18866	0.190505	0.795786	0.77209	CBR3/TH/FGF13/CCK/ADORA1/DRD5/HRH2/SNAP25/ITGA8/NLGN4Y/TTC8/RAG1	12	0.0397351
GO:0030216	GO:0030216	Keratinocyte differentiation	12/561	306/18866	0.202276	0.795786	0.77209	KRT35/KRT82/KRT72/KRT83/SFN/CNFN/KRT84/ZBED2/AQP3/AKR1C3/ERRFI1/PAX6	12	0.0392157
GO:0042063	GO:0042063	Gliogenesis	12/561	307/18866	0.205269	0.795786	0.77209	GSX2/PARD3/BMP2/CD9/FOXG1/MPP5/IFNG/IL6ST/ID2/DLX2/PAX6/EIF2B5	12	0.0390879
GO:0042254	GO:0042254	Ribosome biogenesis	12/561	310/18866	0.214362	0.795786	0.77209	GTF2H5/ERI1/ERI2/FBL/RPL38/MRM3/RRP1B/PIH1D2/MRPL36/DDX56/NIP7/MTG2	12	0.0387097
GO:0051222	GO:0051222	Positive regulation of protein transport	12/561	354/18866	0.362973	0.795786	0.77209	CHP1/CLEC4E/PDX1/IL1A/BCAS3/MAPK8/ANO1/SRI/SFN/IFNG/YWHAH/PDCD10	12	0.0338983
GO:1904951	GO:1904951	Positive regulation of establishment of protein localization	12/561	370/18866	0.42097	0.803924	0.779986	CHP1/CLEC4E/PDX1/IL1A/BCAS3/MAPK8/ANO1/SRI/SFN/IFNG/YWHAH/PDCD10	12	0.0324324
GO:0006959	GO:0006959	Humoral immune response	12/561	377/18866	0.446434	0.806588	0.782569	HMGN2/IGLL1/DEFB118/PRTN3/CPN2/ITLN1/CFD/SFTPD/ZP4/IFNG/WFDC3/ROMO1	12	0.0318302
GO:0014706	GO:0014706	Striated muscle tissue development	12/561	389/18866	0.489813	0.815885	0.79159	AKAP6/BMP2/YBX3/METTL21C/SIX4/FGF3/HOMER1/NEURL1/JPH2/ID2/HOXD9/HNRNPU	12	0.0308483
GO:0031331	GO:0031331	Positive regulation of cellular catabolic process	12/561	390/18866	0.4934	0.815885	0.79159	CBFA2T3/TNRC6C/CLEC16A/TNRC6B/MAPK9/RAB12/PFKFB3/GAPDHS/FZR1/IFNG/RIPK2/HNRNPR	12	0.0307692
GO:0006869	GO:0006869	Lipid transport	12/561	393/18866	0.504127	0.820116	0.795695	MTTP/MID1IP1/ABCA8/NR1H3/SLC4A1/STARD4/ANO3/PTCH1/ABCB1/SLC27A3/ABCG4/APOBR	12	0.0305344
GO:0031346	GO:0031346	Positive regulation of cell projection organization	12/561	394/18866	0.50769	0.820626	0.79619	SF3A2/PARP6/NRP1/BCAS3/LPAR3/NEURL1/RP1/FSCN1/LLPH/MEGF8/DDX56/CORO1C	12	0.0304569
GO:0034470	GO:0034470	NcRNA processing	12/561	400/18866	0.528921	0.824174	0.799632	TRMO/TRMT6/GTF2H5/ERI1/ERI2/FBL/TRMT5/TRMT2B/MRM3/RRP1B/PIH1D2/DDX56	12	0.03
GO:0051271	GO:0051271	Negative regulation of cellular component movement	12/561	400/18866	0.528921	0.824174	0.799632	VASH1/CD9/SEMA4F/SP100/NRP1/ADORA1/SEMA4C/CYGB/PDCD10/CORO1C/CD200/SEMA4G	12	0.03
GO:0032970	GO:0032970	Regulation of actin filament-based process	12/561	405/18866	0.546394	0.830746	0.806009	HCK/RICTOR/FGF13/NRP1/BCAS3/SIGLEC15/ADORA1/SRI/CSF3/FZD10/PDE4D/FSCN1	12	0.0296296
GO:0007517	GO:0007517	Muscle organ development	12/561	407/18866	0.553321	0.834545	0.809695	AKAP6/UTRN/BMP2/YBX3/SRI/METTL21C/SIX4/FGF3/HOMER1/NEURL1/JPH2/HOXD9	12	0.029484
GO:0001819	GO:0001819	Positive regulation of cytokine production	12/561	447/18866	0.681802	0.870147	0.844236	CD80/CLEC4E/LUM/IL1A/TRAF6/TBC1D23/PDE4D/IFNG/RIPK2/IL6ST/CD200/LILRB1	12	0.0268456
GO:0052547	GO:0052547	Regulation of peptidase activity	12/561	466/18866	0.73457	0.885625	0.859254	WFDC1/P2RX1/COL7A1/CCK/CPAMD8/PEBP1/UACA/PCOLCE2/SFN/RIPK2/WFDC3/RAG1	12	0.0257511
GO:1901987	GO:1901987	Regulation of cell cycle phase transition	12/561	486/18866	0.783599	0.903235	0.876339	TAOK3/CDCA5/PLPP2/DCTN2/INO80/SMARCD3/FBXO5/SFN/FZR1/RBL2/ID2/SENP2	12	0.0246914
GO:0034660	GO:0034660	NcRNA metabolic process	12/561	493/18866	0.799156	0.910657	0.88354	TRMO/TRMT6/GTF2H5/ERI1/ERI2/FBL/TRMT5/TRMT2B/MRM3/RRP1B/PIH1D2/DDX56	12	0.0243408
GO:0030856	GO:0030856	Regulation of epithelial cell differentiation	11/561	171/18866	0.0134642	0.505784	0.490723	PTCH1/SFN/KRT84/ZBED2/IFNG/AQP3/LHX1/GDF3/ERRFI1/PAX6/FOXE3	11	0.0643275
GO:0071478	GO:0071478	Cellular response to radiation	11/561	188/18866	0.02527	0.616679	0.598316	GTF2H5/ACTR5/CRY2/POLD1/METAP1/INO80/RP1/GUCA1B/RHBDD1/RAD9A/RAD9B	11	0.0585106
GO:0021953	GO:0021953	Central nervous system neuron differentiation	11/561	192/18866	0.0288937	0.616679	0.598316	GSX2/NRP1/FOXG1/PTCH1/LMO4/NRP2/GDPD5/DLX2/LHX1/PAX6/DLX5	11	0.0572917
GO:0007219	GO:0007219	Notch signaling pathway	11/561	195/18866	0.0318459	0.616679	0.598316	PGAM2/APH1A/GSX2/BMP2/NEURL1/CFD/IL6ST/MAGEA1/GDPD5/DLX2/PDCD10	11	0.0564103
GO:0009566	GO:0009566	Fertilization	11/561	196/18866	0.0328759	0.616679	0.598316	PRND/CATSPERG/SLC22A16/YBX3/CD9/IQCF1/PLCD4/PRSS55/STX2/ZP4/HOXD9	11	0.0561224
GO:1901654	GO:1901654	Response to ketone	11/561	200/18866	0.0372325	0.616679	0.598316	MAP4K1/CATSPERG/TH/NR1H3/FIBIN/METTL21C/TYMS/HOXD13/AKR1C3/FBXO32/ERRFI1	11	0.055
GO:1901605	GO:1901605	Alpha-amino acid metabolic process	11/561	202/18866	0.0395558	0.616679	0.598316	AADAT/TH/SEPHS1/PLOD3/HIBADH/CARNMT1/PFAS/TST/SLC39A8/AUH/AASDHPPT	11	0.0544554
GO:0071222	GO:0071222	Cellular response to lipopolysaccharide	11/561	208/18866	0.047126	0.616679	0.598316	HCK/CD80/NR1H3/IL1A/MAPK8/TRAF6/CSF3/PDE4D/RIPK2/LILRB1/ADAMTS13	11	0.0528846
GO:0035303	GO:0035303	Regulation of dephosphorylation	11/561	209/18866	0.0484773	0.616679	0.598316	CHP1/CRY2/BMP2/ENSA/PPP1R26/ADORA1/SET/RRP1B/IFNG/RCAN2/PHACTR4	11	0.0526316
GO:0050870	GO:0050870	Positive regulation of T cell activation	11/561	214/18866	0.0556278	0.617244	0.598864	CD80/IL1A/TRAF6/GPAM/ZP4/ICOS/IFNG/RIPK2/IL6ST/RAG1/LILRB1	11	0.0514019
GO:0050670	GO:0050670	Regulation of lymphocyte proliferation	11/561	219/18866	0.0634487	0.62493	0.606321	CD80/IL1A/TRAF6/GPAM/SFTPD/ZP4/RIPK2/IL6ST/CD320/CD22/LILRB1	11	0.0502283
GO:0032944	GO:0032944	Regulation of mononuclear cell proliferation	11/561	221/18866	0.0667682	0.634982	0.616074	CD80/IL1A/TRAF6/GPAM/SFTPD/ZP4/RIPK2/IL6ST/CD320/CD22/LILRB1	11	0.0497738
GO:0071219	GO:0071219	Cellular response to molecule of bacterial origin	11/561	222/18866	0.0684693	0.634982	0.616074	HCK/CD80/NR1H3/IL1A/MAPK8/TRAF6/CSF3/PDE4D/RIPK2/LILRB1/ADAMTS13	11	0.0495495
GO:0010001	GO:0010001	Glial cell differentiation	11/561	230/18866	0.0830805	0.648332	0.629026	GSX2/PARD3/BMP2/CD9/MPP5/IFNG/IL6ST/ID2/DLX2/PAX6/EIF2B5	11	0.0478261
GO:0045444	GO:0045444	Fat cell differentiation	11/561	235/18866	0.093124	0.661045	0.641361	BMP2/MB/WNT5B/MAFB/VSTM2A/ID2/SENP2/JDP2/GDF3/HNRNPU/SMAD6	11	0.0468085
GO:1903039	GO:1903039	Positive regulation of leukocyte cell-cell adhesion	11/561	235/18866	0.093124	0.661045	0.641361	CD80/IL1A/TRAF6/GPAM/ZP4/ICOS/IFNG/RIPK2/IL6ST/RAG1/LILRB1	11	0.0468085
GO:0046777	GO:0046777	Protein autophosphorylation	11/561	237/18866	0.0973382	0.662689	0.642956	CHP1/HCK/MAP4K1/TYRO3/TAOK3/STK16/MAK/MAP2K2/MAPKAPK5/CDK12/ERRFI1	11	0.0464135
GO:0070663	GO:0070663	Regulation of leukocyte proliferation	11/561	240/18866	0.10387	0.6812	0.660916	CD80/IL1A/TRAF6/GPAM/SFTPD/ZP4/RIPK2/IL6ST/CD320/CD22/LILRB1	11	0.0458333
GO:0048872	GO:0048872	Homeostasis of number of cells	11/561	256/18866	0.142895	0.7457	0.723495	CACNA1F/MB/PKNOX1/SLC4A1/HOXA5/GPAM/MAFB/SLC39A3/ID2/FAM210B/RAG1	11	0.0429688
GO:0031334	GO:0031334	Positive regulation of protein-containing complex assembly	11/561	257/18866	0.145562	0.748125	0.725848	HCK/GTF2H5/RICTOR/CLIP1/CCK/MAPK9/RPA1/CSF3/IFNG/FSCN1/CRBN	11	0.0428016
GO:0001894	GO:0001894	Tissue homeostasis	11/561	261/18866	0.156488	0.775209	0.752125	LSR/SLC28A2/SIGLEC15/TRAF6/HOMER1/SFTPD/MAK/SLC39A8/RP1/GPR137/NCDN	11	0.0421456
GO:0030522	GO:0030522	Intracellular receptor signaling pathway	11/561	265/18866	0.167818	0.784165	0.760814	CRY2/ZNF366/NR1H3/PTGIS/TRAF6/GPAM/RIPK2/SCGB2A2/AKR1C3/YWHAH/ERBIN	11	0.0415094
GO:0072331	GO:0072331	Signal transduction by p53 class mediator	11/561	267/18866	0.17363	0.7933	0.769677	SP100/E2F2/KAT6A/RPA1/RRM2B/SFN/RBL2/MAPKAPK5/CDIP1/RAD9A/RAD9B	11	0.0411985
GO:0033673	GO:0033673	Negative regulation of kinase activity	11/561	268/18866	0.176572	0.795384	0.771699	CHP1/LATS2/ITPRIP/TAOK3/SFN/SNX6/IFNG/PAQR3/CORO1C/HNRNPU/ERRFI1	11	0.0410448
GO:0021700	GO:0021700	Developmental maturation	11/561	287/18866	0.236657	0.795786	0.77209	BMP2/BLOC1S6/NFIA/IQCF1/HOXA5/TYMS/NEURL1/FBXO5/FEV/ID2/FAM210B	11	0.0383275
GO:0097193	GO:0097193	Intrinsic apoptotic signaling pathway	11/561	290/18866	0.246798	0.795786	0.77209	ERP29/PDX1/YBX3/PARL/E2F2/RRM2B/SFN/CDIP1/PDCD10/RAD9A/MAPK7	11	0.037931
GO:0090068	GO:0090068	Positive regulation of cell cycle process	11/561	302/18866	0.288812	0.795786	0.77209	CENPV/CDCA5/IL1A/INO80/SMARCD3/FBXO5/SFN/ZBTB17/RBL2/ID2/HNRNPU	11	0.0364238
GO:0010769	GO:0010769	Regulation of cell morphogenesis involved in differentiation	11/561	310/18866	0.317892	0.795786	0.77209	PARP6/FGF13/SARM1/SEMA4F/NRP1/LPAR3/SEMA4C/MEGF8/YWHAH/CORO1C/SEMA4G	11	0.0354839
GO:0070588	GO:0070588	Calcium ion transmembrane transport	11/561	312/18866	0.325269	0.795786	0.77209	AKAP6/CACNA1F/TMEM38A/PARL/SRI/METTL21C/STIM2/PDE4D/JPH2/ORAI1/SLN	11	0.0352564
GO:0090305	GO:0090305	Nucleic acid phosphodiester bond hydrolysis	11/561	313/18866	0.328971	0.795786	0.77209	GTF2H5/ERI1/POLD1/ZC3H12B/ERI2/ANGEL1/RPA1/RNASEH1/RAD9A/RAG1/RAD9B	11	0.0351438
GO:0060070	GO:0060070	Canonical Wnt signaling pathway	11/561	339/18866	0.427232	0.804777	0.780813	LATS2/TLE2/BMP2/WNT5B/FZD6/FZD10/ZBED3/DKK2/ZBED2/WNT6/DLX5	11	0.0324484
GO:0006520	GO:0006520	Cellular amino acid metabolic process	11/561	340/18866	0.431041	0.804777	0.780813	AADAT/TH/SEPHS1/PLOD3/HIBADH/CARNMT1/PFAS/TST/SLC39A8/AUH/AASDHPPT	11	0.0323529
GO:1903311	GO:1903311	Regulation of mRNA metabolic process	11/561	344/18866	0.446266	0.806588	0.782569	WTAP/TNRC6C/DAZAP1/YBX3/TNRC6B/SET/SNRPA/NBAS/PAPOLA/HNRNPU/HNRNPR	11	0.0319767
GO:0062197	GO:0062197	Cellular response to chemical stress	11/561	360/18866	0.506566	0.820626	0.79619	YBX3/STX2/MAPK8/MAPK9/LRRC8D/AKR1C3/SLC25A24/ROMO1/PDCD10/ERRFI1/MAPK7	11	0.0305556
GO:0006936	GO:0006936	Muscle contraction	11/561	362/18866	0.513995	0.820626	0.79619	P2RX1/PGAM2/UTRN/MB/FGF13/TMEM38A/ADORA1/SRI/HOMER1/PDE4D/COMP	11	0.0303867
GO:0010631	GO:0010631	Epithelial cell migration	11/561	365/18866	0.525077	0.824174	0.799632	SCG2/VASH1/PIK3R3/SP100/NRP1/BCAS3/IQSEC1/IFNG/NRP2/PDCD10/CORO1C	11	0.030137
GO:0090132	GO:0090132	Epithelium migration	11/561	368/18866	0.53608	0.829828	0.805118	SCG2/VASH1/PIK3R3/SP100/NRP1/BCAS3/IQSEC1/IFNG/NRP2/PDCD10/CORO1C	11	0.0298913
GO:0090130	GO:0090130	Tissue migration	11/561	374/18866	0.55782	0.834545	0.809695	SCG2/VASH1/PIK3R3/SP100/NRP1/BCAS3/IQSEC1/IFNG/NRP2/PDCD10/CORO1C	11	0.0294118
GO:0000377	GO:0000377	RNA splicing, via transesterification reactions with bulged adenosine as nucleophile	11/561	390/18866	0.613709	0.856346	0.830846	WTAP/EFTUD2/HNRNPH3/SF3A2/DAZAP1/SNRPC/SNRPA/PAPOLA/ELAVL2/HNRNPU/HNRNPR	11	0.0282051
GO:0000398	GO:0000398	MRNA splicing, via spliceosome	11/561	390/18866	0.613709	0.856346	0.830846	WTAP/EFTUD2/HNRNPH3/SF3A2/DAZAP1/SNRPC/SNRPA/PAPOLA/ELAVL2/HNRNPU/HNRNPR	11	0.0282051
GO:0000375	GO:0000375	RNA splicing, via transesterification reactions	11/561	393/18866	0.623803	0.857686	0.832147	WTAP/EFTUD2/HNRNPH3/SF3A2/DAZAP1/SNRPC/SNRPA/PAPOLA/ELAVL2/HNRNPU/HNRNPR	11	0.0279898
GO:0040013	GO:0040013	Negative regulation of locomotion	11/561	397/18866	0.637051	0.857686	0.832147	VASH1/SEMA4F/SP100/NRP1/ADORA1/SEMA4C/CYGB/PDCD10/CORO1C/CD200/SEMA4G	11	0.0277078
GO:0009100	GO:0009100	Glycoprotein metabolic process	11/561	415/18866	0.693484	0.873364	0.847358	CHP1/BMP2/FAM20B/NDST4/PLOD3/C1GALT1C1/SLC39A8/AGA/RPN1/CHST9/ADAMTS13	11	0.026506
GO:0010639	GO:0010639	Negative regulation of organelle organization	11/561	416/18866	0.696458	0.875842	0.849761	MID1IP1/FGF13/CLEC16A/OMA1/PARL/SET/FBXO5/MAK/ACAA2/EVI5L/HNRNPU	11	0.0264423
GO:0000280	GO:0000280	Nuclear division	11/561	428/18866	0.730755	0.885625	0.859254	CDCA5/DCTN2/IL1A/CHMP7/INO80/SMC1A/FBXO5/FZR1/CHAMP1/NSL1/HNRNPU	11	0.0257009
GO:0007015	GO:0007015	Actin filament organization	11/561	434/18866	0.746923	0.889698	0.863205	HCK/RICTOR/FAT1/CAP2/MARCKS/NRP1/FAM171A1/CSF3/FSCN1/POF1B/CORO1C	11	0.0253456
GO:0052548	GO:0052548	Regulation of endopeptidase activity	11/561	434/18866	0.746923	0.889698	0.863205	WFDC1/P2RX1/COL7A1/CCK/CPAMD8/PEBP1/UACA/SFN/RIPK2/WFDC3/RAG1	11	0.0253456
GO:0042391	GO:0042391	Regulation of membrane potential	11/561	443/18866	0.76993	0.896683	0.869982	AKAP6/P2RX1/FGF13/CCK/ADORA1/SRI/GABRR2/SLC39A8/CHRNA6/YWHAH/RNF122	11	0.0248307
GO:1901990	GO:1901990	Regulation of mitotic cell cycle phase transition	11/561	448/18866	0.782065	0.9018	0.874947	TAOK3/CDCA5/DCTN2/INO80/SMARCD3/FBXO5/SFN/FZR1/RBL2/ID2/SENP2	11	0.0245536
GO:0048285	GO:0048285	Organelle fission	11/561	476/18866	0.84162	0.924573	0.897041	CDCA5/DCTN2/IL1A/CHMP7/INO80/SMC1A/FBXO5/FZR1/CHAMP1/NSL1/HNRNPU	11	0.0231092
GO:0002429	GO:0002429	Immune response-activating cell surface receptor signaling pathway	11/561	481/18866	0.850803	0.928744	0.901088	HCK/CACNA1F/CLEC4E/IGLL1/TRAF6/ELF1/PDE4D/RIPK2/CD79B/CD22/EIF2B5	11	0.022869
GO:0002757	GO:0002757	Immune response-activating signal transduction	11/561	481/18866	0.850803	0.928744	0.901088	HCK/CACNA1F/CLEC4E/IGLL1/TRAF6/ELF1/PDE4D/RIPK2/CD79B/CD22/EIF2B5	11	0.022869
GO:0009953	GO:0009953	Dorsal/ventral pattern formation	10/561	92/18866	0.000403715	0.351715	0.341242	GSX2/FBXL15/FOXG1/PTCH1/LMX1B/SENP2/SP8/LHX1/PAX6/SMAD6	10	0.108696
GO:0030326	GO:0030326	Embryonic limb morphogenesis	10/561	127/18866	0.00466417	0.362939	0.352131	FZD6/PTCH1/ZNF358/LNPK/HOXD13/HOXD9/MEGF8/SP8/HOXD12/DLX5	10	0.0787402
GO:0035113	GO:0035113	Embryonic appendage morphogenesis	10/561	127/18866	0.00466417	0.362939	0.352131	FZD6/PTCH1/ZNF358/LNPK/HOXD13/HOXD9/MEGF8/SP8/HOXD12/DLX5	10	0.0787402
GO:0006766	GO:0006766	Vitamin metabolic process	10/561	131/18866	0.00579416	0.381234	0.369882	SLC23A2/TPK1/CTRC/PCCA/IFNG/SLC23A1/SLC2A3/AKR1C3/CD320/AASDHPPT	10	0.0763359
GO:0035107	GO:0035107	Appendage morphogenesis	10/561	150/18866	0.014328	0.506414	0.491334	FZD6/PTCH1/ZNF358/LNPK/HOXD13/HOXD9/MEGF8/SP8/HOXD12/DLX5	10	0.0666667
GO:0035108	GO:0035108	Limb morphogenesis	10/561	150/18866	0.014328	0.506414	0.491334	FZD6/PTCH1/ZNF358/LNPK/HOXD13/HOXD9/MEGF8/SP8/HOXD12/DLX5	10	0.0666667
GO:0035148	GO:0035148	Tube formation	10/561	150/18866	0.014328	0.506414	0.491334	BCAS3/FZD6/TRAF6/SIX4/PTCH1/SEMA4C/LMO4/PHACTR4/WNT6/IRX3	10	0.0666667
GO:0016331	GO:0016331	Morphogenesis of embryonic epithelium	10/561	151/18866	0.0149513	0.51318	0.497899	PDX1/FZD6/TRAF6/SIX4/PTCH1/SEMA4C/LMO4/PHACTR4/WNT6/IRX3	10	0.0662252
GO:0030168	GO:0030168	Platelet activation	10/561	158/18866	0.0198944	0.575104	0.557979	P2RX1/GP9/TYRO3/CD9/GP6/METAP1/C1GALT1C1/FZD6/COMP/ADAMTS13	10	0.0632911
GO:0007338	GO:0007338	Single fertilization	10/561	162/18866	0.0232058	0.607985	0.589881	PRND/CATSPERG/SLC22A16/CD9/IQCF1/PLCD4/PRSS55/STX2/ZP4/HOXD9	10	0.0617284
GO:0031960	GO:0031960	Response to corticosteroid	10/561	164/18866	0.0250032	0.616679	0.598316	TH/PDX1/FIBIN/METTL21C/TYMS/ACSBG1/AKR1C3/FBXO32/HNRNPU/ERRFI1	10	0.0609756
GO:0071772	GO:0071772	Response to BMP	10/561	168/18866	0.0288945	0.616679	0.598316	LEMD3/FBXL15/BMP2/VSTM2A/FBN1/COMP/MEGF8/GDF3/DLX5/SMAD6	10	0.0595238
GO:0071773	GO:0071773	Cellular response to BMP stimulus	10/561	168/18866	0.0288945	0.616679	0.598316	LEMD3/FBXL15/BMP2/VSTM2A/FBN1/COMP/MEGF8/GDF3/DLX5/SMAD6	10	0.0595238
GO:0015698	GO:0015698	Inorganic anion transport	10/561	172/18866	0.0331975	0.616679	0.598316	SLC4A11/CRY2/SLC4A1/ANO1/SLC4A5/ANO3/ABCB1/GABRR2/SLC39A8/LRRC8D	10	0.0581395
GO:0035725	GO:0035725	Sodium ion transmembrane transport	10/561	174/18866	0.0355092	0.616679	0.598316	CHP1/SLC17A4/SLC4A11/SLC6A16/UTRN/FGF13/SLC4A5/FGF11/SLC23A1/YWHAH	10	0.0574713
GO:0051099	GO:0051099	Positive regulation of binding	10/561	174/18866	0.0355092	0.616679	0.598316	CDCA5/BMP2/PDX1/NRP1/TRAF6/GMNN/CSF3/IFNG/RIPK2/PAX6	10	0.0574713
GO:0010921	GO:0010921	Regulation of phosphatase activity	10/561	175/18866	0.0367061	0.616679	0.598316	CHP1/CRY2/BMP2/ENSA/PPP1R26/SET/RRP1B/IFNG/RCAN2/PHACTR4	10	0.0571429
GO:2001257	GO:2001257	Regulation of cation channel activity	10/561	185/18866	0.0502373	0.616679	0.598316	AKAP6/LRRC55/FGF13/SRI/HOMER1/FGF11/STIM2/PDE4D/JPH2/IFNG	10	0.0540541
GO:0031345	GO:0031345	Negative regulation of cell projection organization	10/561	188/18866	0.0548703	0.616679	0.598316	FGF13/SEMA4F/NRP1/MAK/SEMA4C/EVI5L/PAQR3/YWHAH/SEMA4G/RAP1GAP	10	0.0531915
GO:0010821	GO:0010821	Regulation of mitochondrion organization	10/561	191/18866	0.0597766	0.62493	0.606321	RHOT2/CLEC16A/OMA1/PARL/MAPK8/SFN/RHOT1/ACAA2/YWHAH/ZNF205	10	0.052356
GO:0042098	GO:0042098	T cell proliferation	10/561	195/18866	0.06675	0.634982	0.616074	CD80/IL1A/SATB1/TRAF6/GPAM/SFTPD/ZP4/RIPK2/IL6ST/LILRB1	10	0.0512821
GO:0050731	GO:0050731	Positive regulation of peptidyl-tyrosine phosphorylation	10/561	195/18866	0.06675	0.634982	0.616074	RICTOR/CD80/CCK/NRP1/ADORA1/NEURL1/CSF3/IFNG/RIPK2/IL6ST	10	0.0512821
GO:0006164	GO:0006164	Purine nucleotide biosynthetic process	10/561	197/18866	0.0704237	0.634982	0.616074	NME3/ACSBG1/PFAS/MPC1/PRPS2/DCK/IMPDH2/GUCA1B/SLC25A1/TECR	10	0.0507614
GO:0009749	GO:0009749	Response to glucose	10/561	197/18866	0.0704237	0.634982	0.616074	TH/PDX1/SARM1/ENSA/ANO1/SRI/GJD3/GPAM/CDK16/EIF2B5	10	0.0507614
GO:0019933	GO:0019933	CAMP-mediated signaling	10/561	199/18866	0.0742229	0.643265	0.62411	AKAP6/PDE4A/PDE7B/DRD5/LPAR3/PDE4D/RXFP1/MRAP2/GPR6/MAPK7	10	0.0502513
GO:0009746	GO:0009746	Response to hexose	10/561	202/18866	0.0801582	0.645564	0.626341	TH/PDX1/SARM1/ENSA/ANO1/SRI/GJD3/GPAM/CDK16/EIF2B5	10	0.049505
GO:1903708	GO:1903708	Positive regulation of hemopoiesis	10/561	204/18866	0.0842731	0.648332	0.629026	CD80/IL1A/HOXA5/TRAF6/CSF3/IFNG/RIPK2/ID2/FAM210B/RAG1	10	0.0490196
GO:0071383	GO:0071383	Cellular response to steroid hormone stimulus	10/561	206/18866	0.0885147	0.648332	0.629026	CRY2/ZNF366/METTL21C/GPAM/SCGB2A2/AKR1C3/YWHAH/FBXO32/HNRNPU/ERRFI1	10	0.0485437
GO:0034284	GO:0034284	Response to monosaccharide	10/561	207/18866	0.0906829	0.648332	0.629026	TH/PDX1/SARM1/ENSA/ANO1/SRI/GJD3/GPAM/CDK16/EIF2B5	10	0.0483092
GO:0050866	GO:0050866	Negative regulation of cell activation	10/561	207/18866	0.0906829	0.648332	0.629026	CD80/TYRO3/NR1H3/CD9/LAG3/SFTPD/ID2/CYGB/CD200/LILRB1	10	0.0483092
GO:0072522	GO:0072522	Purine-containing compound biosynthetic process	10/561	208/18866	0.0928827	0.661045	0.641361	NME3/ACSBG1/PFAS/MPC1/PRPS2/DCK/IMPDH2/GUCA1B/SLC25A1/TECR	10	0.0480769
GO:0007163	GO:0007163	Establishment or maintenance of cell polarity	10/561	220/18866	0.121726	0.71498	0.69369	RICTOR/FAT1/CAP2/PARD3/FGF13/BCAS3/MPP5/FSCN1/ERBIN/PAX6	10	0.0454545
GO:0019722	GO:0019722	Calcium-mediated signaling	10/561	222/18866	0.126966	0.71663	0.69529	CHP1/AKAP6/KSR2/TMEM38A/SRI/PDE4D/JPH2/RCAN2/CD22/MAPK7	10	0.045045
GO:0016485	GO:0016485	Protein processing	10/561	223/18866	0.129631	0.721012	0.699542	RCE1/APH1A/OMA1/PTCH1/COMP/HPR/RIPK2/GAS1/RHBDD1/ADAMTS13	10	0.044843
GO:0019935	GO:0019935	Cyclic-nucleotide-mediated signaling	10/561	224/18866	0.132326	0.727712	0.706043	AKAP6/PDE4A/PDE7B/DRD5/LPAR3/PDE4D/RXFP1/MRAP2/GPR6/MAPK7	10	0.0446429
GO:0009743	GO:0009743	Response to carbohydrate	10/561	233/18866	0.157901	0.777698	0.75454	TH/PDX1/SARM1/ENSA/ANO1/SRI/GJD3/GPAM/CDK16/EIF2B5	10	0.0429185
GO:2001234	GO:2001234	Negative regulation of apoptotic signaling pathway	10/561	233/18866	0.157901	0.777698	0.75454	ITPRIP/SCG2/PDX1/YBX3/IL1A/NRP1/PARL/RRM2B/ACAA2/MAPK7	10	0.0429185
GO:0001505	GO:0001505	Regulation of neurotransmitter levels	10/561	235/18866	0.163896	0.783081	0.759763	P2RX1/TH/BLOC1S6/NAPA/STX2/NAPB/SNAP25/RHOT1/CHRNA6/GRM4	10	0.0425532
GO:0032872	GO:0032872	Regulation of stress-activated MAPK cascade	10/561	237/18866	0.170001	0.784229	0.760877	MAP4K1/TAOK3/BMP2/TRAF6/FZD10/MAP2K2/SEMA4C/RIPK2/KLHL31/PDCD10	10	0.0421941
GO:0048588	GO:0048588	Developmental cell growth	10/561	237/18866	0.170001	0.784229	0.760877	AKAP6/FGF13/SEMA4F/NRP1/LPAR3/SEMA4C/LLPH/MEGF8/NRP2/SEMA4G	10	0.0421941
GO:0070302	GO:0070302	Regulation of stress-activated protein kinase signaling cascade	10/561	240/18866	0.179359	0.795384	0.771699	MAP4K1/TAOK3/BMP2/TRAF6/FZD10/MAP2K2/SEMA4C/RIPK2/KLHL31/PDCD10	10	0.0416667
GO:0006469	GO:0006469	Negative regulation of protein kinase activity	10/561	246/18866	0.198763	0.795786	0.77209	CHP1/LATS2/ITPRIP/TAOK3/SFN/SNX6/IFNG/PAQR3/CORO1C/ERRFI1	10	0.0406504
GO:0030217	GO:0030217	T cell differentiation	10/561	253/18866	0.222484	0.795786	0.77209	CD80/CLEC4E/PKNOX1/IL1A/SATB1/LAG3/MAFB/IFNG/RIPK2/RAG1	10	0.0395257
GO:0019318	GO:0019318	Hexose metabolic process	10/561	254/18866	0.225962	0.795786	0.77209	PGAM2/PDX1/FUOM/OMA1/GALT/PFKFB3/GAPDHS/G6PC2/SLC25A1/PFKM	10	0.0393701
GO:0006302	GO:0006302	Double-strand break repair	10/561	262/18866	0.254503	0.795786	0.77209	ACTR5/CDCA5/UBQLN4/INO80/SMARCAL1/RPA1/HERC2/RPA4/MCM4/POLA1	10	0.0381679
GO:0007187	GO:0007187	G protein-coupled receptor signaling pathway, coupled to cyclic nucleotide second messenger	10/561	263/18866	0.258155	0.795786	0.77209	NPR3/ADORA1/DRD5/LPAR3/HRH2/PDE4D/RXFP1/GRM4/MRAP2/GPR6	10	0.0380228
GO:0048863	GO:0048863	Stem cell differentiation	10/561	264/18866	0.261825	0.795786	0.77209	PDX1/SEMA4F/NRP1/SEMA4C/CDK12/NRP2/PHACTR4/CORO1C/HNRNPU/SEMA4G	10	0.0378788
GO:0046883	GO:0046883	Regulation of hormone secretion	10/561	267/18866	0.272934	0.795786	0.77209	PDX1/ENSA/ANO1/ADORA1/SRI/SNAP25/VAMP8/CDK16/G6PC2/IFNG	10	0.0374532
GO:0015850	GO:0015850	Organic hydroxy compound transport	10/561	268/18866	0.276669	0.795786	0.77209	P2RX1/MFSD10/NR1H3/STARD4/PTCH1/SYT15/ABCG4/CHRNA6/AQP3/LILRB1	10	0.0373134
GO:0044839	GO:0044839	Cell cycle G2/M phase transition	10/561	273/18866	0.295564	0.795786	0.77209	TAOK3/FBXL15/DCTN2/ENSA/NES/SMARCD3/FBXO5/ABCB1/FZR1/FBXL3	10	0.03663
GO:0007548	GO:0007548	Sex differentiation	10/561	280/18866	0.322556	0.795786	0.77209	TYRO3/YBX3/CYP17A1/SIX4/LHX9/TFAP2C/HOXD13/AKR1C3/LHX1/EIF2B5	10	0.0357143
GO:0072659	GO:0072659	Protein localization to plasma membrane	10/561	281/18866	0.326456	0.795786	0.77209	FGF13/LYPLA1/SLC4A1/RAB12/PTCH1/MPP5/VAMP8/FAM126A/IFNG/MRAP2	10	0.0355872
GO:0071824	GO:0071824	Protein-DNA complex subunit organization	10/561	282/18866	0.330365	0.795786	0.77209	CENPV/GTF2H5/SET/INO80/KAT6A/RPA1/SMARCD3/MCM4/GMNN/GTF2E1	10	0.035461
GO:0140014	GO:0140014	Mitotic nuclear division	10/561	286/18866	0.346089	0.795786	0.77209	CDCA5/DCTN2/IL1A/CHMP7/INO80/SMC1A/FBXO5/CHAMP1/NSL1/HNRNPU	10	0.034965
GO:0051604	GO:0051604	Protein maturation	10/561	293/18866	0.373874	0.795786	0.77209	RCE1/APH1A/OMA1/PTCH1/COMP/HPR/RIPK2/GAS1/RHBDD1/ADAMTS13	10	0.0341297
GO:0007162	GO:0007162	Negative regulation of cell adhesion	10/561	301/18866	0.405879	0.801542	0.777674	CBLL1/CD80/BMP2/CD9/BCAS3/LAG3/SFTPD/CORO1C/MAPK7/LILRB1	10	0.0332226
GO:1903522	GO:1903522	Regulation of blood circulation	10/561	303/18866	0.413898	0.802726	0.778823	P2RX1/TH/CACNA1F/FGF13/TMEM38A/ADORA1/SRI/GJD3/HRH2/PDE4D	10	0.0330033
GO:0046879	GO:0046879	Hormone secretion	10/561	314/18866	0.45792	0.809246	0.785148	PDX1/ENSA/ANO1/ADORA1/SRI/SNAP25/VAMP8/CDK16/G6PC2/IFNG	10	0.0318471
GO:0009914	GO:0009914	Hormone transport	10/561	323/18866	0.49358	0.815885	0.79159	PDX1/ENSA/ANO1/ADORA1/SRI/SNAP25/VAMP8/CDK16/G6PC2/IFNG	10	0.0309598
GO:0006898	GO:0006898	Receptor-mediated endocytosis	10/561	328/18866	0.513146	0.820626	0.79619	CD9/M6PR/ANKRD13D/SFTPD/SNAP25/CLTB/HPR/LRP1B/DNAJC13/LILRB1	10	0.0304878
GO:0008202	GO:0008202	Steroid metabolic process	10/561	332/18866	0.528636	0.824174	0.799632	ACBD3/BMP2/CYP17A1/GPAM/STARD4/IFNG/ACAA2/APOBR/AKR1C3/YWHAH	10	0.0301205
GO:0016042	GO:0016042	Lipid catabolic process	10/561	343/18866	0.57032	0.840878	0.815839	ECHDC1/PLCD4/ADORA1/LYPLA2/PCCA/ACAA2/AUH/ACAD10/AKR1C3/YWHAH	10	0.0291545
GO:0007265	GO:0007265	Ras protein signal transduction	10/561	346/18866	0.581422	0.845466	0.82029	KSR2/NRP1/ARHGEF25/RAB12/RRAS2/IQSEC1/RERG/MAPKAPK5/PHACTR4/ERBIN	10	0.0289017
GO:0051480	GO:0051480	Regulation of cytosolic calcium ion concentration	10/561	357/18866	0.620991	0.856445	0.830942	AKAP6/P2RX1/TMEM38A/ADORA1/SRI/METTL21C/LPAR3/PDE4D/JPH2/GPR6	10	0.0280112
GO:0031589	GO:0031589	Cell-substrate adhesion	10/561	359/18866	0.627979	0.857686	0.832147	UTRN/TYRO3/DEFB118/NRP1/BCAS3/ITGA8/RSU1/CORO1C/ADAMTS13/SMAD6	10	0.0278552
GO:0043687	GO:0043687	Post-translational protein modification	10/561	363/18866	0.641752	0.857686	0.832147	SCG2/ASB15/FBXL15/FBXL16/LMO7/SPSB3/FBN1/FBXL3/FBXO32/RHBDD1	10	0.0275482
GO:0046394	GO:0046394	Carboxylic acid biosynthetic process	10/561	367/18866	0.655246	0.861881	0.836217	MID1IP1/NR1H3/SEPHS1/PLOD3/PTGIS/STARD4/ACSBG1/AKR1C3/TECR/AASDHPPT	10	0.027248
GO:0016053	GO:0016053	Organic acid biosynthetic process	10/561	368/18866	0.658575	0.861881	0.836217	MID1IP1/NR1H3/SEPHS1/PLOD3/PTGIS/STARD4/ACSBG1/AKR1C3/TECR/AASDHPPT	10	0.0271739
GO:0045862	GO:0045862	Positive regulation of proteolysis	10/561	370/18866	0.665177	0.862943	0.837247	CBFA2T3/P2RX1/CCK/MAPK9/UACA/PCOLCE2/FZR1/IFNG/RIPK2/RHBDD1	10	0.027027
GO:0030111	GO:0030111	Regulation of Wnt signaling pathway	10/561	375/18866	0.681359	0.870147	0.844236	LATS2/TLE2/BMP2/WNT5B/FZD6/ZBED3/DKK2/ZBED2/SENP2/DLX5	10	0.0266667
GO:0001701	GO:0001701	In utero embryonic development	10/561	383/18866	0.706257	0.879279	0.853096	VASH1/BMP2/YBX3/PLOD3/TRAF6/PTCH1/SLC39A3/LMX1B/SENP2/GDF3	10	0.0261097
GO:0032535	GO:0032535	Regulation of cellular component size	10/561	383/18866	0.706257	0.879279	0.853096	HCK/RICTOR/FGF13/SEMA4F/NRP1/LPAR3/CSF3/SEMA4C/MEGF8/SEMA4G	10	0.0261097
GO:0030198	GO:0030198	Extracellular matrix organization	10/561	395/18866	0.741236	0.88878	0.862315	COL7A1/LUM/PLOD3/FBN1/ITGA8/SLC39A8/COMP/FSCN1/SCUBE3/ADAMTS13	10	0.0253165
GO:0043062	GO:0043062	Extracellular structure organization	10/561	396/18866	0.744021	0.889343	0.862861	COL7A1/LUM/PLOD3/FBN1/ITGA8/SLC39A8/COMP/FSCN1/SCUBE3/ADAMTS13	10	0.0252525
GO:0018205	GO:0018205	Peptidyl-lysine modification	10/561	405/18866	0.768167	0.896473	0.869778	DPY30/VCPKMT/KANSL1/ASH2L/PLOD3/METTL21C/SET/KAT6A/HMG20A/SENP2	10	0.0246914
GO:0002831	GO:0002831	Regulation of response to biotic stimulus	10/561	409/18866	0.778371	0.899561	0.872775	HCK/IFNLR1/TYRO3/CLEC4E/NR1H3/LAG3/TRAF6/IFNG/RIPK2/LILRB1	10	0.0244499
GO:0050808	GO:0050808	Synapse organization	10/561	433/18866	0.832882	0.92323	0.895739	UTRN/FGF13/NFIA/NRP1/PCDHB11/SIX4/HOMER1/NEURL1/NRP2/NLGN4Y	10	0.0230947
GO:0002697	GO:0002697	Regulation of immune effector process	10/561	470/18866	0.895957	0.952003	0.923655	IFNLR1/CD80/CPN2/LAG3/TRAF6/VAMP8/IFNG/RIPK2/CD22/LILRB1	10	0.0212766
GO:0001510	GO:0001510	RNA methylation	9/561	84/18866	0.000865138	0.351715	0.341242	ZC3H13/WTAP/CBLL1/TRMO/TRMT6/FBL/TRMT5/TRMT2B/MRM3	9	0.107143
GO:0002761	GO:0002761	Regulation of myeloid leukocyte differentiation	9/561	123/18866	0.0112346	0.488761	0.474207	LILRB3/SIGLEC15/TRAF6/MAFB/FBN1/IFNG/ID2/GPR137/LILRB1	9	0.0731707
GO:0051101	GO:0051101	Regulation of DNA binding	9/561	124/18866	0.0118058	0.498793	0.48394	CDCA5/PDX1/SP100/MAPK8/SRI/TRAF6/IFNG/ID2/PAX6	9	0.0725806
GO:0001838	GO:0001838	Embryonic epithelial tube formation	9/561	125/18866	0.0123983	0.504991	0.489954	FZD6/TRAF6/SIX4/PTCH1/SEMA4C/LMO4/PHACTR4/WNT6/IRX3	9	0.072
GO:0008637	GO:0008637	Apoptotic mitochondrial changes	9/561	125/18866	0.0123983	0.504991	0.489954	RHOT2/CCK/PARL/MAPK8/SFN/RHOT1/ACAA2/YWHAH/ZNF205	9	0.072
GO:0072175	GO:0072175	Epithelial tube formation	9/561	133/18866	0.0179644	0.559828	0.543158	FZD6/TRAF6/SIX4/PTCH1/SEMA4C/LMO4/PHACTR4/WNT6/IRX3	9	0.0676692
GO:0007006	GO:0007006	Mitochondrial membrane organization	9/561	142/18866	0.026184	0.616679	0.598316	RHOT2/OMA1/MAPK8/SFN/RHOT1/ACAA2/YWHAH/ZNF205/ROMO1	9	0.0633803
GO:0051384	GO:0051384	Response to glucocorticoid	9/561	147/18866	0.0317521	0.616679	0.598316	TH/PDX1/FIBIN/METTL21C/TYMS/ACSBG1/FBXO32/HNRNPU/ERRFI1	9	0.0612245
GO:0030509	GO:0030509	BMP signaling pathway	9/561	155/18866	0.0422866	0.616679	0.598316	LEMD3/FBXL15/BMP2/FBN1/COMP/MEGF8/GDF3/DLX5/SMAD6	9	0.0580645
GO:0000187	GO:0000187	Activation of MAPK activity	9/561	156/18866	0.0437505	0.616679	0.598316	MAP4K1/ERP29/BMP2/TRAF6/LPAR3/MAP2K2/RIPK2/MAPKAPK5/GRM4	9	0.0576923
GO:0000070	GO:0000070	Mitotic sister chromatid segregation	9/561	161/18866	0.0515792	0.616679	0.598316	CDCA5/DCTN2/CHMP7/INO80/SMC1A/FBXO5/CHAMP1/NSL1/HNRNPU	9	0.0559006
GO:0021915	GO:0021915	Neural tube development	9/561	163/18866	0.0549521	0.616679	0.598316	PLOD3/FZD6/TRAF6/PTCH1/ZNF358/SEMA4C/LMO4/PHACTR4/PAX6	9	0.0552147
GO:0042129	GO:0042129	Regulation of T cell proliferation	9/561	167/18866	0.0621199	0.62493	0.606321	CD80/IL1A/TRAF6/GPAM/SFTPD/ZP4/RIPK2/IL6ST/LILRB1	9	0.0538922
GO:0009451	GO:0009451	RNA modification	9/561	168/18866	0.0640006	0.62493	0.606321	ZC3H13/WTAP/CBLL1/TRMO/TRMT6/FBL/TRMT5/TRMT2B/MRM3	9	0.0535714
GO:0010469	GO:0010469	Regulation of signaling receptor activity	9/561	174/18866	0.0760382	0.645564	0.626341	NRP1/ADORA1/HOMER1/NEURL1/PDE4D/DKK2/SNX6/IFNG/ERRFI1	9	0.0517241
GO:0007269	GO:0007269	Neurotransmitter secretion	9/561	175/18866	0.0781706	0.645564	0.626341	P2RX1/BLOC1S6/NAPA/STX2/NAPB/SNAP25/RHOT1/CHRNA6/GRM4	9	0.0514286
GO:0099643	GO:0099643	Signal release from synapse	9/561	175/18866	0.0781706	0.645564	0.626341	P2RX1/BLOC1S6/NAPA/STX2/NAPB/SNAP25/RHOT1/CHRNA6/GRM4	9	0.0514286
GO:0043433	GO:0043433	Negative regulation of DNA-binding transcription factor activity	9/561	183/18866	0.0965312	0.662689	0.642956	CHP1/SP100/PTGIS/SRI/FZD6/PTCH1/ID2/ERBIN/CD200	9	0.0491803
GO:0120032	GO:0120032	Regulation of plasma membrane bounded cell projection assembly	9/561	183/18866	0.0965312	0.662689	0.642956	NRP1/BCAS3/NEURL1/MAK/RP1/FSCN1/EVI5L/CORO1C/RAP1GAP	9	0.0491803
GO:0060491	GO:0060491	Regulation of cell projection assembly	9/561	185/18866	0.101481	0.67562	0.655502	NRP1/BCAS3/NEURL1/MAK/RP1/FSCN1/EVI5L/CORO1C/RAP1GAP	9	0.0486486
GO:0000819	GO:0000819	Sister chromatid segregation	9/561	196/18866	0.131227	0.724388	0.702817	CDCA5/DCTN2/CHMP7/INO80/SMC1A/FBXO5/CHAMP1/NSL1/HNRNPU	9	0.0459184
GO:0099504	GO:0099504	Synaptic vesicle cycle	9/561	199/18866	0.14006	0.740582	0.718529	P2RX1/TH/BLOC1S6/NAPA/STX2/NAPB/SNAP25/CHRNA6/NLGN4Y	9	0.0452261
GO:0016052	GO:0016052	Carbohydrate catabolic process	9/561	200/18866	0.143071	0.745732	0.723526	CBFA2T3/PGAM2/ABHD10/SLC4A1/GALT/PFKFB3/GAPDHS/IFNG/PFKM	9	0.045
GO:0001763	GO:0001763	Morphogenesis of a branching structure	9/561	201/18866	0.146114	0.748125	0.725848	BMP2/NRP1/HOXA5/SIX4/PTCH1/HOXD13/DLX2/LHX1/WNT6	9	0.0447761
GO:0034764	GO:0034764	Positive regulation of transmembrane transport	9/561	210/18866	0.174924	0.795384	0.771699	CHP1/AKAP6/LRRC55/ITLN1/SRI/STIM2/ABCB1/JPH2/IFNG	9	0.0428571
GO:0045216	GO:0045216	Cell-cell junction organization	9/561	210/18866	0.174924	0.795384	0.771699	LSR/PARD3/CLDN14/CD9/PRTN3/GJD3/MPP5/FSCN1/POF1B	9	0.0428571
GO:0051651	GO:0051651	Maintenance of location in cell	9/561	216/18866	0.195468	0.795786	0.77209	AKAP6/SP100/TMEM38A/SRI/METTL21C/SPOUT1/PDE4D/JPH2/HNRNPU	9	0.0416667
GO:0007601	GO:0007601	Visual perception	9/561	218/18866	0.202536	0.795786	0.77209	TH/CACNA1F/LUM/CRYGN/SLC45A2/GABRR2/RP1/GUCA1B/PAX6	9	0.0412844
GO:0099003	GO:0099003	Vesicle-mediated transport in synapse	9/561	220/18866	0.209709	0.795786	0.77209	P2RX1/TH/BLOC1S6/NAPA/STX2/NAPB/SNAP25/CHRNA6/NLGN4Y	9	0.0409091
GO:0017157	GO:0017157	Regulation of exocytosis	9/561	222/18866	0.216983	0.795786	0.77209	P2RX1/LGI3/NAPA/RAB12/SYT15/NAPB/VAMP8/CHRNA6/IFNG	9	0.0405405
GO:0050953	GO:0050953	Sensory perception of light stimulus	9/561	222/18866	0.216983	0.795786	0.77209	TH/CACNA1F/LUM/CRYGN/SLC45A2/GABRR2/RP1/GUCA1B/PAX6	9	0.0405405
GO:0043624	GO:0043624	Cellular protein complex disassembly	9/561	224/18866	0.224354	0.795786	0.77209	MID1IP1/FGF13/MRPL23/NES/NAPA/MRPS14/NAPB/MRPL36/SLN	9	0.0401786
GO:0048705	GO:0048705	Skeletal system morphogenesis	9/561	228/18866	0.239374	0.795786	0.77209	HOXA5/SIX4/SLC39A3/COMP/HOXD9/MEGF8/DLX2/LHX1/DLX5	9	0.0394737
GO:0048762	GO:0048762	Mesenchymal cell differentiation	9/561	229/18866	0.243183	0.795786	0.77209	BMP2/SEMA4F/NRP1/SEMA4C/S100A4/NRP2/PHACTR4/CORO1C/SEMA4G	9	0.0393013
GO:0007188	GO:0007188	Adenylate cyclase-modulating G protein-coupled receptor signaling pathway	9/561	233/18866	0.258627	0.795786	0.77209	NPR3/ADORA1/DRD5/LPAR3/PDE4D/RXFP1/GRM4/MRAP2/GPR6	9	0.0386266
GO:0007050	GO:0007050	Cell cycle arrest	9/561	234/18866	0.262537	0.795786	0.77209	VASH1/SFN/ZBTB17/RBL2/RPRM/IFNG/ID2/GAS1/FOXE3	9	0.0384615
GO:0016197	GO:0016197	Endosomal transport	9/561	244/18866	0.302564	0.795786	0.77209	DPY30/SNX2/CLEC16A/CHMP7/VPS37B/TBC1D23/SNX6/LEPROTL1/CORO1C	9	0.0368852
GO:0042593	GO:0042593	Glucose homeostasis	9/561	245/18866	0.306648	0.795786	0.77209	CRY2/TH/PDX1/ANO1/SRI/PTCH1/CDK16/G6PC2/PAX6	9	0.0367347
GO:0033500	GO:0033500	Carbohydrate homeostasis	9/561	246/18866	0.310745	0.795786	0.77209	CRY2/TH/PDX1/ANO1/SRI/PTCH1/CDK16/G6PC2/PAX6	9	0.0365854
GO:0000086	GO:0000086	G2/M transition of mitotic cell cycle	9/561	254/18866	0.343914	0.795786	0.77209	TAOK3/FBXL15/DCTN2/ENSA/NES/SMARCD3/FBXO5/ABCB1/FBXL3	9	0.0354331
GO:0045926	GO:0045926	Negative regulation of growth	9/561	254/18866	0.343914	0.795786	0.77209	WFDC1/SCGB3A1/FGF13/SEMA4F/NRP1/PTCH1/RERG/SEMA4C/SEMA4G	9	0.0354331
GO:0090092	GO:0090092	Regulation of transmembrane receptor protein serine/threonine kinase signaling pathway	9/561	254/18866	0.343914	0.795786	0.77209	LEMD3/FBXL15/BMP2/INHBE/FBN1/ITGA8/SNX6/GDF3/SMAD6	9	0.0354331
GO:0003007	GO:0003007	Heart morphogenesis	9/561	258/18866	0.360706	0.795786	0.77209	TH/BMP2/NRP1/PTCH1/SMARCD3/ID2/MEGF8/NRP2/SMAD6	9	0.0348837
GO:0007611	GO:0007611	Learning or memory	9/561	260/18866	0.369139	0.795786	0.77209	TH/FGF13/CCK/DRD5/HRH2/SNAP25/ITGA8/NLGN4Y/RAG1	9	0.0346154
GO:0015931	GO:0015931	Nucleobase-containing compound transport	9/561	261/18866	0.373363	0.795786	0.77209	SLC28A2/ADORA1/THOC5/RFTN2/TST/SLC25A1/SENP2/SLC25A24/HNRNPU	9	0.0344828
GO:0061448	GO:0061448	Connective tissue development	9/561	262/18866	0.377591	0.795786	0.77209	BMP2/LUM/WNT5B/HOXA5/TYMS/LNPK/COMP/ID2/DLX2	9	0.0343511
GO:0033157	GO:0033157	Regulation of intracellular protein transport	9/561	264/18866	0.386058	0.797281	0.77354	CHP1/SP100/PARL/BCAS3/MAPK8/SFN/IFNG/YWHAH/PDCD10	9	0.0340909
GO:0031348	GO:0031348	Negative regulation of defense response	9/561	269/18866	0.407266	0.802726	0.778823	WFDC1/TYRO3/NR1H3/CCK/PTGIS/ADORA1/CD200/MAPK7/LILRB1	9	0.0334572
GO:0030258	GO:0030258	Lipid modification	9/561	271/18866	0.415754	0.802726	0.778823	PIK3R3/PLPP2/ECHDC1/STARD4/FAM126A/ACAA2/AUH/ACAD10/CYGB	9	0.0332103
GO:0098813	GO:0098813	Nuclear chromosome segregation	9/561	272/18866	0.419997	0.802726	0.778823	CDCA5/DCTN2/CHMP7/INO80/SMC1A/FBXO5/CHAMP1/NSL1/HNRNPU	9	0.0330882
GO:0072593	GO:0072593	Reactive oxygen species metabolic process	9/561	288/18866	0.487411	0.815885	0.79159	LPO/PTGIS/PARL/DRD5/SFTPD/IFNG/AKR1C3/ZNF205/ROMO1	9	0.03125
GO:0051146	GO:0051146	Striated muscle cell differentiation	9/561	295/18866	0.516341	0.821137	0.796685	AKAP6/SCGB3A1/BMP2/CD9/SIX4/HOMER1/COMP/PLPP7/HNRNPU	9	0.0305085
GO:0060828	GO:0060828	Regulation of canonical Wnt signaling pathway	9/561	295/18866	0.516341	0.821137	0.796685	LATS2/TLE2/BMP2/WNT5B/FZD6/ZBED3/DKK2/ZBED2/DLX5	9	0.0305085
GO:0010632	GO:0010632	Regulation of epithelial cell migration	9/561	301/18866	0.540715	0.829945	0.805231	VASH1/SP100/NRP1/BCAS3/IQSEC1/IFNG/NRP2/PDCD10/CORO1C	9	0.0299003
GO:0016236	GO:0016236	Macroautophagy	9/561	310/18866	0.576373	0.845466	0.82029	TOMM70/CLEC16A/UBQLN4/MAPK8/RAB12/VPS37B/VAMP8/SNX6/RIPK2	9	0.0290323
GO:0009895	GO:0009895	Negative regulation of catabolic process	9/561	323/18866	0.62558	0.857686	0.832147	CBFA2T3/ATRAID/YBX3/CLEC16A/SLC4A1/UBQLN4/ADORA1/NBAS/HNRNPU	9	0.0278638
GO:0050851	GO:0050851	Antigen receptor-mediated signaling pathway	9/561	325/18866	0.632879	0.857686	0.832147	CACNA1F/IGLL1/TRAF6/ELF1/PDE4D/RIPK2/CD79B/CD22/EIF2B5	9	0.0276923
GO:0007059	GO:0007059	Chromosome segregation	9/561	334/18866	0.664753	0.862808	0.837116	CDCA5/DCTN2/CHMP7/INO80/SMC1A/FBXO5/CHAMP1/NSL1/HNRNPU	9	0.0269461
GO:0000209	GO:0000209	Protein polyubiquitination	9/561	340/18866	0.685079	0.870483	0.844562	FBXL15/FBXL16/UBE3D/RNF167/TRAF6/LMO7/FZR1/FBXL3/FBXO32	9	0.0264706
GO:0051047	GO:0051047	Positive regulation of secretion	9/561	340/18866	0.685079	0.870483	0.844562	CLEC4E/PDX1/IL1A/CCK/ANO1/ADORA1/SRI/VAMP8/IFNG	9	0.0264706
GO:0010506	GO:0010506	Regulation of autophagy	9/561	347/18866	0.707818	0.879279	0.853096	CLEC16A/PARL/UBQLN4/MAPK8/RAB12/SNX6/IFNG/RIPK2/GPR137	9	0.0259366
GO:0042742	GO:0042742	Defense response to bacterium	9/561	348/18866	0.710979	0.879279	0.853096	LPO/CLEC4E/IGLL1/DEFB118/DEFB129/SFTPD/RIPK2/WFDC3/ROMO1	9	0.0258621
GO:0033044	GO:0033044	Regulation of chromosome organization	9/561	356/18866	0.735468	0.885625	0.859254	CENPV/CDCA5/C6orf89/MAPK8/SET/FBXO5/MAPKAPK5/JDP2/HNRNPU	9	0.0252809
GO:0001666	GO:0001666	Response to hypoxia	9/561	359/18866	0.744283	0.889415	0.86293	CBFA2T3/TH/BMP2/MB/PTGIS/ADORA1/ACAA2/AQP3/CYGB	9	0.0250696
GO:0045861	GO:0045861	Negative regulation of proteolysis	9/561	369/18866	0.772202	0.896683	0.869982	WFDC1/COL7A1/CLEC16A/CPAMD8/PEBP1/SFN/GAS1/WFDC3/RAG1	9	0.0243902
GO:0036293	GO:0036293	Response to decreased oxygen levels	9/561	371/18866	0.777515	0.899561	0.872775	CBFA2T3/TH/BMP2/MB/PTGIS/ADORA1/ACAA2/AQP3/CYGB	9	0.0242588
GO:0022412	GO:0022412	Cellular process involved in reproduction in multicellular organism	9/561	375/18866	0.787875	0.90644	0.879449	CFAP43/FAM9A/CD9/IQCF1/PACRG/NEURL1/FBXO5/YBX2/RHBDD1	9	0.024
GO:0006909	GO:0006909	Phagocytosis	9/561	382/18866	0.805149	0.914167	0.886945	HCK/TYRO3/NR1H3/IGLL1/PRTN3/ADORA1/SFTPD/IFNG/CORO1C	9	0.0235602
GO:0006066	GO:0006066	Alcohol metabolic process	9/561	385/18866	0.812223	0.916515	0.889223	BMP2/PLPP2/PLCD4/GPAM/IDH3B/IFNG/ACAA2/APOBR/AKR1C3	9	0.0233766
GO:0031349	GO:0031349	Positive regulation of defense response	9/561	385/18866	0.812223	0.916515	0.889223	HCK/CLEC4E/CCK/LAG3/TRAF6/VAMP8/IFNG/RIPK2/IL6ST	9	0.0233766
GO:0070482	GO:0070482	Response to oxygen levels	9/561	396/18866	0.836507	0.923387	0.895891	CBFA2T3/TH/BMP2/MB/PTGIS/ADORA1/ACAA2/AQP3/CYGB	9	0.0227273
GO:0042493	GO:0042493	Response to drug	9/561	397/18866	0.838588	0.924193	0.896672	WFDC1/PDE4A/EFTUD2/TH/PDX1/TYMS/PFAS/PTCH1/ABCB1	9	0.02267
GO:0045765	GO:0045765	Regulation of angiogenesis	9/561	403/18866	0.850644	0.928744	0.901088	VASH1/SP100/IL1A/NRP1/PTGIS/E2F2/HOXA5/PDCD10/MAPK7	9	0.0223325
GO:0006401	GO:0006401	RNA catabolic process	9/561	415/18866	0.872613	0.940402	0.9124	TNRC6C/YBX3/TNRC6B/SET/RPL38/RNASEH1/NBAS/HNRNPU/HNRNPR	9	0.0216867
GO:1901342	GO:1901342	Regulation of vasculature development	9/561	444/18866	0.915004	0.961849	0.933207	VASH1/SP100/IL1A/NRP1/PTGIS/E2F2/HOXA5/PDCD10/MAPK7	9	0.0202703
GO:0044786	GO:0044786	Cell cycle DNA replication	8/561	65/18866	0.000661074	0.351715	0.341242	POLD1/INO80/RPA1/MCM4/FBXO5/GMNN/POLA1/SENP2	8	0.123077
GO:0045670	GO:0045670	Regulation of osteoclast differentiation	8/561	67/18866	0.000811135	0.351715	0.341242	LILRB3/SIGLEC15/TRAF6/MAFB/FBN1/IFNG/GPR137/LILRB1	8	0.119403
GO:0140029	GO:0140029	Exocytic process	8/561	84/18866	0.00349672	0.351715	0.341242	P2RX1/BLOC1S6/NAPA/STX2/RAB12/NAPB/SNAP25/VAMP8	8	0.0952381
GO:0006767	GO:0006767	Water-soluble vitamin metabolic process	8/561	85/18866	0.00376208	0.351715	0.341242	SLC23A2/TPK1/CTRC/PCCA/SLC23A1/SLC2A3/CD320/AASDHPPT	8	0.0941176
GO:0009798	GO:0009798	Axis specification	8/561	88/18866	0.00465226	0.362939	0.352131	PTCH1/SENP2/LHX1/GDF3/WNT6/TTC8/PAX6/SMAD6	8	0.0909091
GO:0001656	GO:0001656	Metanephros development	8/561	91/18866	0.00569578	0.381234	0.369882	APH1A/SIX4/PTCH1/FBN1/ITGA8/ID2/LHX1/IRX3	8	0.0879121
GO:1990823	GO:1990823	Response to leukemia inhibitory factor	8/561	97/18866	0.00830714	0.439778	0.426682	MPC1/PCOLCE2/GNPNAT1/ABCG4/NRP2/PDCD10/HNRNPU/PAX6	8	0.0824742
GO:1990830	GO:1990830	Cellular response to leukemia inhibitory factor	8/561	97/18866	0.00830714	0.439778	0.426682	MPC1/PCOLCE2/GNPNAT1/ABCG4/NRP2/PDCD10/HNRNPU/PAX6	8	0.0824742
GO:0030316	GO:0030316	Osteoclast differentiation	8/561	98/18866	0.00881739	0.449001	0.435631	LILRB3/SIGLEC15/TRAF6/MAFB/FBN1/IFNG/GPR137/LILRB1	8	0.0816327
GO:0050848	GO:0050848	Regulation of calcium-mediated signaling	8/561	100/18866	0.00990768	0.463131	0.44934	CHP1/AKAP6/SRI/PDE4D/JPH2/RCAN2/CD22/MAPK7	8	0.08
GO:0034404	GO:0034404	Nucleobase-containing small molecule biosynthetic process	8/561	107/18866	0.0145199	0.506414	0.491334	PDE4A/SARM1/NME3/PDE7B/PDE4D/DCK/IMPDH2/NEIL2	8	0.0747664
GO:0071482	GO:0071482	Cellular response to light stimulus	8/561	129/18866	0.0389293	0.616679	0.598316	ACTR5/CRY2/POLD1/METAP1/INO80/RP1/GUCA1B/RHBDD1	8	0.0620155
GO:0006165	GO:0006165	Nucleoside diphosphate phosphorylation	8/561	133/18866	0.045259	0.616679	0.598316	CBFA2T3/PGAM2/NME3/SLC4A1/PFKFB3/GAPDHS/IFNG/PFKM	8	0.0601504
GO:0046939	GO:0046939	Nucleotide phosphorylation	8/561	135/18866	0.048663	0.616679	0.598316	CBFA2T3/PGAM2/NME3/SLC4A1/PFKFB3/GAPDHS/IFNG/PFKM	8	0.0592593
GO:0048565	GO:0048565	Digestive tract development	8/561	135/18866	0.048663	0.616679	0.598316	PDX1/HOXA5/TYMS/HRH2/HOXD13/IL6ST/ID2/MEGF8	8	0.0592593
GO:0050671	GO:0050671	Positive regulation of lymphocyte proliferation	8/561	136/18866	0.0504256	0.616679	0.598316	CD80/IL1A/TRAF6/GPAM/ZP4/RIPK2/IL6ST/CD320	8	0.0588235
GO:0032946	GO:0032946	Positive regulation of mononuclear cell proliferation	8/561	137/18866	0.0522291	0.616679	0.598316	CD80/IL1A/TRAF6/GPAM/ZP4/RIPK2/IL6ST/CD320	8	0.0583942
GO:0033865	GO:0033865	Nucleoside bisphosphate metabolic process	8/561	138/18866	0.0540736	0.616679	0.598316	AADAT/ABHD14B/GPAM/ACSBG1/MPC1/SLC25A1/TECR/ACBD6	8	0.057971
GO:0033875	GO:0033875	Ribonucleoside bisphosphate metabolic process	8/561	138/18866	0.0540736	0.616679	0.598316	AADAT/ABHD14B/GPAM/ACSBG1/MPC1/SLC25A1/TECR/ACBD6	8	0.057971
GO:0034032	GO:0034032	Purine nucleoside bisphosphate metabolic process	8/561	138/18866	0.0540736	0.616679	0.598316	AADAT/ABHD14B/GPAM/ACSBG1/MPC1/SLC25A1/TECR/ACBD6	8	0.057971
GO:0007612	GO:0007612	Learning	8/561	145/18866	0.0681467	0.634982	0.616074	TH/FGF13/CCK/DRD5/HRH2/SNAP25/NLGN4Y/RAG1	8	0.0551724
GO:0007043	GO:0007043	Cell-cell junction assembly	8/561	147/18866	0.0725446	0.634982	0.616074	LSR/PARD3/CLDN14/CD9/GJD3/MPP5/FSCN1/POF1B	8	0.0544218
GO:0055123	GO:0055123	Digestive system development	8/561	147/18866	0.0725446	0.634982	0.616074	PDX1/HOXA5/TYMS/HRH2/HOXD13/IL6ST/ID2/MEGF8	8	0.0544218
GO:0060041	GO:0060041	Retina development in camera-type eye	8/561	150/18866	0.0794575	0.645564	0.626341	NRP1/SLC4A5/SMARCD3/RP1/IMPDH2/DLX2/LHX1/PAX6	8	0.0533333
GO:0070665	GO:0070665	Positive regulation of leukocyte proliferation	8/561	150/18866	0.0794575	0.645564	0.626341	CD80/IL1A/TRAF6/GPAM/ZP4/RIPK2/IL6ST/CD320	8	0.0533333
GO:1905039	GO:1905039	Carboxylic acid transmembrane transport	8/561	150/18866	0.0794575	0.645564	0.626341	MID1IP1/SLC23A2/MPC1/SLC13A5/LRRC8D/SLC23A1/SLC25A1/SLC36A4	8	0.0533333
GO:0000077	GO:0000077	DNA damage checkpoint	8/561	151/18866	0.0818461	0.648332	0.629026	TAOK3/THOC5/RPA4/SFN/FZR1/RBL2/RAD9A/RAD9B	8	0.0529801
GO:1903825	GO:1903825	Organic acid transmembrane transport	8/561	151/18866	0.0818461	0.648332	0.629026	MID1IP1/SLC23A2/MPC1/SLC13A5/LRRC8D/SLC23A1/SLC25A1/SLC36A4	8	0.0529801
GO:0006090	GO:0006090	Pyruvate metabolic process	8/561	152/18866	0.0842768	0.648332	0.629026	CBFA2T3/PGAM2/SLC4A1/MPC1/PFKFB3/GAPDHS/IFNG/PFKM	8	0.0526316
GO:1903169	GO:1903169	Regulation of calcium ion transmembrane transport	8/561	152/18866	0.0842768	0.648332	0.629026	AKAP6/TMEM38A/SRI/METTL21C/STIM2/PDE4D/JPH2/SLN	8	0.0526316
GO:0061351	GO:0061351	Neural precursor cell proliferation	8/561	154/18866	0.0892643	0.648332	0.629026	FGF13/NES/FZD6/FOXG1/SMARCD3/ID2/LHX1/PAX6	8	0.0519481
GO:0009132	GO:0009132	Nucleoside diphosphate metabolic process	8/561	155/18866	0.0918209	0.654969	0.635466	CBFA2T3/PGAM2/NME3/SLC4A1/PFKFB3/GAPDHS/IFNG/PFKM	8	0.0516129
GO:0003341	GO:0003341	Cilium movement	8/561	156/18866	0.0944193	0.662689	0.642956	CFAP43/CFAP100/SLC22A16/CFAP206/IQCF1/PRSS55/GAPDHS/NEURL1	8	0.0512821
GO:0048592	GO:0048592	Eye morphogenesis	8/561	156/18866	0.0944193	0.662689	0.642956	FAT1/TH/FBN1/RP1/PHACTR4/LHX1/PAX6/FOXE3	8	0.0512821
GO:1903707	GO:1903707	Negative regulation of hemopoiesis	8/561	158/18866	0.0997409	0.667065	0.647201	LILRB3/LAG3/HOXA5/MAFB/FBN1/ID2/GPR137/LILRB1	8	0.0506329
GO:0031570	GO:0031570	DNA integrity checkpoint	8/561	161/18866	0.108033	0.687376	0.666907	TAOK3/THOC5/RPA4/SFN/FZR1/RBL2/RAD9A/RAD9B	8	0.0496894
GO:0034767	GO:0034767	Positive regulation of ion transmembrane transport	8/561	161/18866	0.108033	0.687376	0.666907	CHP1/AKAP6/LRRC55/SRI/STIM2/ABCB1/JPH2/IFNG	8	0.0496894
GO:0001764	GO:0001764	Neuron migration	8/561	164/18866	0.116693	0.703675	0.682721	FGF13/CCK/NRP1/FOXG1/IGSF10/NRP2/LHX1/PAX6	8	0.0487805
GO:0032874	GO:0032874	Positive regulation of stress-activated MAPK cascade	8/561	170/18866	0.135086	0.734415	0.712546	MAP4K1/TAOK3/BMP2/TRAF6/FZD10/SEMA4C/RIPK2/PDCD10	8	0.0470588
GO:0070304	GO:0070304	Positive regulation of stress-activated protein kinase signaling cascade	8/561	172/18866	0.141527	0.743691	0.721545	MAP4K1/TAOK3/BMP2/TRAF6/FZD10/SEMA4C/RIPK2/PDCD10	8	0.0465116
GO:0001659	GO:0001659	Temperature homeostasis	8/561	174/18866	0.148118	0.748125	0.725848	NPR3/NR1H3/KSR2/IL1A/OMA1/ADORA1/YBX2/SLN	8	0.045977
GO:0006941	GO:0006941	Striated muscle contraction	8/561	178/18866	0.161737	0.783081	0.759763	PGAM2/MB/FGF13/TMEM38A/ADORA1/SRI/HOMER1/PDE4D	8	0.0449438
GO:0050796	GO:0050796	Regulation of insulin secretion	8/561	181/18866	0.172321	0.789551	0.76604	PDX1/ENSA/ANO1/SRI/SNAP25/CDK16/G6PC2/IFNG	8	0.0441989
GO:0002695	GO:0002695	Negative regulation of leukocyte activation	8/561	184/18866	0.183208	0.795786	0.77209	CD80/TYRO3/NR1H3/LAG3/SFTPD/ID2/CD200/LILRB1	8	0.0434783
GO:0006479	GO:0006479	Protein methylation	8/561	184/18866	0.183208	0.795786	0.77209	DPY30/VCPKMT/ASH2L/FBL/SATB1/PRDM4/METTL21C/METTL18	8	0.0434783
GO:0008213	GO:0008213	Protein alkylation	8/561	184/18866	0.183208	0.795786	0.77209	DPY30/VCPKMT/ASH2L/FBL/SATB1/PRDM4/METTL21C/METTL18	8	0.0434783
GO:0061138	GO:0061138	Morphogenesis of a branching epithelium	8/561	187/18866	0.194384	0.795786	0.77209	BMP2/NRP1/HOXA5/SIX4/PTCH1/HOXD13/LHX1/WNT6	8	0.0427807
GO:0030308	GO:0030308	Negative regulation of cell growth	8/561	190/18866	0.205835	0.795786	0.77209	WFDC1/SCGB3A1/FGF13/SEMA4F/NRP1/RERG/SEMA4C/SEMA4G	8	0.0421053
GO:0044272	GO:0044272	Sulfur compound biosynthetic process	8/561	192/18866	0.213614	0.795786	0.77209	LUM/NDST4/ACSBG1/MPC1/TPK1/SLC25A1/TECR/CHST9	8	0.0416667
GO:0046390	GO:0046390	Ribose phosphate biosynthetic process	8/561	194/18866	0.221504	0.795786	0.77209	NME3/ACSBG1/PFAS/MPC1/PRPS2/IMPDH2/SLC25A1/TECR	8	0.0412371
GO:1901136	GO:1901136	Carbohydrate derivative catabolic process	8/561	195/18866	0.225489	0.795786	0.77209	CHP1/PDE4A/LUM/ABHD10/PDE7B/GALT/PDE4D/NEIL2	8	0.0410256
GO:1905475	GO:1905475	Regulation of protein localization to membrane	8/561	195/18866	0.225489	0.795786	0.77209	CHP1/LYPLA1/MAPK8/SFN/VAMP8/IFNG/YWHAH/MRAP2	8	0.0410256
GO:0006694	GO:0006694	Steroid biosynthetic process	8/561	197/18866	0.233537	0.795786	0.77209	ACBD3/BMP2/CYP17A1/GPAM/STARD4/IFNG/ACAA2/AKR1C3	8	0.0406091
GO:0051216	GO:0051216	Cartilage development	8/561	197/18866	0.233537	0.795786	0.77209	BMP2/LUM/WNT5B/HOXA5/TYMS/LNPK/COMP/DLX2	8	0.0406091
GO:0009755	GO:0009755	Hormone-mediated signaling pathway	8/561	200/18866	0.245792	0.795786	0.77209	LATS2/CRY2/ZNF366/METTL21C/GPAM/SCGB2A2/RXFP1/YWHAH	8	0.04
GO:0002221	GO:0002221	Pattern recognition receptor signaling pathway	8/561	201/18866	0.249924	0.795786	0.77209	TYRO3/CLEC4E/NR1H3/SARM1/TRAF6/SFTPD/RIPK2/ERBIN	8	0.039801
GO:0006888	GO:0006888	Endoplasmic reticulum to Golgi vesicle-mediated transport	8/561	206/18866	0.270904	0.795786	0.77209	COL7A1/COG2/COPB1/DCTN2/NRBP1/NAPA/YIF1B/GAS1	8	0.038835
GO:0046890	GO:0046890	Regulation of lipid biosynthetic process	8/561	207/18866	0.275159	0.795786	0.77209	MID1IP1/BMP2/NR1H3/GPAM/STARD4/IFNG/AKR1C3/ORMDL3	8	0.0386473
GO:0043393	GO:0043393	Regulation of protein binding	8/561	211/18866	0.29236	0.795786	0.77209	BMP2/NES/NRP1/MAPK8/SMARCD3/CSF3/RIPK2/SENP2	8	0.0379147
GO:0030278	GO:0030278	Regulation of ossification	8/561	212/18866	0.296701	0.795786	0.77209	BMP2/ATRAID/PTCH1/FBXO5/COMP/IL6ST/ID2/SMAD6	8	0.0377358
GO:1901215	GO:1901215	Negative regulation of neuron death	8/561	212/18866	0.296701	0.795786	0.77209	TYRO3/NES/NRP1/SET/SIX4/CSF3/SNX6/CD200	8	0.0377358
GO:0007254	GO:0007254	JNK cascade	8/561	213/18866	0.301057	0.795786	0.77209	MAP4K1/TAOK3/MAPK8/MAPK9/TRAF6/FZD10/RIPK2/KLHL31	8	0.0375587
GO:0030073	GO:0030073	Insulin secretion	8/561	213/18866	0.301057	0.795786	0.77209	PDX1/ENSA/ANO1/SRI/SNAP25/CDK16/G6PC2/IFNG	8	0.0375587
GO:0090276	GO:0090276	Regulation of peptide hormone secretion	8/561	213/18866	0.301057	0.795786	0.77209	PDX1/ENSA/ANO1/SRI/SNAP25/CDK16/G6PC2/IFNG	8	0.0375587
GO:0000075	GO:0000075	Cell cycle checkpoint	8/561	219/18866	0.327477	0.795786	0.77209	TAOK3/THOC5/RPA4/SFN/FZR1/RBL2/RAD9A/RAD9B	8	0.0365297
GO:0043583	GO:0043583	Ear development	8/561	224/18866	0.34979	0.795786	0.77209	BMP2/FZD6/FOXG1/SIX4/RPL38/MAFB/ITGA8/DLX5	8	0.0357143
GO:0008037	GO:0008037	Cell recognition	8/561	226/18866	0.358771	0.795786	0.77209	CATSPERG/IGLL1/CD9/NRP1/PRSS55/FOXG1/ZP4/MEGF8	8	0.0353982
GO:0006364	GO:0006364	RRNA processing	8/561	227/18866	0.363271	0.795786	0.77209	GTF2H5/ERI1/ERI2/FBL/MRM3/RRP1B/PIH1D2/DDX56	8	0.0352423
GO:0071695	GO:0071695	Anatomical structure maturation	8/561	235/18866	0.399413	0.797281	0.77354	BMP2/IQCF1/HOXA5/TYMS/FBXO5/FEV/ID2/FAM210B	8	0.0340426
GO:0016072	GO:0016072	RRNA metabolic process	8/561	238/18866	0.412991	0.802726	0.778823	GTF2H5/ERI1/ERI2/FBL/MRM3/RRP1B/PIH1D2/DDX56	8	0.0336134
GO:0006813	GO:0006813	Potassium ion transport	8/561	242/18866	0.431075	0.804777	0.780813	CHP1/AKAP6/LRRC55/TMEM38A/KCNJ13/ADORA1/SNAP25/KCNJ6	8	0.0330579
GO:1903320	GO:1903320	Regulation of protein modification by small protein conjugation or removal	8/561	242/18866	0.431075	0.804777	0.780813	CHP1/MAPK9/TRAF6/FBXO5/FZR1/RIPK2/HMG20A/SENP2	8	0.0330579
GO:0016358	GO:0016358	Dendrite development	8/561	247/18866	0.453595	0.806596	0.782578	RTN4IP1/PARP6/SARM1/NRP1/NEURL1/IQSEC1/LLPH/YWHAH	8	0.0323887
GO:0071560	GO:0071560	Cellular response to transforming growth factor beta stimulus	8/561	252/18866	0.475959	0.815664	0.791376	LEMD3/PARD3/STK16/FBN1/ITGA8/SNX6/MAPK7/SMAD6	8	0.031746
GO:0008016	GO:0008016	Regulation of heart contraction	8/561	256/18866	0.493693	0.815885	0.79159	TH/CACNA1F/FGF13/TMEM38A/ADORA1/SRI/GJD3/PDE4D	8	0.03125
GO:0030072	GO:0030072	Peptide hormone secretion	8/561	257/18866	0.498101	0.815885	0.79159	PDX1/ENSA/ANO1/SRI/SNAP25/CDK16/G6PC2/IFNG	8	0.0311284
GO:0071559	GO:0071559	Response to transforming growth factor beta	8/561	258/18866	0.502498	0.817769	0.793418	LEMD3/PARD3/STK16/FBN1/ITGA8/SNX6/MAPK7/SMAD6	8	0.0310078
[truncated: 3,903 more rows]

## Sheet: Sheet9
Table S9: RNA phenotype-associated DEGs with prognostic significance between Cluster 1 and Cluster 2 through univariate Cox regression analysis.
[truncated: 120 more rows]

[truncated: 6 more sheets: Sheet10, Sheet11, Sheet12, Sheet13, Sheet14, Sheet15]
